# Supplementary material for: GWAS-based identification of multi-trait genetic loci conferring salinity tolerance in barley under hydro- and nanoparticle-priming conditions
Source: BMC Plant Biol. 2025 Dec 23;26:166. doi: 10.1186/s12870-025-07898-5 (PMC12849565; doi:10.1186/s12870-025-07898-5)
Supplement: Supplementary file 2 — Supplementary material 2. [file 12870_2025_7898_MOESM2_ESM.txt]

rs#	alleles	chrom	pos	strand	assembly	center	protLSID	assayLSID	panel	QCcode	BCC118	BCC126	BCC129	BCC131	BCC1367	BCC1368	BCC1370	BCC1371	BCC1372	BCC1373	BCC1374	BCC1376	BCC1377	BCC1378	BCC1379	BCC1380	BCC1381	BCC1382	BCC1383	BCC1384	BCC1385	BCC1386	BCC1387	BCC1389	BCC1390	BCC1391	BCC1392	BCC1394	BCC1395	BCC1396	BCC1397	BCC1398	BCC1399	BCC1400	BCC1401	BCC1402	BCC1403	BCC1404	BCC1405
BOPA2_12_10420	G/T	1H	71544	NA	NA	IPK	NA	NA	Geno_bar	NA	G	G	G	G	G	?	G	T	T	T	T	G	G	T	G	T	T	G	T	T	T	T	T	G	T	T	T	G	T	T	T	T	T	T	T	T	T	T	G
BOPA1_3107-422	C/C	1H	71683	NA	NA	IPK	NA	NA	Geno_bar	NA	C	C	C	C	C	?	C	C	C	C	C	C	C	C	C	C	C	C	C	C	C	C	C	C	C	C	C	C	C	C	C	C	C	C	C	C	C	C	C
SCRI_RS_204276	C/T	1H	248411	NA	NA	IPK	NA	NA	Geno_bar	NA	C	C	C	C	C	?	T	T	T	T	T	T	T	T	T	T	T	T	T	T	T	T	T	T	T	T	T	C	T	T	T	T	T	T	T	T	T	C	T
BOPA1_2511-533	C/T	1H	263584	NA	NA	IPK	NA	NA	Geno_bar	NA	C	C	T	T	C	?	C	C	C	C	C	C	C	C	C	C	C	C	C	C	C	C	C	T	C	C	C	C	C	C	C	C	C	C	C	T	C	T	T
BOPA2_12_30653	T/C	1H	272697	NA	NA	IPK	NA	NA	Geno_bar	NA	T	C	C	C	C	?	C	C	C	C	C	C	C	C	C	C	C	C	C	C	T	C	C	C	C	C	C	C	C	C	C	C	T	C	C	C	C	T	T
SCRI_RS_180989	NA	1H	274488	NA	NA	IPK	NA	NA	Geno_bar	NA	?	?	?	?	?	?	?	?	?	?	?	?	?	?	?	?	?	?	?	?	?	?	?	?	?	?	?	?	?	?	?	?	?	?	?	?	?	?	?
SCRI_RS_227491	A/G	1H	289719	NA	NA	IPK	NA	NA	Geno_bar	NA	A	A	G	G	?	?	G	G	G	?	?	G	?	?	A	?	G	G	G	A	A	A	A	A	G	A	G	A	G	G	A	A	G	A	A	A	A	A	A
SCRI_RS_149838	C/G	1H	290995	NA	NA	IPK	NA	NA	Geno_bar	NA	C	G	G	G	G	?	C	?	G	C	C	C	C	G	C	C	C	C	C	C	G	C	G	C	C	G	G	G	G	C	G	G	C	G	G	G	C	G	G
BOPA1_7174-365	C/C	1H	479172	NA	NA	IPK	NA	NA	Geno_bar	NA	C	C	C	C	C	?	C	C	C	C	C	C	C	C	C	C	C	C	C	C	C	C	C	C	C	C	C	C	C	C	C	C	C	C	C	C	C	C	C
BOPA2_12_30969	A/T	1H	977915	NA	NA	IPK	NA	NA	Geno_bar	NA	A	A	A	A	A	?	A	A	A	A	A	A	A	A	A	A	A	A	A	A	A	A	A	A	A	A	A	A	A	A	A	A	A	A	A	A	A	A	A
BOPA2_12_30968	C/T	1H	978018	NA	NA	IPK	NA	NA	Geno_bar	NA	C	C	C	C	C	?	C	C	C	C	C	C	C	C	C	C	C	C	C	C	C	C	C	C	C	C	C	C	C	C	C	C	C	C	C	C	C	C	C
BOPA1_8670-388	C/A	1H	979435	NA	NA	IPK	NA	NA	Geno_bar	NA	C	C	C	C	C	?	A	A	A	A	A	A	A	A	A	A	A	A	A	A	A	A	A	A	A	A	A	C	A	A	A	A	A	A	A	A	A	A	A
SCRI_RS_120059	C/T	1H	1025718	NA	NA	IPK	NA	NA	Geno_bar	NA	C	T	T	T	T	?	C	C	C	C	C	C	C	C	C	C	C	C	C	C	C	C	C	C	C	C	C	C	C	C	C	C	C	C	C	C	C	C	C
SCRI_RS_142714	G/A	1H	1275212	NA	NA	IPK	NA	NA	Geno_bar	NA	G	G	G	G	G	?	A	A	A	A	A	A	A	A	A	A	A	A	A	A	A	A	A	A	A	A	A	G	A	A	A	A	A	A	A	A	A	A	A
BOPA2_12_30916	G/A	1H	1431485	NA	NA	IPK	NA	NA	Geno_bar	NA	G	G	G	G	G	?	A	A	A	A	A	A	A	A	A	A	A	A	A	A	A	A	A	A	A	A	A	G	A	A	A	A	A	A	A	A	A	A	A
BOPA1_5514-472	C/G	1H	1546179	NA	NA	IPK	NA	NA	Geno_bar	NA	C	C	C	C	C	?	G	G	G	G	G	G	G	G	G	G	G	G	G	G	G	G	G	G	G	G	G	C	G	G	G	G	G	G	G	G	G	G	G
BOPA2_12_30715	C/G	1H	1562127	NA	NA	IPK	NA	NA	Geno_bar	NA	C	G	G	G	G	?	C	C	C	C	C	G	G	G	C	C	G	G	G	C	C	C	C	G	G	C	G	C	G	C	C	G	G	C	G	G	C	C	G
BOPA2_12_30945	G/A	1H	1913903	NA	NA	IPK	NA	NA	Geno_bar	NA	G	G	G	G	G	?	G	G	G	G	G	G	G	G	G	G	G	G	G	G	G	G	G	G	G	G	G	G	G	G	G	G	G	G	?	?	G	G	G
BOPA1_3220-723	NA	1H	1913914	NA	NA	IPK	NA	NA	Geno_bar	NA	?	?	?	?	?	?	?	?	?	?	?	?	?	?	?	?	?	?	?	?	?	?	?	?	?	?	?	?	?	?	?	?	?	?	?	?	?	?	?
BOPA2_12_30944	G/T	1H	1914059	NA	NA	IPK	NA	NA	Geno_bar	NA	G	G	G	G	G	?	G	G	G	T	G	G	G	G	T	G	G	G	G	G	G	T	T	G	G	T	T	G	G	G	T	G	G	T	G	T	T	G	G
SCRI_RS_124234	C/A	1H	1928613	NA	NA	IPK	NA	NA	Geno_bar	NA	C	A	C	C	A	?	C	C	?	A	C	C	C	C	A	C	C	C	C	C	?	A	A	C	C	A	A	C	C	C	A	C	?	A	C	A	A	A	C
SCRI_RS_107687	C/C	1H	2471872	NA	NA	IPK	NA	NA	Geno_bar	NA	C	C	C	C	C	?	C	C	C	C	C	C	C	C	C	C	C	C	C	C	C	C	C	C	C	C	C	C	C	C	C	C	C	C	C	C	C	C	C
BOPA2_12_11311	A/G	1H	2477595	NA	NA	IPK	NA	NA	Geno_bar	NA	A	A	A	A	A	?	A	A	A	G	A	A	G	G	A	G	G	A	G	A	A	A	A	G	A	A	A	A	G	A	A	A	A	A	G	A	A	A	A
SCRI_RS_161137	G/A	1H	2586106	NA	NA	IPK	NA	NA	Geno_bar	NA	G	G	G	G	G	?	A	A	A	A	A	A	A	G	A	A	A	A	A	A	G	A	A	A	A	G	G	G	G	A	G	G	A	G	G	G	A	G	G
SCRI_RS_232577	T/A	1H	3666934	NA	NA	IPK	NA	NA	Geno_bar	NA	T	T	T	T	T	?	A	A	A	A	A	A	A	A	A	A	A	A	A	A	A	A	A	A	A	A	A	A	A	A	A	A	A	A	A	T	A	A	T
SCRI_RS_204348	A/G	1H	4131267	NA	NA	IPK	NA	NA	Geno_bar	NA	A	G	G	G	G	?	A	A	A	A	A	A	A	A	A	A	A	A	A	A	A	A	A	A	A	A	A	A	A	A	A	A	A	A	A	A	A	A	A
SCRI_RS_60293	G/A	1H	4131373	NA	NA	IPK	NA	NA	Geno_bar	NA	G	G	G	G	G	?	A	A	G	G	G	A	A	G	A	A	A	A	G	A	A	A	A	G	A	A	A	A	A	G	A	A	A	A	A	G	A	G	G
BOPA1_3101-111	G/A	1H	4153883	NA	NA	IPK	NA	NA	Geno_bar	NA	G	G	G	G	A	?	A	A	A	A	A	A	G	A	A	A	A	A	A	A	A	A	A	A	A	A	A	A	A	G	A	A	A	A	G	A	A	A	A
SCRI_RS_66630	NA	1H	4164495	NA	NA	IPK	NA	NA	Geno_bar	NA	?	?	?	?	?	?	?	?	?	?	?	?	?	?	?	?	?	?	?	?	?	?	?	?	?	?	?	?	?	?	?	?	?	?	?	?	?	?	?
SCRI_RS_82277	A/G	1H	4165332	NA	NA	IPK	NA	NA	Geno_bar	NA	?	?	?	?	A	?	A	A	G	A	?	A	A	A	?	?	A	G	A	A	?	G	?	A	A	?	?	G	A	G	G	A	A	A	A	A	G	A	A
SCRI_RS_60145	G/A	1H	4184290	NA	NA	IPK	NA	NA	Geno_bar	NA	G	G	A	A	A	?	G	G	G	G	G	G	G	G	G	G	G	G	G	G	A	G	G	G	G	A	A	A	G	G	A	A	G	A	A	A	G	A	A
SCRI_RS_149683	A/G	1H	4190638	NA	NA	IPK	NA	NA	Geno_bar	NA	A	A	A	A	A	?	G	A	A	A	G	A	A	G	A	A	A	A	A	A	G	G	G	A	A	G	G	A	A	A	G	A	A	A	A	G	A	A	A
BOPA2_12_10636	G/A	1H	4285541	NA	NA	IPK	NA	NA	Geno_bar	NA	G	G	G	G	G	?	G	G	A	G	G	A	A	G	A	A	A	G	A	G	G	G	G	G	G	G	G	A	A	A	G	G	A	G	G	G	G	G	G
SCRI_RS_193700	A/C	1H	4285961	NA	NA	IPK	NA	NA	Geno_bar	NA	A	A	A	A	C	?	C	C	C	C	C	C	C	A	C	C	C	C	C	C	A	C	C	C	C	C	C	C	A	C	A	A	C	A	A	A	C	C	A
BOPA2_12_10410	A/G	1H	4312779	NA	NA	IPK	NA	NA	Geno_bar	NA	A	A	A	A	G	?	A	G	G	G	G	G	G	G	G	G	G	G	G	G	G	G	G	G	G	G	G	A	G	G	G	G	A	G	G	A	G	A	A
SCRI_RS_194326	G/A	1H	4405295	NA	NA	IPK	NA	NA	Geno_bar	NA	G	A	A	A	G	?	G	A	A	A	A	A	A	A	A	A	A	A	A	A	A	A	A	A	A	A	A	G	A	A	A	A	A	A	A	A	A	G	A
BOPA2_12_31144	C/G	1H	4653983	NA	NA	IPK	NA	NA	Geno_bar	NA	C	C	C	C	C	?	C	C	C	C	C	C	C	C	C	C	C	G	C	C	C	C	G	C	C	C	G	C	C	C	C	C	C	C	C	C	C	C	C
BOPA1_4456-443	A/C	1H	4657144	NA	NA	IPK	NA	NA	Geno_bar	NA	A	A	A	A	A	?	A	A	A	A	A	A	A	A	A	A	A	A	A	A	A	A	A	A	A	A	A	A	A	A	A	A	A	A	A	A	A	A	A
SCRI_RS_206684	G/A	1H	4676386	NA	NA	IPK	NA	NA	Geno_bar	NA	G	A	A	G	A	?	A	A	G	G	G	G	G	A	G	G	A	G	A	G	G	G	A	A	G	G	G	G	A	G	A	A	G	G	A	A	A	G	A
SCRI_RS_198544	A/G	1H	5506103	NA	NA	IPK	NA	NA	Geno_bar	NA	A	A	A	A	A	?	G	G	A	A	G	A	G	G	G	G	A	G	G	G	A	G	A	A	G	A	A	G	A	G	A	G	A	A	A	A	A	A	A
SCRI_RS_179144	A/G	1H	5769175	NA	NA	IPK	NA	NA	Geno_bar	NA	A	?	A	A	G	?	A	G	A	A	A	A	A	G	A	A	A	G	A	A	A	A	A	A	G	A	A	A	A	A	A	A	A	A	G	G	A	G	G
BOPA2_12_11011	A/C	1H	5770204	NA	NA	IPK	NA	NA	Geno_bar	NA	A	?	A	A	C	?	C	C	C	C	C	C	C	C	C	C	C	C	C	C	C	C	C	C	C	C	C	A	C	C	C	C	C	C	C	A	C	A	A
BOPA2_12_30933	G/C	1H	5770474	NA	NA	IPK	NA	NA	Geno_bar	NA	G	G	C	C	G	?	G	G	G	G	G	G	G	G	G	G	G	G	G	G	C	G	G	G	G	C	G	G	G	G	C	C	G	C	C	G	G	C	G
SCRI_RS_162524	A/C	1H	6690326	NA	NA	IPK	NA	NA	Geno_bar	NA	A	C	C	C	C	?	A	A	A	A	A	C	A	A	C	A	A	A	A	A	A	A	A	C	A	A	A	A	A	A	A	A	A	A	A	A	A	A	A
BOPA1_6949-895	G/A	1H	7137635	NA	NA	IPK	NA	NA	Geno_bar	NA	G	G	G	G	G	?	G	G	A	A	G	A	G	G	A	?	A	G	G	A	A	G	A	A	G	A	A	G	G	G	G	A	G	A	G	A	A	G	A
BOPA1_7372-1253	A/G	1H	7228966	NA	NA	IPK	NA	NA	Geno_bar	NA	A	A	A	A	G	?	A	A	A	A	A	G	G	G	G	G	G	G	A	A	A	A	G	G	G	A	A	G	G	G	A	A	G	A	G	G	G	G	G
SCRI_RS_184274	G/A	1H	7471254	NA	NA	IPK	NA	NA	Geno_bar	NA	G	G	G	G	A	?	A	A	A	A	A	A	A	A	A	A	A	A	A	A	A	A	A	A	A	A	A	A	A	A	A	A	A	A	A	A	A	A	A
SCRI_RS_1929	A/G	1H	7841459	NA	NA	IPK	NA	NA	Geno_bar	NA	A	A	A	A	A	?	A	G	G	G	G	G	A	G	G	G	G	A	G	G	G	G	G	G	G	G	A	A	G	A	G	G	G	G	A	A	G	A	G
SCRI_RS_224686	G/C	1H	7844028	NA	NA	IPK	NA	NA	Geno_bar	NA	G	?	G	C	C	?	G	C	G	G	G	G	G	G	G	G	G	G	C	G	G	C	G	G	G	G	C	G	G	G	G	G	G	G	G	C	G	C	G
SCRI_RS_222250	G/A	1H	8354814	NA	NA	IPK	NA	NA	Geno_bar	NA	G	G	G	G	G	?	G	A	G	A	G	G	A	A	G	G	A	A	G	G	G	A	A	G	G	G	A	G	G	G	A	A	G	G	G	A	A	G	G
BOPA2_12_31149	A/G	1H	8468465	NA	NA	IPK	NA	NA	Geno_bar	NA	A	A	A	A	A	?	G	G	A	G	A	G	G	A	G	G	G	G	G	G	G	G	G	A	G	G	G	G	G	A	G	G	G	G	G	A	G	A	A
SCRI_RS_165889	G/A	1H	8746736	NA	NA	IPK	NA	NA	Geno_bar	NA	G	G	G	G	G	?	G	G	G	G	G	G	G	G	G	G	G	G	G	G	G	G	G	G	G	G	G	G	G	G	G	G	G	G	G	G	G	G	G
SCRI_RS_169756	C/G	1H	8773987	NA	NA	IPK	NA	NA	Geno_bar	NA	C	C	C	C	C	?	C	G	G	C	G	G	C	G	G	G	G	C	G	G	G	C	G	C	G	G	C	G	G	G	G	C	G	G	C	C	G	G	G
SCRI_RS_134663	A/G	1H	8914431	NA	NA	IPK	NA	NA	Geno_bar	NA	A	A	A	A	G	?	G	G	G	A	G	G	G	G	A	G	G	G	G	G	G	A	A	G	G	A	A	G	G	G	A	G	G	A	G	G	A	G	G
BOPA2_12_30918	G/A	1H	8935905	NA	NA	IPK	NA	NA	Geno_bar	NA	G	A	A	A	A	?	G	A	G	G	G	G	G	G	A	G	G	G	A	G	A	A	G	G	G	A	G	G	G	G	A	G	G	G	G	G	G	G	G
BOPA2_12_30919	A/G	1H	8936302	NA	NA	IPK	NA	NA	Geno_bar	NA	A	G	G	G	G	?	G	G	G	G	G	G	G	G	G	G	G	G	G	G	G	G	G	G	G	G	G	G	G	G	G	G	G	G	G	G	G	G	G
BOPA2_12_30950	G/A	1H	9161205	NA	NA	IPK	NA	NA	Geno_bar	NA	G	G	A	A	G	?	A	A	A	G	A	A	A	G	A	A	G	A	G	A	A	A	A	A	A	A	A	G	A	G	A	A	A	A	A	A	A	G	A
BOPA2_12_30952	G/A	1H	9161346	NA	NA	IPK	NA	NA	Geno_bar	NA	G	G	G	G	A	?	G	A	A	A	A	A	A	A	A	A	A	A	A	A	A	A	A	A	A	A	A	A	A	A	A	A	A	A	A	A	A	G	A
SCRI_RS_129789	A/G	1H	9237505	NA	NA	IPK	NA	NA	Geno_bar	NA	A	A	A	A	G	?	A	A	A	A	A	A	A	A	A	A	A	A	A	A	A	A	A	A	A	A	A	G	A	A	A	A	A	A	A	A	A	G	A
SCRI_RS_148733	G/A	1H	10236703	NA	NA	IPK	NA	NA	Geno_bar	NA	G	?	A	A	G	?	G	A	G	G	G	A	G	G	G	G	G	G	G	A	G	G	G	A	A	G	A	G	G	G	G	G	G	A	A	A	A	A	A
SCRI_RS_137023	G/A	1H	10746226	NA	NA	IPK	NA	NA	Geno_bar	NA	G	G	G	G	G	?	G	G	A	A	A	G	G	G	G	G	G	G	G	G	A	G	G	G	G	G	G	A	G	A	G	A	G	G	G	G	A	G	G
BOPA2_12_30588	NA	1H	10747464	NA	NA	IPK	NA	NA	Geno_bar	NA	?	?	?	?	?	?	?	?	?	?	?	?	?	?	?	?	?	?	?	?	?	?	?	?	?	?	?	?	?	?	?	?	?	?	?	?	?	?	?
SCRI_RS_164150	A/G	1H	10747629	NA	NA	IPK	NA	NA	Geno_bar	NA	A	A	G	A	A	?	A	G	G	G	A	G	G	A	A	G	G	G	A	G	A	A	G	G	G	A	G	G	A	G	A	G	G	G	A	A	A	G	G
SCRI_RS_150677	G/A	1H	11211324	NA	NA	IPK	NA	NA	Geno_bar	NA	G	?	G	A	A	?	G	G	G	G	A	G	G	G	G	G	G	G	G	G	G	G	G	G	G	G	G	G	G	G	G	G	G	G	G	G	G	G	G
SCRI_RS_182656	C/A	1H	11457738	NA	NA	IPK	NA	NA	Geno_bar	NA	C	A	A	A	A	?	C	C	C	C	C	A	C	C	C	C	C	A	C	C	C	C	C	C	C	C	C	C	C	C	C	C	C	C	C	C	C	C	C
SCRI_RS_130600	NA	1H	11457743	NA	NA	IPK	NA	NA	Geno_bar	NA	?	?	?	?	?	?	?	?	?	?	?	?	?	?	?	?	?	?	?	?	?	?	?	?	?	?	?	?	?	?	?	?	?	?	?	?	?	?	?
SCRI_RS_130592	G/A	1H	11458045	NA	NA	IPK	NA	NA	Geno_bar	NA	G	A	A	A	A	?	G	G	A	G	G	G	G	G	G	G	G	A	G	G	G	G	G	G	G	G	G	A	G	A	G	G	G	G	A	G	G	G	G
SCRI_RS_169942	A/C	1H	11471725	NA	NA	IPK	NA	NA	Geno_bar	NA	A	A	A	A	A	?	C	C	C	C	C	C	C	C	C	C	C	C	C	C	C	C	C	C	C	C	C	C	C	C	C	C	C	C	C	C	C	C	C
SCRI_RS_222236	A/G	1H	11472402	NA	NA	IPK	NA	NA	Geno_bar	NA	A	A	A	A	G	?	G	G	G	G	G	A	G	G	G	G	G	G	G	A	G	G	G	A	G	A	A	A	G	G	G	G	G	A	G	G	G	G	G
BOPA2_12_30118	G/A	1H	11498636	NA	NA	IPK	NA	NA	Geno_bar	NA	G	A	G	A	A	?	A	A	A	G	G	G	G	A	G	G	A	G	G	G	A	G	A	G	G	G	A	G	G	G	A	G	G	G	A	G	G	A	G
BOPA2_12_30955	A/G	1H	11499463	NA	NA	IPK	NA	NA	Geno_bar	NA	A	A	A	A	A	?	G	G	G	G	G	G	A	G	G	G	G	G	G	G	G	G	G	G	G	G	G	A	G	G	G	A	G	G	G	G	G	G	G
SCRI_RS_157757	G/A	1H	11547609	NA	NA	IPK	NA	NA	Geno_bar	NA	G	G	G	G	A	?	A	G	G	G	G	A	G	A	G	G	G	A	G	A	G	G	G	A	A	G	A	G	G	G	G	G	G	A	A	A	G	A	A
SCRI_RS_205669	NA	1H	12075504	NA	NA	IPK	NA	NA	Geno_bar	NA	?	?	?	?	?	?	?	?	?	?	?	?	?	?	?	?	?	?	?	?	?	?	?	?	?	?	?	?	?	?	?	?	?	?	?	?	?	?	?
SCRI_RS_189465	A/G	1H	12227429	NA	NA	IPK	NA	NA	Geno_bar	NA	A	G	G	G	G	?	A	A	A	A	A	G	A	A	G	A	A	G	A	G	A	A	A	G	A	A	A	G	A	G	A	A	A	A	A	G	A	G	G
SCRI_RS_13972	NA	1H	12445090	NA	NA	IPK	NA	NA	Geno_bar	NA	?	?	?	?	?	?	?	?	?	?	?	?	?	?	?	?	?	?	?	?	?	?	?	?	?	?	?	?	?	?	?	?	?	?	?	?	?	?	?
SCRI_RS_13547	G/C	1H	12495388	NA	NA	IPK	NA	NA	Geno_bar	NA	G	G	G	G	G	?	G	C	C	C	G	C	G	C	G	C	C	G	C	C	G	C	G	C	G	G	C	G	C	C	G	C	G	G	G	C	G	C	C
BOPA2_12_30948	A/G	1H	12554357	NA	NA	IPK	NA	NA	Geno_bar	NA	A	?	A	A	G	?	A	A	G	A	A	G	A	G	G	A	A	G	A	A	G	A	A	G	A	A	A	A	A	A	A	G	G	A	G	G	G	G	G
BOPA1_4473-309	G/A	1H	12554537	NA	NA	IPK	NA	NA	Geno_bar	NA	G	G	G	G	G	?	A	A	G	A	A	A	A	A	A	A	A	G	A	A	G	A	A	A	G	G	A	G	G	G	G	A	A	A	G	A	G	A	A
SCRI_RS_169668	C/G	1H	12949583	NA	NA	IPK	NA	NA	Geno_bar	NA	C	C	C	C	C	?	C	C	G	G	C	C	C	G	C	G	C	C	C	G	C	C	C	G	G	C	C	C	C	C	C	C	G	C	C	G	G	G	G
SCRI_RS_192583	A/G	1H	12993695	NA	NA	IPK	NA	NA	Geno_bar	NA	A	A	A	A	A	?	A	G	G	A	A	A	A	A	G	A	A	A	A	A	G	G	A	A	G	G	G	G	A	A	A	A	A	A	A	A	A	A	A
BOPA1_2496-1916	A/G	1H	13581567	NA	NA	IPK	NA	NA	Geno_bar	NA	A	A	A	A	G	?	G	A	G	A	A	G	G	G	A	A	G	G	G	A	A	A	A	A	G	A	G	A	G	G	A	A	G	A	A	A	G	A	G
BOPA1_10922-503	A/G	1H	13590934	NA	NA	IPK	NA	NA	Geno_bar	NA	A	A	A	A	A	?	G	A	G	G	G	G	A	G	G	G	G	G	G	G	G	G	G	A	G	G	G	G	G	G	G	G	G	G	A	G	G	A	A
BOPA2_12_30876	C/A	1H	13602737	NA	NA	IPK	NA	NA	Geno_bar	NA	C	C	A	A	A	?	C	C	C	C	C	A	C	C	A	C	C	C	C	C	C	C	C	C	C	C	C	C	C	C	C	C	C	C	C	C	C	A	A
BOPA2_12_30877	A/G	1H	13602909	NA	NA	IPK	NA	NA	Geno_bar	NA	A	G	A	A	G	?	G	G	G	G	G	G	G	G	G	G	G	G	G	G	G	G	G	G	G	G	G	A	G	G	G	G	G	G	G	A	G	A	A
SCRI_RS_10778	G/C	1H	13992295	NA	NA	IPK	NA	NA	Geno_bar	NA	G	C	C	C	G	?	C	C	C	C	C	C	C	C	C	C	C	C	C	C	C	C	C	C	C	C	C	G	C	C	C	C	C	C	C	C	C	G	C
SCRI_RS_4891	C/A	1H	14369926	NA	NA	IPK	NA	NA	Geno_bar	NA	C	?	A	A	A	?	A	A	A	A	A	A	A	A	A	A	A	A	A	A	A	A	C	A	A	A	A	A	A	A	C	A	A	A	C	A	A	C	A
SCRI_RS_124926	G/C	1H	14371313	NA	NA	IPK	NA	NA	Geno_bar	NA	G	C	C	C	C	?	C	C	C	C	C	C	G	C	C	C	C	C	G	C	G	G	C	C	G	C	C	G	C	G	C	G	G	C	C	G	C	G	C
BOPA1_6792-1945	A/G	1H	14374682	NA	NA	IPK	NA	NA	Geno_bar	NA	A	A	A	A	A	?	?	G	G	G	G	G	G	G	G	G	G	G	G	G	G	G	G	G	G	G	G	A	G	G	G	G	G	G	G	G	G	G	G
SCRI_RS_182603	A/G	1H	15065044	NA	NA	IPK	NA	NA	Geno_bar	NA	A	?	A	G	A	?	G	G	G	A	G	G	G	A	G	G	G	G	G	G	G	G	G	G	G	G	G	G	G	G	A	G	G	A	A	G	G	A	G
SCRI_RS_169091	A/G	1H	15066450	NA	NA	IPK	NA	NA	Geno_bar	NA	A	A	A	A	A	?	G	G	G	G	G	G	G	G	G	G	G	G	G	G	G	G	G	G	A	G	G	G	G	G	G	G	G	G	G	G	G	G	G
SCRI_RS_153360	A/G	1H	15599115	NA	NA	IPK	NA	NA	Geno_bar	NA	A	A	A	A	A	?	A	A	A	A	A	A	A	A	A	A	A	A	A	A	A	A	A	A	A	A	A	G	A	G	A	A	A	A	A	A	A	G	G
BOPA1_4226-570	A/C	1H	15607330	NA	NA	IPK	NA	NA	Geno_bar	NA	A	?	A	A	A	?	A	C	A	A	A	A	A	A	A	A	A	A	A	A	A	A	A	A	A	A	A	C	A	A	A	A	A	A	A	A	A	A	A
SCRI_RS_138043	A/G	1H	15615673	NA	NA	IPK	NA	NA	Geno_bar	NA	A	G	A	G	A	?	G	G	G	G	G	G	G	G	G	G	G	G	G	G	G	G	G	G	G	G	G	G	G	G	G	G	G	G	G	G	G	G	G
SCRI_RS_122490	G/A	1H	16449728	NA	NA	IPK	NA	NA	Geno_bar	NA	G	G	G	G	G	?	A	A	A	?	A	A	G	A	A	A	A	A	A	A	A	A	A	A	A	A	A	G	A	A	A	?	A	?	?	A	A	A	?
SCRI_RS_88375	A/C	1H	16450645	NA	NA	IPK	NA	NA	Geno_bar	NA	A	A	C	C	A	?	A	A	A	A	A	A	A	A	A	A	A	A	A	A	A	A	A	C	A	A	A	A	A	A	A	A	A	A	A	C	A	C	C
SCRI_RS_150226	G/A	1H	16644370	NA	NA	IPK	NA	NA	Geno_bar	NA	G	A	A	G	A	?	A	A	A	G	A	A	A	G	A	A	G	A	G	A	A	A	G	A	A	A	A	A	A	A	G	A	G	A	A	A	A	A	A
BOPA2_12_30241	G/A	1H	17000625	NA	NA	IPK	NA	NA	Geno_bar	NA	G	G	G	G	A	?	G	G	G	G	G	G	G	G	G	G	G	G	G	G	G	G	G	G	G	A	A	A	G	G	G	G	G	G	G	G	G	A	G
SCRI_RS_217160	G/A	1H	17195993	NA	NA	IPK	NA	NA	Geno_bar	NA	G	A	A	A	A	?	G	G	G	G	G	G	G	G	G	A	G	G	G	G	G	G	A	A	G	A	G	A	G	G	A	G	A	G	G	A	G	A	A
SCRI_RS_171221	A/G	1H	17332852	NA	NA	IPK	NA	NA	Geno_bar	NA	A	A	A	A	A	?	G	A	A	G	A	A	A	G	A	A	G	A	A	G	A	A	A	A	A	A	A	A	A	A	A	G	A	G	G	G	A	A	A
SCRI_RS_151047	G/A	1H	17341588	NA	NA	IPK	NA	NA	Geno_bar	NA	G	A	G	G	A	?	G	G	G	A	G	A	G	A	G	G	G	A	A	G	G	G	A	G	G	G	G	A	G	G	A	G	G	G	A	A	G	A	G
SCRI_RS_235243	A/G	1H	17566590	NA	NA	IPK	NA	NA	Geno_bar	NA	A	A	A	A	A	?	A	A	A	A	A	A	A	A	A	A	A	A	A	A	A	A	A	A	A	A	A	A	A	A	A	A	A	A	A	A	A	A	A
BOPA1_2901-1137	A/T	1H	17583101	NA	NA	IPK	NA	NA	Geno_bar	NA	A	A	A	A	A	?	A	A	A	A	A	A	A	A	A	A	A	A	A	A	A	A	A	A	A	A	A	A	A	A	A	A	A	A	A	A	A	A	A
SCRI_RS_117492	G/C	1H	17908362	NA	NA	IPK	NA	NA	Geno_bar	NA	G	G	G	G	G	?	C	C	C	C	C	C	C	C	C	C	C	C	C	C	C	C	C	C	C	C	C	G	C	C	C	C	C	C	C	C	C	G	C
SCRI_RS_155382	A/G	1H	18358061	NA	NA	IPK	NA	NA	Geno_bar	NA	A	A	A	A	A	?	G	A	G	A	A	A	A	A	A	A	A	A	A	A	G	A	A	A	A	A	A	G	A	A	A	G	G	A	G	A	A	G	G
BOPA1_5318-436	A/G	1H	18359684	NA	NA	IPK	NA	NA	Geno_bar	NA	A	A	A	A	A	?	A	G	G	A	G	G	G	A	G	G	G	G	A	G	G	G	A	G	G	G	G	G	G	G	A	G	A	G	G	G	G	G	G
SCRI_RS_123187	A/G	1H	18664335	NA	NA	IPK	NA	NA	Geno_bar	NA	A	G	G	G	G	?	A	A	G	G	G	G	G	G	G	G	G	G	G	G	G	A	A	A	A	G	A	G	G	G	G	G	G	G	A	A	G	A	G
BOPA1_5194-1118	A/C	1H	18807356	NA	NA	IPK	NA	NA	Geno_bar	NA	A	A	C	C	C	?	C	C	C	C	C	C	C	C	C	C	C	C	C	C	C	C	C	C	C	C	C	C	C	C	C	C	C	C	C	C	C	C	C
SCRI_RS_176084	A/C	1H	19122608	NA	NA	IPK	NA	NA	Geno_bar	NA	A	C	C	C	C	?	C	A	C	A	A	C	A	A	A	A	A	C	A	C	C	A	A	A	A	A	A	C	A	A	A	A	C	A	A	A	A	A	A
BOPA1_6081-850	A/T	1H	19370549	NA	NA	IPK	NA	NA	Geno_bar	NA	A	A	A	A	A	?	T	A	A	A	A	A	A	A	A	A	A	A	A	A	A	A	A	A	A	A	A	A	A	A	A	A	T	A	A	T	A	T	T
SCRI_RS_239784	G/A	1H	19951710	NA	NA	IPK	NA	NA	Geno_bar	NA	?	?	G	G	A	?	G	G	G	G	G	G	G	G	G	G	G	G	G	G	G	G	G	G	G	G	G	G	G	G	G	G	G	G	G	G	G	?	G
BOPA2_12_31276	C/G	1H	20336402	NA	NA	IPK	NA	NA	Geno_bar	NA	C	G	G	G	G	?	G	G	G	G	G	G	G	G	G	G	G	G	G	G	G	G	G	G	G	G	G	G	G	G	G	G	G	C	G	G	G	G	G
SCRI_RS_171470	A/G	1H	21406158	NA	NA	IPK	NA	NA	Geno_bar	NA	A	A	A	A	A	?	G	A	A	A	A	A	G	A	A	G	G	G	A	A	A	A	G	G	A	A	A	A	A	A	A	G	A	A	G	G	G	A	G
SCRI_RS_234339	A/G	1H	22167862	NA	NA	IPK	NA	NA	Geno_bar	NA	A	A	A	A	A	?	A	A	A	A	A	A	A	A	A	A	A	A	A	A	A	A	A	A	A	A	A	A	A	A	A	A	A	A	A	A	A	A	A
SCRI_RS_232660	A/C	1H	22174508	NA	NA	IPK	NA	NA	Geno_bar	NA	A	A	A	A	A	?	A	A	C	C	C	A	C	A	A	A	A	A	A	A	C	A	A	A	C	A	A	C	A	C	A	A	C	C	A	A	C	A	A
SCRI_RS_128285	A/G	1H	22176692	NA	NA	IPK	NA	NA	Geno_bar	NA	A	?	G	A	A	?	A	A	A	A	A	A	A	A	A	A	A	A	A	A	A	A	A	A	A	A	A	A	A	A	A	A	A	A	G	A	A	A	A
BOPA1_3751-1136	G/A	1H	22567867	NA	NA	IPK	NA	NA	Geno_bar	NA	G	G	G	G	G	?	G	G	G	G	G	G	A	G	G	G	G	G	G	G	G	G	G	G	G	G	G	A	G	G	G	G	G	G	G	G	G	G	G
BOPA1_5346-1587	NA	1H	23815813	NA	NA	IPK	NA	NA	Geno_bar	NA	?	?	?	?	?	?	?	?	?	?	?	?	?	?	?	?	?	?	?	?	?	?	?	?	?	?	?	?	?	?	?	?	?	?	?	?	?	?	?
SCRI_RS_161702	C/G	1H	24025029	NA	NA	IPK	NA	NA	Geno_bar	NA	C	C	C	C	C	?	C	C	G	G	G	G	G	G	G	G	C	G	C	C	G	G	G	G	C	G	G	G	C	C	G	G	G	G	G	G	G	C	G
SCRI_RS_116548	G/A	1H	24027727	NA	NA	IPK	NA	NA	Geno_bar	NA	G	G	G	G	G	?	G	G	G	G	G	G	G	G	G	G	G	G	G	G	A	G	G	G	G	G	G	G	G	A	G	G	A	G	G	G	G	A	A
SCRI_RS_165811	C/G	1H	24844248	NA	NA	IPK	NA	NA	Geno_bar	NA	C	C	C	C	C	?	C	C	C	C	C	C	C	C	C	C	C	C	C	C	C	C	C	C	C	C	C	G	C	C	C	C	C	C	C	C	C	G	C
BOPA1_2151-1310	A/G	1H	27866547	NA	NA	IPK	NA	NA	Geno_bar	NA	A	A	A	A	A	?	A	A	A	A	A	A	A	A	A	A	A	A	A	A	A	A	A	A	A	A	A	A	A	A	A	A	A	A	A	A	A	A	A
BOPA2_12_31177	C/A	1H	28643791	NA	NA	IPK	NA	NA	Geno_bar	NA	C	C	A	C	C	?	C	A	C	A	A	A	A	C	A	C	C	A	C	A	A	A	A	A	A	A	A	C	A	C	A	A	A	A	A	C	A	A	A
SCRI_RS_198854	G/C	1H	29082314	NA	NA	IPK	NA	NA	Geno_bar	NA	G	G	G	G	G	?	G	C	C	G	C	C	C	G	C	C	C	C	G	C	C	C	G	C	C	C	C	C	C	C	G	C	G	C	C	C	C	C	C
SCRI_RS_222748	G/A	1H	29082314	NA	NA	IPK	NA	NA	Geno_bar	NA	G	G	G	G	G	?	A	A	A	A	A	A	A	A	A	A	A	A	A	A	A	A	A	A	A	A	A	G	A	A	A	A	A	A	A	A	A	A	G
SCRI_RS_170335	G/A	1H	31216240	NA	NA	IPK	NA	NA	Geno_bar	NA	G	G	G	G	A	?	G	G	G	G	G	G	G	G	G	G	G	G	G	G	G	G	G	G	G	G	G	G	G	G	G	G	G	G	G	G	G	G	G
BOPA2_12_11498	A/G	1H	31354146	NA	NA	IPK	NA	NA	Geno_bar	NA	A	A	A	A	A	?	G	A	A	A	A	G	G	A	A	A	G	G	G	A	A	G	A	G	A	A	G	G	G	G	A	G	A	A	A	A	A	G	G
BOPA2_12_30336	G/C	1H	31676923	NA	NA	IPK	NA	NA	Geno_bar	NA	G	G	G	G	G	?	G	?	C	C	C	C	C	G	C	C	G	C	G	C	C	C	C	C	C	C	G	C	C	C	C	C	C	C	C	C	C	C	C
SCRI_RS_114047	G/A	1H	31685164	NA	NA	IPK	NA	NA	Geno_bar	NA	G	G	G	G	G	?	A	A	A	A	A	G	A	A	A	A	A	G	A	A	A	A	A	A	A	A	G	G	A	A	A	A	A	A	A	A	A	A	A
SCRI_RS_193392	G/A	1H	31685463	NA	NA	IPK	NA	NA	Geno_bar	NA	G	G	A	G	A	?	G	G	G	A	G	G	G	G	G	G	G	G	G	G	G	G	G	G	G	G	G	A	G	G	G	G	G	G	G	G	G	G	G
SCRI_RS_153785	G/A	1H	33444893	NA	NA	IPK	NA	NA	Geno_bar	NA	G	G	G	G	A	?	G	G	G	G	G	G	G	G	G	G	G	G	G	G	G	G	G	G	G	G	G	G	G	G	G	G	G	G	G	G	G	G	G
SCRI_RS_170869	NA	1H	33846707	NA	NA	IPK	NA	NA	Geno_bar	NA	?	?	?	?	?	?	?	?	?	?	?	?	?	?	?	?	?	?	?	?	?	?	?	?	?	?	?	?	?	?	?	?	?	?	?	?	?	?	?
SCRI_RS_170878	G/A	1H	33847082	NA	NA	IPK	NA	NA	Geno_bar	NA	G	?	G	G	G	?	G	G	G	G	G	G	G	G	G	G	G	G	G	G	G	G	G	G	G	G	G	G	G	G	G	G	G	G	G	A	G	A	A
BOPA1_5381-1950	A/G	1H	34087694	NA	NA	IPK	NA	NA	Geno_bar	NA	A	G	A	A	A	?	G	A	A	A	A	A	A	A	A	A	A	A	A	A	A	A	A	A	A	A	A	A	A	A	A	G	A	A	G	A	A	A	A
SCRI_RS_189483	G/A	1H	35725028	NA	NA	IPK	NA	NA	Geno_bar	NA	G	G	G	G	A	?	G	G	G	G	G	G	G	G	G	G	G	G	G	G	G	G	G	G	G	G	G	G	G	G	G	G	G	G	A	G	G	G	G
SCRI_RS_189197	C/A	1H	35727403	NA	NA	IPK	NA	NA	Geno_bar	NA	C	C	C	A	C	?	A	C	C	A	A	C	A	C	A	C	C	A	A	A	A	C	C	C	A	A	C	A	C	C	A	C	C	A	C	A	C	C	C
SCRI_RS_140837	G/C	1H	36073804	NA	NA	IPK	NA	NA	Geno_bar	NA	G	G	C	C	C	?	G	C	C	G	C	C	C	C	C	C	C	C	C	C	G	C	G	C	G	G	C	C	C	G	G	C	G	G	G	C	C	C	C
SCRI_RS_184784	C/A	1H	36171029	NA	NA	IPK	NA	NA	Geno_bar	NA	C	A	A	A	A	?	C	A	A	A	A	A	A	A	A	A	A	A	A	A	A	A	A	A	A	A	A	A	A	A	A	A	A	A	A	A	A	A	A
SCRI_RS_11615	A/G	1H	36439607	NA	NA	IPK	NA	NA	Geno_bar	NA	A	?	A	G	G	?	A	A	G	G	A	G	A	G	G	G	G	G	G	A	A	A	A	G	G	A	G	G	G	G	A	A	G	A	A	A	A	G	G
SCRI_RS_189637	A/G	1H	36457833	NA	NA	IPK	NA	NA	Geno_bar	NA	A	A	A	A	A	?	A	A	A	A	A	A	A	A	A	A	A	A	A	A	A	A	A	A	A	A	A	A	A	A	A	A	A	A	A	A	A	A	A
SCRI_RS_205816	C/G	1H	36460442	NA	NA	IPK	NA	NA	Geno_bar	NA	C	C	C	C	C	?	C	C	C	C	C	C	C	C	C	C	C	C	C	C	C	C	C	C	C	C	C	C	C	C	C	C	C	C	C	C	C	C	C
SCRI_RS_147042	C/A	1H	36948325	NA	NA	IPK	NA	NA	Geno_bar	NA	C	C	C	C	C	?	C	A	A	A	A	C	?	C	A	C	C	C	C	A	A	C	C	C	C	A	A	C	C	A	C	C	A	A	A	A	C	C	C
BOPA1_3277-446	G/A	1H	37164507	NA	NA	IPK	NA	NA	Geno_bar	NA	G	G	G	G	G	?	G	G	G	G	A	A	A	G	A	G	G	G	G	A	G	A	A	G	A	G	A	A	G	G	A	G	G	G	A	G	A	G	G
SCRI_RS_187264	A/G	1H	37165144	NA	NA	IPK	NA	NA	Geno_bar	NA	A	A	A	A	A	?	A	G	G	A	A	A	A	G	A	A	G	A	G	A	A	A	A	A	A	A	A	A	G	A	A	A	G	A	A	A	A	A	A
SCRI_RS_183171	C/A	1H	37378707	NA	NA	IPK	NA	NA	Geno_bar	NA	C	A	A	A	A	?	C	C	A	A	A	A	A	A	A	?	A	C	A	C	C	C	A	C	A	C	A	A	A	A	C	C	A	C	C	C	C	A	C
BOPA1_6382-396	A/G	1H	37694302	NA	NA	IPK	NA	NA	Geno_bar	NA	A	A	A	A	A	?	A	A	G	G	G	G	G	G	G	G	A	G	A	A	G	G	G	G	A	G	G	G	A	A	G	G	G	G	G	G	G	A	G
SCRI_RS_141140	G/A	1H	38111916	NA	NA	IPK	NA	NA	Geno_bar	NA	G	G	G	G	G	?	G	G	G	G	G	G	G	G	G	G	G	G	G	G	G	G	G	G	G	G	G	G	G	G	G	G	G	G	G	G	G	G	G
BOPA2_12_11266	G/C	1H	38549052	NA	NA	IPK	NA	NA	Geno_bar	NA	G	?	C	C	G	?	G	G	G	G	G	G	G	G	G	G	G	G	G	G	G	G	G	G	G	G	G	G	G	G	G	G	G	G	G	G	G	G	G
BOPA1_6720-641	G/A	1H	39019703	NA	NA	IPK	NA	NA	Geno_bar	NA	G	G	G	G	G	?	G	G	G	G	G	G	G	G	G	G	G	G	G	G	G	G	G	G	G	G	G	G	G	G	G	A	G	G	G	G	A	G	G
SCRI_RS_9480	G/A	1H	39310922	NA	NA	IPK	NA	NA	Geno_bar	NA	?	?	G	G	A	?	G	G	G	A	G	G	G	A	G	G	G	A	G	G	G	G	G	G	G	A	G	A	G	G	G	G	G	G	G	G	G	G	G
SCRI_RS_199179	NA	1H	39312377	NA	NA	IPK	NA	NA	Geno_bar	NA	?	?	?	?	?	?	?	?	?	?	?	?	?	?	?	?	?	?	?	?	?	?	?	?	?	?	?	?	?	?	?	?	?	?	?	?	?	?	?
SCRI_RS_199178	G/A	1H	39314012	NA	NA	IPK	NA	NA	Geno_bar	NA	G	G	A	A	G	?	G	G	G	G	G	G	G	G	G	G	G	G	G	G	G	G	G	G	G	G	G	G	G	G	G	G	G	G	G	G	G	A	G
SCRI_RS_132461	A/C	1H	39913293	NA	NA	IPK	NA	NA	Geno_bar	NA	A	A	A	A	A	?	A	A	C	A	A	A	A	A	A	A	A	A	A	A	C	C	A	A	A	C	C	A	A	A	C	A	A	A	A	A	C	A	A
BOPA2_12_31124	C/G	1H	40061509	NA	NA	IPK	NA	NA	Geno_bar	NA	C	C	C	C	C	?	C	C	C	C	C	C	C	C	C	C	C	C	C	C	C	C	C	C	C	C	C	C	C	C	C	C	C	C	C	C	C	C	C
BOPA2_12_30268	C/G	1H	40390268	NA	NA	IPK	NA	NA	Geno_bar	NA	C	C	C	C	G	?	C	C	G	G	G	C	C	C	G	G	C	C	C	G	G	G	G	C	C	G	C	G	C	G	G	C	C	G	C	C	G	G	C
SCRI_RS_211803	A/G	1H	41230262	NA	NA	IPK	NA	NA	Geno_bar	NA	A	A	A	A	A	?	G	A	G	G	G	A	G	G	G	A	A	G	G	G	G	G	G	G	G	G	G	A	A	G	G	G	G	G	G	G	G	A	A
SCRI_RS_214559	G/A	1H	41878298	NA	NA	IPK	NA	NA	Geno_bar	NA	G	G	G	G	G	?	G	A	A	G	G	G	G	G	G	G	G	G	A	G	G	A	G	G	G	A	A	G	G	G	A	G	G	G	G	G	G	G	G
BOPA2_12_10314	C/G	1H	46538882	NA	NA	IPK	NA	NA	Geno_bar	NA	C	G	G	G	G	?	C	G	G	G	G	C	G	G	C	G	G	G	G	C	G	G	G	G	C	G	G	G	G	C	G	G	G	G	G	G	G	G	C
BOPA2_12_20641	A/G	1H	52769746	NA	NA	IPK	NA	NA	Geno_bar	NA	A	G	A	G	A	?	A	A	A	A	A	A	A	A	A	A	A	G	G	A	A	A	G	A	A	A	A	A	A	A	A	A	A	A	A	G	A	G	G
BOPA1_ABC12199-1-1-25	A/C	1H	57232996	NA	NA	IPK	NA	NA	Geno_bar	NA	A	A	A	A	A	?	C	C	A	C	A	A	A	C	A	C	C	A	A	C	A	A	C	A	C	A	A	C	C	A	C	C	C	C	A	C	C	C	C
BOPA2_12_10491	G/A	1H	57890985	NA	NA	IPK	NA	NA	Geno_bar	NA	G	G	G	G	G	?	G	A	G	G	G	G	A	A	G	G	G	G	A	G	G	G	G	A	G	G	G	A	G	A	G	G	G	G	G	G	G	A	A
BOPA1_2407-1771	G/A	1H	59789397	NA	NA	IPK	NA	NA	Geno_bar	NA	G	G	G	G	G	?	G	?	A	G	G	G	G	A	G	G	A	A	A	G	G	G	G	A	G	G	G	G	A	A	G	G	G	G	G	A	G	A	A
BOPA1_2265-363	G/A	1H	61118929	NA	NA	IPK	NA	NA	Geno_bar	NA	G	G	G	G	G	?	G	G	G	G	G	A	G	G	G	A	A	G	G	G	G	G	G	G	G	G	G	G	G	G	G	G	G	G	G	G	G	G	G
BOPA1_3710-852	C/G	1H	64113901	NA	NA	IPK	NA	NA	Geno_bar	NA	C	C	C	C	G	?	C	G	C	G	C	G	G	G	G	G	G	G	C	C	C	C	G	C	G	G	G	G	G	G	G	C	G	C	G	C	G	C	C
BOPA2_12_31467	C/A	1H	66850934	NA	NA	IPK	NA	NA	Geno_bar	NA	C	C	C	C	C	?	A	C	C	C	C	C	C	C	C	C	C	C	C	C	C	C	C	C	C	C	C	C	C	C	C	C	C	C	C	A	C	A	A
SCRI_RS_151764	G/A	1H	67297774	NA	NA	IPK	NA	NA	Geno_bar	NA	G	A	G	G	A	?	G	G	G	G	G	G	G	A	G	G	A	G	A	G	G	G	G	G	G	G	G	G	G	G	G	G	G	G	G	G	G	G	G
BOPA2_12_30683	G/A	1H	69960449	NA	NA	IPK	NA	NA	Geno_bar	NA	G	?	A	G	A	?	G	G	G	G	G	G	A	G	G	G	G	A	G	G	G	G	G	G	G	G	G	A	G	G	G	G	G	G	G	G	G	G	G
SCRI_RS_188937	G/A	1H	74325991	NA	NA	IPK	NA	NA	Geno_bar	NA	G	G	G	G	G	?	G	G	G	G	G	G	G	G	G	G	G	A	G	G	G	G	G	G	G	G	G	G	G	A	G	G	G	G	G	G	G	G	G
SCRI_RS_182631	C/A	1H	74327742	NA	NA	IPK	NA	NA	Geno_bar	NA	C	A	C	C	C	?	C	C	C	C	C	C	C	C	C	C	C	C	A	C	C	C	C	C	C	C	C	C	C	C	C	C	C	C	C	C	C	C	C
BOPA1_8166-525	A/G	1H	76992263	NA	NA	IPK	NA	NA	Geno_bar	NA	A	A	A	A	G	?	A	A	A	A	A	A	A	A	A	A	A	A	A	A	A	A	A	A	A	A	A	A	A	A	A	A	A	A	A	A	A	A	A
BOPA2_12_11301	C/G	1H	77984995	NA	NA	IPK	NA	NA	Geno_bar	NA	C	C	C	G	G	?	C	G	C	G	C	C	C	G	C	C	G	C	?	G	C	C	C	C	C	C	C	G	G	G	C	C	C	C	C	C	C	G	C
SCRI_RS_160916	C/G	1H	78702678	NA	NA	IPK	NA	NA	Geno_bar	NA	C	G	G	G	G	?	C	C	C	C	C	G	G	G	C	C	G	G	G	C	C	C	C	G	G	C	G	C	G	C	C	G	G	C	G	G	C	C	G
BOPA2_12_10235	A/G	1H	80265534	NA	NA	IPK	NA	NA	Geno_bar	NA	A	G	G	A	G	?	G	G	A	A	A	G	A	A	A	G	G	A	G	A	G	A	A	A	A	A	A	G	G	G	A	G	G	A	A	A	G	G	G
BOPA1_5019-879	G/A	1H	81225714	NA	NA	IPK	NA	NA	Geno_bar	NA	G	A	G	G	A	?	A	G	G	G	G	A	G	G	A	G	G	A	G	G	A	A	A	G	A	A	A	A	G	A	A	G	G	A	G	A	A	A	A
BOPA2_12_30796	A/G	1H	84338596	NA	NA	IPK	NA	NA	Geno_bar	NA	A	A	G	G	G	?	G	?	G	A	G	G	G	A	G	G	G	G	G	A	A	A	G	G	G	A	A	A	A	G	G	A	G	A	A	A	A	A	A
BOPA1_CONSENSUSGBS0342-1	A/C	1H	88883076	NA	NA	IPK	NA	NA	Geno_bar	NA	A	A	A	A	A	?	C	C	C	C	C	C	C	C	C	C	C	C	C	C	C	C	C	C	C	C	C	A	C	C	C	C	C	C	C	C	C	C	A
SCRI_RS_82327	A/G	1H	89130442	NA	NA	IPK	NA	NA	Geno_bar	NA	A	A	A	A	G	?	G	G	G	G	G	G	G	G	G	G	G	G	G	G	G	G	G	G	G	G	G	A	G	G	G	G	G	G	G	G	G	A	G
BOPA1_3444-1044	A/T	1H	92433217	NA	NA	IPK	NA	NA	Geno_bar	NA	A	T	T	A	T	?	A	A	A	A	A	A	A	T	A	A	A	T	A	A	A	A	T	A	A	A	A	A	A	A	A	A	A	A	T	A	A	T	T
SCRI_RS_17924	A/C	1H	94329073	NA	NA	IPK	NA	NA	Geno_bar	NA	A	C	A	C	A	?	C	A	A	C	A	A	A	C	A	A	A	A	C	A	A	A	C	A	A	A	A	A	A	A	C	A	C	A	A	A	A	A	A
BOPA2_12_30438	A/G	1H	98026235	NA	NA	IPK	NA	NA	Geno_bar	NA	A	A	A	A	A	?	G	G	G	G	G	G	G	G	G	G	G	G	G	G	G	G	G	G	G	G	G	A	G	G	G	G	G	G	G	G	G	A	G
SCRI_RS_139785	G/A	1H	98738231	NA	NA	IPK	NA	NA	Geno_bar	NA	G	A	A	A	A	?	A	A	G	G	G	A	A	A	G	G	G	A	G	G	G	G	G	G	G	G	A	G	A	A	G	G	G	A	A	A	G	G	A
BOPA2_12_10159	G/A	1H	98741939	NA	NA	IPK	NA	NA	Geno_bar	NA	G	G	G	G	A	?	G	G	G	G	G	A	G	A	G	G	A	A	A	A	G	A	G	A	G	G	G	G	G	G	G	A	G	A	A	A	G	A	A
SCRI_RS_149971	NA	1H	103520348	NA	NA	IPK	NA	NA	Geno_bar	NA	?	?	?	?	?	?	?	?	?	?	?	?	?	?	?	?	?	?	?	?	?	?	?	?	?	?	?	?	?	?	?	?	?	?	?	?	?	?	?
BOPA1_ABC07133-1-1-56	A/G	1H	114814613	NA	NA	IPK	NA	NA	Geno_bar	NA	A	A	A	A	A	?	A	A	A	A	A	G	A	A	G	A	A	G	A	A	A	A	A	A	A	A	A	A	A	A	A	A	A	A	A	G	A	G	A
BOPA1_8613-278	G/A	1H	116969254	NA	NA	IPK	NA	NA	Geno_bar	NA	G	G	G	G	G	?	A	A	A	A	A	A	A	A	A	A	A	A	A	A	A	A	A	A	A	A	A	G	A	A	A	A	A	A	A	A	A	G	A
BOPA2_12_30762	A/T	1H	130506760	NA	NA	IPK	NA	NA	Geno_bar	NA	A	A	T	T	T	?	A	T	A	T	T	T	T	T	T	T	T	T	T	T	T	T	T	T	T	T	T	T	T	A	T	T	A	T	T	T	T	T	T
SCRI_RS_157259	A/G	1H	138933122	NA	NA	IPK	NA	NA	Geno_bar	NA	A	A	A	A	G	?	G	G	G	G	G	G	G	G	G	G	G	G	G	G	G	G	G	G	G	G	G	A	G	G	G	G	A	G	G	G	G	G	G
BOPA2_12_30498	G/A	1H	185736870	NA	NA	IPK	NA	NA	Geno_bar	NA	G	A	G	A	A	?	A	A	A	A	A	A	A	G	A	A	G	G	G	A	A	A	G	A	A	A	A	A	A	A	A	A	A	A	A	G	G	A	A
SCRI_RS_178772	G/A	1H	209841876	NA	NA	IPK	NA	NA	Geno_bar	NA	G	G	G	G	A	?	G	A	G	G	A	G	G	G	G	G	G	G	G	G	G	A	A	A	A	G	A	G	G	G	G	G	G	G	A	A	G	A	G
BOPA2_12_10506	G/A	1H	243566375	NA	NA	IPK	NA	NA	Geno_bar	NA	G	G	G	G	A	?	A	A	A	A	A	A	A	A	A	A	A	A	A	A	A	A	A	A	A	A	A	A	A	A	A	A	G	A	A	A	A	A	A
BOPA1_ABC14148-1-1-177	G/A	1H	261773377	NA	NA	IPK	NA	NA	Geno_bar	NA	G	?	G	G	A	?	A	A	G	A	A	A	A	A	A	A	A	A	A	G	A	A	A	G	A	A	A	A	A	A	A	A	G	A	A	A	A	A	A
BOPA1_4511-1878	C/G	1H	272999970	NA	NA	IPK	NA	NA	Geno_bar	NA	C	C	C	C	C	?	G	G	C	C	C	G	G	C	G	G	G	G	C	G	G	G	G	C	G	G	G	G	G	C	G	G	G	G	G	C	G	C	C
BOPA1_3217-929	G/A	1H	303519071	NA	NA	IPK	NA	NA	Geno_bar	NA	G	G	G	G	G	?	G	G	G	G	G	G	G	G	G	G	G	G	G	G	G	G	G	G	G	G	G	G	G	G	G	A	G	G	A	A	G	G	G
BOPA2_12_30306	G/C	1H	303945733	NA	NA	IPK	NA	NA	Geno_bar	NA	G	G	G	G	G	?	G	G	G	G	G	G	C	G	G	G	G	G	G	G	G	G	G	G	G	G	G	C	G	G	G	G	G	G	G	G	G	G	G
SCRI_RS_149726	G/A	1H	305524938	NA	NA	IPK	NA	NA	Geno_bar	NA	G	G	G	G	A	?	G	A	G	A	A	G	G	G	G	A	A	G	A	A	A	G	A	G	A	A	A	G	A	A	A	G	A	A	A	A	A	G	G
SCRI_RS_193640	A/G	1H	313064950	NA	NA	IPK	NA	NA	Geno_bar	NA	A	A	G	A	A	?	G	G	A	G	A	G	G	G	A	A	A	G	G	G	A	G	G	G	G	A	G	A	A	G	G	G	A	G	G	G	G	A	G
SCRI_RS_141511	G/A	1H	314034291	NA	NA	IPK	NA	NA	Geno_bar	NA	G	G	G	G	A	?	A	A	A	A	A	A	A	A	A	A	A	A	A	A	G	A	A	A	A	A	A	A	A	A	G	G	A	G	G	G	A	A	G
BOPA1_2851-848	A/G	1H	314308188	NA	NA	IPK	NA	NA	Geno_bar	NA	A	A	A	A	A	?	G	G	G	G	A	G	G	G	G	G	G	G	G	G	G	G	G	G	G	G	G	G	G	G	G	G	G	G	G	G	G	G	G
BOPA2_12_30562	G/A	1H	315508260	NA	NA	IPK	NA	NA	Geno_bar	NA	G	G	G	G	G	?	G	G	A	G	A	A	A	G	A	A	G	A	G	A	A	A	G	G	A	A	A	A	G	A	G	G	A	G	G	G	G	G	G
BOPA1_4163-1786	NA	1H	317349136	NA	NA	IPK	NA	NA	Geno_bar	NA	?	?	?	?	?	?	?	?	?	?	?	?	?	?	?	?	?	?	?	?	?	?	?	?	?	?	?	?	?	?	?	?	?	?	?	?	?	?	?
BOPA2_12_30043	NA	1H	317349862	NA	NA	IPK	NA	NA	Geno_bar	NA	?	?	?	?	?	?	?	?	?	?	?	?	?	?	?	?	?	?	?	?	?	?	?	?	?	?	?	?	?	?	?	?	?	?	?	?	?	?	?
BOPA2_12_10489	A/C	1H	320288065	NA	NA	IPK	NA	NA	Geno_bar	NA	A	A	A	A	A	?	A	C	C	A	A	A	C	A	A	A	A	A	C	A	A	A	A	A	C	A	A	C	C	A	A	A	C	A	A	A	A	A	A
BOPA2_12_11036	G/A	1H	320494648	NA	NA	IPK	NA	NA	Geno_bar	NA	G	A	G	A	A	?	G	G	A	G	G	G	G	A	G	G	G	G	A	G	G	G	G	G	G	G	G	G	G	A	G	G	A	G	G	G	G	G	G
BOPA2_12_10300	G/A	1H	321396626	NA	NA	IPK	NA	NA	Geno_bar	NA	G	G	G	G	G	?	G	G	G	A	G	G	G	G	G	G	G	G	G	A	G	G	G	G	G	G	A	A	G	G	G	G	G	G	G	A	A	G	G
BOPA1_7090-1260	A/G	1H	324191509	NA	NA	IPK	NA	NA	Geno_bar	NA	A	G	G	G	A	?	G	G	G	A	G	G	G	G	G	G	G	G	G	G	G	G	G	G	G	G	G	A	G	G	G	G	G	A	G	G	G	A	G
BOPA1_1866-866	G/A	1H	324791460	NA	NA	IPK	NA	NA	Geno_bar	NA	G	G	G	G	G	?	A	G	A	G	G	A	A	A	G	G	A	A	A	G	G	G	G	G	A	G	A	G	A	A	G	G	A	G	G	G	G	G	A
BOPA2_12_30404	A/G	1H	324791460	NA	NA	IPK	NA	NA	Geno_bar	NA	A	G	G	G	G	?	G	G	G	G	G	A	G	G	A	G	G	G	G	G	A	A	G	G	A	A	G	G	A	G	G	G	G	G	G	G	G	A	A
BOPA2_12_31381	G/A	1H	325808056	NA	NA	IPK	NA	NA	Geno_bar	NA	G	G	G	G	G	?	A	A	A	A	A	A	A	A	A	A	A	A	A	A	A	A	A	A	A	A	A	A	A	A	A	G	A	A	G	A	A	G	A
SCRI_RS_124377	A/G	1H	328628301	NA	NA	IPK	NA	NA	Geno_bar	NA	A	A	A	A	A	?	A	A	A	A	A	A	A	A	A	A	A	A	A	A	A	A	A	A	A	A	A	A	A	A	A	A	A	A	A	A	A	G	G
BOPA1_4020-643	C/A	1H	329700337	NA	NA	IPK	NA	NA	Geno_bar	NA	C	C	C	C	A	?	A	A	A	A	A	A	A	A	A	A	A	A	A	A	A	A	A	A	A	A	A	C	A	A	A	A	C	A	A	A	A	A	A
SCRI_RS_189586	G/A	1H	330769878	NA	NA	IPK	NA	NA	Geno_bar	NA	G	G	?	?	G	?	G	G	G	G	G	G	A	G	G	G	G	G	G	G	G	G	G	G	G	G	G	G	G	G	G	G	G	G	G	G	G	A	G
BOPA2_12_31208	C/A	1H	331415858	NA	NA	IPK	NA	NA	Geno_bar	NA	C	C	A	C	C	?	C	C	C	C	C	C	C	C	C	C	C	C	C	C	C	C	C	C	C	C	C	C	C	C	C	C	C	C	C	C	C	C	C
SCRI_RS_138691	G/A	1H	333135439	NA	NA	IPK	NA	NA	Geno_bar	NA	G	G	G	G	G	?	G	A	A	A	A	A	A	A	A	A	A	A	A	A	A	A	A	A	A	A	A	G	A	A	A	A	A	A	A	A	A	G	A
SCRI_RS_213103	A/G	1H	339655578	NA	NA	IPK	NA	NA	Geno_bar	NA	A	A	A	A	A	?	A	A	A	A	A	A	A	A	A	A	A	A	A	A	A	A	A	A	A	A	A	A	A	A	A	A	A	A	A	A	A	A	A
BOPA1_10795-462	A/C	1H	339656884	NA	NA	IPK	NA	NA	Geno_bar	NA	A	A	A	C	C	?	C	C	A	C	C	C	C	A	C	C	C	C	C	C	A	C	C	C	C	A	A	A	C	C	A	A	C	A	A	C	C	A	C
SCRI_RS_155439	A/G	1H	345351439	NA	NA	IPK	NA	NA	Geno_bar	NA	A	A	A	A	G	?	A	A	G	A	A	G	A	A	G	A	A	G	A	A	G	A	A	G	A	A	A	A	A	A	A	G	A	A	A	G	G	G	G
SCRI_RS_7197	G/A	1H	346196655	NA	NA	IPK	NA	NA	Geno_bar	NA	G	G	G	G	G	?	G	G	G	G	G	G	G	G	G	G	G	G	G	G	G	G	G	G	G	G	G	G	G	A	G	G	G	G	G	G	G	G	G
SCRI_RS_236235	A/T	1H	347387168	NA	NA	IPK	NA	NA	Geno_bar	NA	A	?	T	T	A	?	T	T	T	T	T	T	T	T	T	T	T	T	T	T	T	T	T	T	T	T	T	T	T	T	T	T	T	T	A	A	T	A	T
SCRI_RS_151874	G/C	1H	347774796	NA	NA	IPK	NA	NA	Geno_bar	NA	G	G	G	G	G	?	C	G	G	G	G	G	G	G	G	G	G	G	G	G	G	G	G	G	G	G	G	G	G	G	G	G	G	G	G	G	G	G	G
BOPA2_12_10938	NA	1H	348204358	NA	NA	IPK	NA	NA	Geno_bar	NA	?	?	?	?	?	?	?	?	?	?	?	?	?	?	?	?	?	?	?	?	?	?	?	?	?	?	?	?	?	?	?	?	?	?	?	?	?	?	?
BOPA2_12_30592	T/A	1H	348209587	NA	NA	IPK	NA	NA	Geno_bar	NA	T	T	T	T	T	?	T	T	T	T	T	T	T	T	T	T	T	T	T	T	T	T	T	T	T	T	T	T	T	T	T	T	T	T	T	T	T	T	T
SCRI_RS_230133	G/C	1H	348551757	NA	NA	IPK	NA	NA	Geno_bar	NA	G	G	G	G	G	?	C	C	C	G	C	C	G	C	C	C	C	G	C	G	G	G	G	G	C	C	C	G	C	C	C	G	G	G	G	G	C	G	G
SCRI_RS_216058	T/A	1H	349283949	NA	NA	IPK	NA	NA	Geno_bar	NA	T	A	T	T	T	?	T	T	T	A	T	T	A	T	T	A	T	T	A	A	A	A	A	A	T	T	T	T	T	T	T	A	T	A	T	A	T	T	A
BOPA1_CONSENSUSGBS0371-2	A/G	1H	349489471	NA	NA	IPK	NA	NA	Geno_bar	NA	A	G	G	G	G	?	G	G	G	G	G	G	G	G	G	G	G	G	G	G	G	G	G	G	G	G	G	G	G	G	G	G	G	G	G	G	G	G	G
BOPA2_12_11209	G/A	1H	350423508	NA	NA	IPK	NA	NA	Geno_bar	NA	G	G	G	G	G	?	G	A	A	G	G	G	A	A	G	G	A	G	A	G	A	A	G	G	G	A	A	G	A	G	A	G	G	G	G	G	A	G	G
SCRI_RS_141598	A/G	1H	351864569	NA	NA	IPK	NA	NA	Geno_bar	NA	A	A	A	A	G	?	G	G	G	G	G	G	G	G	G	G	G	A	A	G	G	G	A	G	G	G	G	G	G	G	G	G	G	G	G	A	G	A	A
BOPA2_12_31272	C/A	1H	351866364	NA	NA	IPK	NA	NA	Geno_bar	NA	C	A	A	A	A	?	C	C	C	A	A	C	C	C	C	C	C	C	C	A	A	A	C	C	C	C	C	C	C	A	C	A	C	A	C	C	C	C	C
BOPA1_8717-244	C/G	1H	352305893	NA	NA	IPK	NA	NA	Geno_bar	NA	C	C	C	C	C	?	C	C	C	C	C	G	C	C	C	C	C	G	C	C	C	C	C	G	C	C	G	G	C	C	C	C	C	C	C	C	C	G	G
SCRI_RS_171543	G/A	1H	352318729	NA	NA	IPK	NA	NA	Geno_bar	NA	G	G	G	G	G	?	G	G	G	G	G	G	G	G	G	G	G	G	G	G	G	G	G	G	G	G	G	G	G	G	G	G	G	G	G	G	G	G	G
SCRI_RS_134850	G/A	1H	352865132	NA	NA	IPK	NA	NA	Geno_bar	NA	G	A	A	A	A	?	G	?	G	G	G	A	G	G	G	G	G	A	G	G	G	G	G	G	G	G	G	G	G	G	G	G	G	G	G	G	G	G	G
SCRI_RS_130590	G/A	1H	353968495	NA	NA	IPK	NA	NA	Geno_bar	NA	G	G	A	G	G	?	G	G	G	G	G	G	G	G	G	G	G	G	G	G	G	G	G	G	G	G	G	G	G	G	G	G	G	G	G	G	G	A	G
BOPA1_8224-561	C/G	1H	355284988	NA	NA	IPK	NA	NA	Geno_bar	NA	C	C	C	C	C	?	C	G	C	G	G	C	C	C	C	C	G	C	G	G	G	G	G	C	C	G	C	C	G	C	G	G	C	G	G	C	G	G	G
SCRI_RS_189248	A/C	1H	355878453	NA	NA	IPK	NA	NA	Geno_bar	NA	A	?	C	A	C	?	A	A	A	A	A	A	A	A	A	A	A	A	A	A	A	A	A	A	A	A	A	A	A	A	A	A	A	A	A	A	A	A	A
BOPA2_12_31134	G/A	1H	357285032	NA	NA	IPK	NA	NA	Geno_bar	NA	G	G	G	G	G	?	G	A	G	G	G	G	G	G	G	G	G	G	G	G	G	G	G	G	G	G	G	G	G	G	G	A	G	A	G	G	G	G	G
SCRI_RS_122889	A/G	1H	357906641	NA	NA	IPK	NA	NA	Geno_bar	NA	A	A	A	A	G	?	G	A	A	A	A	A	A	G	A	A	A	A	G	A	A	G	A	G	G	A	A	A	A	G	A	A	G	A	A	G	G	G	G
SCRI_RS_189898	A/G	1H	358149096	NA	NA	IPK	NA	NA	Geno_bar	NA	A	A	A	A	G	?	G	G	G	G	G	G	G	G	G	G	G	G	G	G	G	G	G	G	G	G	G	G	G	G	G	G	A	G	G	G	G	G	G
SCRI_RS_163127	A/G	1H	358151630	NA	NA	IPK	NA	NA	Geno_bar	NA	A	G	G	G	G	?	A	A	G	G	G	A	G	A	G	G	G	A	A	G	G	G	G	G	G	G	G	G	A	G	G	G	G	G	G	A	G	A	A
SCRI_RS_189920	G/A	1H	358151994	NA	NA	IPK	NA	NA	Geno_bar	NA	G	G	G	A	G	?	A	A	G	A	G	G	A	A	A	A	G	G	A	A	A	G	G	G	G	A	G	G	A	A	A	A	G	A	A	A	A	A	A
SCRI_RS_219043	G/A	1H	358992876	NA	NA	IPK	NA	NA	Geno_bar	NA	G	G	G	G	G	?	G	A	A	G	A	G	A	G	A	G	G	G	G	A	A	A	A	A	A	A	A	A	A	A	A	A	G	A	G	G	A	G	A
SCRI_RS_116685	G/A	1H	360030236	NA	NA	IPK	NA	NA	Geno_bar	NA	G	G	G	G	G	?	A	A	G	G	A	A	G	G	A	A	G	G	A	A	G	G	G	A	G	G	A	G	G	G	G	G	G	A	G	A	G	A	A
SCRI_RS_160466	G/A	1H	360035915	NA	NA	IPK	NA	NA	Geno_bar	NA	G	A	A	A	A	?	G	G	A	G	G	G	G	G	G	G	G	A	G	G	G	G	G	G	G	G	G	A	G	A	G	G	G	G	A	G	G	G	G
SCRI_RS_229932	C/A	1H	360883330	NA	NA	IPK	NA	NA	Geno_bar	NA	C	C	C	C	A	?	A	A	A	A	A	A	A	A	A	A	A	A	A	A	A	A	A	A	A	A	A	A	A	A	A	A	A	A	A	A	A	A	A
SCRI_RS_170542	A/C	1H	362152033	NA	NA	IPK	NA	NA	Geno_bar	NA	A	A	A	A	C	?	A	A	A	A	A	A	A	A	A	A	A	A	A	A	A	A	A	A	A	A	A	A	A	A	A	A	A	A	A	A	A	A	A
SCRI_RS_125407	C/G	1H	362736048	NA	NA	IPK	NA	NA	Geno_bar	NA	C	C	C	C	G	?	G	G	G	G	G	G	G	G	G	G	G	G	G	G	G	G	G	G	G	G	G	G	G	G	G	G	G	G	G	G	G	G	G
BOPA1_5297-796	G/A	1H	365007316	NA	NA	IPK	NA	NA	Geno_bar	NA	G	?	G	G	G	?	A	A	A	A	A	A	A	A	A	A	A	A	A	A	A	A	A	A	A	A	A	G	A	A	A	A	A	A	A	A	A	A	A
SCRI_RS_221609	A/C	1H	367456204	NA	NA	IPK	NA	NA	Geno_bar	NA	A	A	C	C	C	?	A	C	A	C	A	A	C	C	A	A	A	C	A	A	A	A	A	A	A	A	A	C	C	A	A	C	A	A	A	A	A	A	A
SCRI_RS_204810	A/G	1H	367826176	NA	NA	IPK	NA	NA	Geno_bar	NA	A	A	A	A	G	?	A	A	A	A	A	A	G	G	G	G	G	A	G	G	A	G	A	A	A	G	A	G	G	A	A	G	A	G	A	A	G	G	A
BOPA2_12_30350	A/G	1H	368821868	NA	NA	IPK	NA	NA	Geno_bar	NA	A	?	G	A	G	?	A	G	G	A	G	G	A	G	G	A	A	G	G	G	G	G	A	A	G	G	A	G	G	A	G	G	G	A	G	G	A	A	G
BOPA2_12_30522	A/G	1H	370569335	NA	NA	IPK	NA	NA	Geno_bar	NA	A	A	G	G	A	?	G	G	G	G	G	G	G	G	G	G	G	G	G	G	G	G	G	G	G	G	G	G	G	G	G	G	G	G	G	G	G	A	G
BOPA2_12_11107	C/A	1H	374506358	NA	NA	IPK	NA	NA	Geno_bar	NA	C	A	C	C	A	?	A	A	A	A	A	A	A	A	A	A	C	A	A	A	A	A	A	A	A	A	A	A	A	A	A	A	C	A	A	A	A	A	A
BOPA2_12_30110	T/A	1H	374864764	NA	NA	IPK	NA	NA	Geno_bar	NA	T	A	A	A	A	?	A	A	A	A	T	A	A	A	A	A	A	A	A	A	A	T	A	T	A	A	A	A	A	A	A	T	T	A	A	A	A	T	T
BOPA2_12_30694	A/G	1H	375075126	NA	NA	IPK	NA	NA	Geno_bar	NA	A	A	A	A	A	?	G	G	G	A	A	G	G	G	A	A	G	G	G	A	A	A	A	A	G	A	G	A	G	G	A	A	G	A	A	A	A	A	A
BOPA1_4716-1205	A/G	1H	375902959	NA	NA	IPK	NA	NA	Geno_bar	NA	A	G	G	G	A	?	G	G	G	A	G	G	A	G	G	G	G	G	G	G	G	G	G	G	G	G	G	G	G	G	G	G	G	G	G	G	G	G	G
BOPA2_12_30406	G/A	1H	376377160	NA	NA	IPK	NA	NA	Geno_bar	NA	G	G	G	G	G	?	A	A	A	A	A	G	A	A	G	A	A	A	A	A	A	A	A	A	A	A	A	A	A	A	A	A	A	A	A	A	A	A	A
BOPA1_3689-1101	G/A	1H	376489575	NA	NA	IPK	NA	NA	Geno_bar	NA	G	G	G	G	G	?	A	A	A	A	A	A	A	G	A	A	A	A	A	A	G	A	A	A	A	G	G	G	G	A	G	G	A	G	G	G	A	G	G
SCRI_RS_118168	A/G	1H	377585383	NA	NA	IPK	NA	NA	Geno_bar	NA	A	A	G	G	G	?	A	G	A	G	A	G	A	G	A	A	A	G	A	G	A	A	A	G	G	G	G	A	A	A	A	A	A	G	G	G	G	G	G
BOPA1_ABC15349-1-1-162	C/A	1H	377780604	NA	NA	IPK	NA	NA	Geno_bar	NA	C	C	A	A	A	?	C	A	A	A	A	A	A	C	A	A	A	A	C	A	A	A	A	A	C	A	A	C	C	C	A	A	A	A	A	C	A	A	A
BOPA1_ABC13652-1-2-156	A/G	1H	379650858	NA	NA	IPK	NA	NA	Geno_bar	NA	A	?	G	G	G	?	A	G	G	A	G	G	G	G	G	G	G	G	G	A	G	G	G	G	G	G	G	G	G	G	G	A	G	A	A	A	G	G	G
BOPA2_12_30786	G/A	1H	380275827	NA	NA	IPK	NA	NA	Geno_bar	NA	G	G	G	G	G	?	A	A	A	A	A	A	A	A	A	A	A	A	A	A	A	A	A	A	A	A	A	A	A	A	A	A	A	A	A	A	A	A	A
BOPA2_12_30750	G/A	1H	380767247	NA	NA	IPK	NA	NA	Geno_bar	NA	G	G	G	G	G	?	G	A	A	A	A	A	G	A	A	A	A	A	A	A	A	A	A	A	A	A	G	G	A	G	A	A	A	A	G	A	A	A	A
SCRI_RS_148600	A/G	1H	380771324	NA	NA	IPK	NA	NA	Geno_bar	NA	A	A	A	A	A	?	A	A	A	G	A	G	A	A	A	G	G	G	G	A	A	A	G	G	A	A	G	G	A	G	A	A	A	G	A	G	G	G	G
BOPA1_8743-197	NA	1H	380928650	NA	NA	IPK	NA	NA	Geno_bar	NA	?	?	?	?	?	?	?	?	?	?	?	?	?	?	?	?	?	?	?	?	?	?	?	?	?	?	?	?	?	?	?	?	?	?	?	?	?	?	?
BOPA2_12_30478	A/G	1H	381207730	NA	NA	IPK	NA	NA	Geno_bar	NA	A	G	A	G	A	?	A	A	A	A	A	A	A	A	A	A	A	G	A	A	A	A	A	A	A	A	A	G	A	G	A	A	A	A	A	A	A	A	A
BOPA1_7800-594	C/G	1H	381326003	NA	NA	IPK	NA	NA	Geno_bar	NA	C	C	G	C	C	?	C	G	C	G	G	G	G	G	G	G	G	G	G	C	G	C	G	C	G	G	G	G	G	G	G	G	C	G	G	C	G	C	C
SCRI_RS_198546	C/A	1H	383207519	NA	NA	IPK	NA	NA	Geno_bar	NA	C	C	A	C	A	?	C	A	A	A	A	A	A	A	A	A	A	A	A	A	A	A	C	C	A	A	A	A	A	A	A	A	A	A	A	A	A	A	A
SCRI_RS_14834	A/G	1H	384255125	NA	NA	IPK	NA	NA	Geno_bar	NA	A	G	A	G	G	?	A	A	A	A	A	G	A	G	G	A	A	G	G	G	G	A	G	?	G	G	G	G	A	G	G	A	A	G	G	A	G	A	A
BOPA2_12_30243	A/G	1H	389343900	NA	NA	IPK	NA	NA	Geno_bar	NA	A	A	G	G	G	?	G	G	G	G	G	G	G	A	G	G	G	G	G	G	G	G	G	G	G	A	A	A	A	G	G	G	G	G	G	A	G	A	A
BOPA1_ABC10636-1-4-285	G/A	1H	390692993	NA	NA	IPK	NA	NA	Geno_bar	NA	G	G	A	A	G	?	A	A	A	A	A	A	A	A	A	A	A	A	A	A	A	A	A	A	A	A	A	A	A	A	A	A	A	A	A	A	A	G	A
SCRI_RS_167877	A/G	1H	391319382	NA	NA	IPK	NA	NA	Geno_bar	NA	A	A	A	A	A	?	A	G	G	G	G	G	G	G	G	G	G	G	G	G	G	G	G	G	G	G	G	G	G	G	G	A	G	G	A	G	G	A	G
BOPA2_12_30348	C/A	1H	392575438	NA	NA	IPK	NA	NA	Geno_bar	NA	C	C	C	C	C	?	A	A	C	A	C	C	A	C	C	C	A	A	C	C	A	A	A	A	A	A	A	C	A	A	A	A	A	A	C	C	A	C	C
SCRI_RS_161643	G/A	1H	394199133	NA	NA	IPK	NA	NA	Geno_bar	NA	G	G	G	G	G	?	G	A	A	A	G	G	A	A	A	?	A	A	G	A	A	A	A	G	A	A	G	A	A	A	A	G	A	A	G	G	A	G	G
BOPA2_12_30710	A/G	1H	394416611	NA	NA	IPK	NA	NA	Geno_bar	NA	A	G	G	A	G	?	G	G	G	G	G	G	G	G	G	G	G	G	G	G	G	G	G	G	G	G	G	G	G	A	G	G	G	G	G	G	G	G	G
BOPA1_2577-1122	A/G	1H	397171463	NA	NA	IPK	NA	NA	Geno_bar	NA	A	A	G	G	A	?	A	A	A	A	A	A	G	A	A	A	A	A	A	A	A	A	A	A	A	A	A	A	A	A	A	A	A	A	A	A	A	A	A
BOPA2_12_10198	NA	1H	401043822	NA	NA	IPK	NA	NA	Geno_bar	NA	?	?	?	?	?	?	?	?	?	?	?	?	?	?	?	?	?	?	?	?	?	?	?	?	?	?	?	?	?	?	?	?	?	?	?	?	?	?	?
BOPA2_12_30343	T/A	1H	401872471	NA	NA	IPK	NA	NA	Geno_bar	NA	T	T	T	T	T	?	A	A	A	A	A	T	A	T	T	?	?	T	T	?	?	T	T	T	?	T	A	A	A	A	?	?	?	?	T	?	T	T	T
BOPA1_6118-595	G/A	1H	403309609	NA	NA	IPK	NA	NA	Geno_bar	NA	G	G	G	G	G	?	G	G	G	A	G	G	G	G	G	G	A	G	A	A	G	A	G	G	A	A	G	G	G	A	G	A	G	A	G	G	A	G	G
BOPA2_12_10105	G/A	1H	406340493	NA	NA	IPK	NA	NA	Geno_bar	NA	G	A	G	G	A	?	G	G	G	A	G	A	G	A	G	G	G	A	A	G	G	G	G	G	G	G	G	A	G	G	G	G	G	G	A	A	G	A	G
SCRI_RS_56976	NA	1H	406534961	NA	NA	IPK	NA	NA	Geno_bar	NA	?	?	?	?	?	?	?	?	?	?	?	?	?	?	?	?	?	?	?	?	?	?	?	?	?	?	?	?	?	?	?	?	?	?	?	?	?	?	?
BOPA1_5402-929	NA	1H	406535168	NA	NA	IPK	NA	NA	Geno_bar	NA	?	?	?	?	?	?	?	?	?	?	?	?	?	?	?	?	?	?	?	?	?	?	?	?	?	?	?	?	?	?	?	?	?	?	?	?	?	?	?
BOPA1_8486-1964	A/C	1H	407009083	NA	NA	IPK	NA	NA	Geno_bar	NA	A	A	A	A	A	?	A	A	C	A	A	C	A	A	A	A	C	C	C	A	C	A	A	C	C	A	A	A	A	C	A	C	C	A	A	C	A	A	C
SCRI_RS_156506	A/C	1H	408926359	NA	NA	IPK	NA	NA	Geno_bar	NA	A	A	A	A	A	?	A	A	A	A	A	A	A	A	A	A	A	A	A	A	A	A	A	A	A	A	A	A	A	A	A	A	A	A	A	A	A	A	A
BOPA2_12_11444	C/A	1H	409518614	NA	NA	IPK	NA	NA	Geno_bar	NA	C	C	C	C	C	?	C	C	C	C	C	C	C	C	C	C	C	C	C	C	C	C	A	C	C	C	C	C	C	C	C	C	C	C	C	A	C	C	A
SCRI_RS_1445	A/G	1H	410433523	NA	NA	IPK	NA	NA	Geno_bar	NA	A	A	A	A	G	?	G	G	G	G	G	G	G	G	G	G	G	G	G	G	G	G	G	G	G	G	G	G	G	G	G	G	G	G	G	G	G	G	G
SCRI_RS_207335	T/A	1H	410774420	NA	NA	IPK	NA	NA	Geno_bar	NA	T	T	T	T	A	?	T	A	A	A	T	A	A	A	A	A	A	T	A	T	A	A	A	A	A	A	T	T	A	T	A	A	A	T	T	T	A	A	A
SCRI_RS_193401	C/G	1H	410775836	NA	NA	IPK	NA	NA	Geno_bar	NA	C	C	C	C	C	?	G	G	G	G	G	G	G	G	G	G	G	G	G	G	G	G	G	G	G	G	G	C	G	G	G	G	G	G	G	G	G	C	G
SCRI_RS_100503	G/A	1H	411148909	NA	NA	IPK	NA	NA	Geno_bar	NA	G	A	G	A	A	?	G	G	A	G	A	G	G	G	A	A	A	G	G	G	A	G	G	G	G	A	G	A	A	G	G	G	A	G	G	G	G	A	G
SCRI_RS_138118	C/G	1H	414058636	NA	NA	IPK	NA	NA	Geno_bar	NA	C	G	G	G	C	?	G	C	G	C	G	G	G	G	G	G	G	G	G	C	G	G	G	G	G	G	G	G	G	G	G	G	G	G	G	C	G	G	G
SCRI_RS_138112	C/A	1H	414060004	NA	NA	IPK	NA	NA	Geno_bar	NA	C	A	C	C	?	?	C	C	?	A	C	C	C	C	A	C	C	C	C	C	?	A	A	C	C	A	A	C	C	C	A	C	?	A	C	A	A	A	C
SCRI_RS_201072	A/G	1H	414060758	NA	NA	IPK	NA	NA	Geno_bar	NA	A	?	A	G	G	?	G	A	G	G	A	A	G	G	A	A	A	G	G	G	G	A	G	A	A	G	A	G	G	A	G	G	G	G	G	A	A	A	A
SCRI_RS_165072	G/A	1H	414061664	NA	NA	IPK	NA	NA	Geno_bar	NA	G	G	G	G	G	?	G	G	G	G	G	G	G	G	G	G	G	G	G	G	G	G	G	G	G	G	G	G	G	G	G	G	G	G	G	G	G	G	G
SCRI_RS_225107	G/A	1H	414865856	NA	NA	IPK	NA	NA	Geno_bar	NA	G	?	G	G	A	?	G	G	A	G	G	A	G	A	A	?	G	A	G	G	A	G	G	A	G	G	G	G	?	G	G	A	G	G	A	A	?	A	?
SCRI_RS_207081	C/A	1H	415035061	NA	NA	IPK	NA	NA	Geno_bar	NA	C	C	A	A	A	?	A	A	A	A	A	A	A	A	A	A	A	A	A	A	A	A	A	A	A	A	A	A	A	A	A	A	A	A	A	A	A	C	A
SCRI_RS_145305	A/G	1H	415042753	NA	NA	IPK	NA	NA	Geno_bar	NA	A	G	G	A	G	?	A	A	A	A	A	A	A	A	A	A	A	A	A	A	A	A	A	A	A	A	A	A	A	A	A	A	A	A	A	A	A	A	A
SCRI_RS_229636	C/A	1H	415229087	NA	NA	IPK	NA	NA	Geno_bar	NA	C	A	A	A	C	?	C	A	C	C	A	C	A	A	C	A	C	A	C	C	C	C	C	C	C	C	C	A	A	C	A	C	A	C	A	C	C	C	C
BOPA2_12_30115	G/A	1H	418575624	NA	NA	IPK	NA	NA	Geno_bar	NA	G	G	G	A	G	?	G	G	G	A	G	A	G	G	G	G	A	G	G	G	G	A	G	A	G	G	G	G	A	G	G	G	G	G	G	A	A	A	A
BOPA1_5790-558	A/G	1H	418582669	NA	NA	IPK	NA	NA	Geno_bar	NA	A	A	A	A	A	?	A	A	A	A	A	A	A	A	A	A	A	A	A	A	A	A	A	A	A	A	A	A	A	A	A	A	A	A	A	A	A	A	A
BOPA2_12_30821	NA	1H	419012333	NA	NA	IPK	NA	NA	Geno_bar	NA	?	?	?	?	?	?	?	?	?	?	?	?	?	?	?	?	?	?	?	?	?	?	?	?	?	?	?	?	?	?	?	?	?	?	?	?	?	?	?
SCRI_RS_179793	A/G	1H	419338877	NA	NA	IPK	NA	NA	Geno_bar	NA	A	G	G	G	G	?	A	A	A	A	G	G	A	G	G	G	A	G	G	G	A	A	A	A	A	A	A	G	A	A	A	A	A	A	A	G	A	G	G
BOPA1_3845-1089	G/A	1H	419381787	NA	NA	IPK	NA	NA	Geno_bar	NA	G	G	G	G	G	?	A	A	A	A	A	G	A	A	A	A	A	G	A	A	A	A	A	A	G	A	G	G	A	G	A	A	A	A	A	A	A	G	G
SCRI_RS_122216	C/G	1H	420231029	NA	NA	IPK	NA	NA	Geno_bar	NA	C	C	C	C	G	?	C	C	C	C	C	C	C	C	C	C	G	C	G	C	C	C	C	C	C	C	C	G	C	C	C	C	C	C	C	C	C	C	C
SCRI_RS_152795	G/A	1H	420364483	NA	NA	IPK	NA	NA	Geno_bar	NA	G	G	G	A	G	?	G	G	G	A	G	G	G	A	G	G	G	A	G	G	G	G	G	G	G	A	G	G	G	G	G	G	G	G	G	G	G	G	G
BOPA1_1857-64	C/A	1H	420656686	NA	NA	IPK	NA	NA	Geno_bar	NA	C	C	C	C	A	?	A	A	A	A	A	A	A	A	A	A	A	A	A	A	A	A	A	A	A	A	A	C	A	A	A	A	A	A	A	C	A	C	C
SCRI_RS_130666	A/G	1H	425806348	NA	NA	IPK	NA	NA	Geno_bar	NA	A	A	A	A	A	?	G	G	G	G	G	G	A	G	G	G	G	G	G	G	G	G	G	G	G	G	G	A	G	G	G	A	G	G	G	G	G	G	G
SCRI_RS_236104	C/A	1H	427095168	NA	NA	IPK	NA	NA	Geno_bar	NA	C	C	C	C	C	?	C	A	A	A	A	A	A	A	A	A	C	A	A	A	A	A	C	A	A	A	A	A	A	A	C	A	C	A	A	A	A	A	A
SCRI_RS_22639	G/A	1H	427117533	NA	NA	IPK	NA	NA	Geno_bar	NA	G	G	G	G	G	?	A	G	A	G	A	A	G	G	A	A	G	G	A	A	A	G	G	A	A	A	G	A	A	A	G	G	A	G	A	G	G	A	A
SCRI_RS_21483	C/A	1H	427145216	NA	NA	IPK	NA	NA	Geno_bar	NA	C	C	C	C	A	?	A	A	A	A	A	A	A	C	A	A	A	A	A	A	C	A	A	A	A	A	A	A	C	A	C	C	A	C	C	C	A	A	C
SCRI_RS_182431	C/G	1H	427395732	NA	NA	IPK	NA	NA	Geno_bar	NA	C	C	C	C	C	?	G	C	C	G	C	C	C	C	C	C	C	C	C	G	C	C	C	C	C	C	C	C	C	C	C	C	C	G	C	C	C	C	C
BOPA2_12_30753	G/A	1H	427973108	NA	NA	IPK	NA	NA	Geno_bar	NA	G	A	A	A	A	?	A	G	A	G	A	A	A	A	A	A	G	G	A	A	A	A	A	A	A	A	G	G	A	A	A	A	A	A	A	A	A	A	A
BOPA2_12_10201	G/A	1H	428364193	NA	NA	IPK	NA	NA	Geno_bar	NA	G	G	G	G	G	?	G	A	A	A	A	A	G	A	A	A	A	A	A	A	A	A	A	A	A	A	A	A	A	A	A	G	A	A	A	A	A	A	A
BOPA1_1190-86	A/G	1H	429810625	NA	NA	IPK	NA	NA	Geno_bar	NA	A	G	A	G	G	?	A	A	A	G	A	A	G	G	A	A	G	A	A	A	G	G	G	A	G	G	A	A	G	A	G	G	G	A	G	A	G	A	A
SCRI_RS_118785	A/G	1H	432305897	NA	NA	IPK	NA	NA	Geno_bar	NA	A	?	G	A	A	?	A	G	G	G	G	G	G	G	A	G	A	G	A	G	A	A	G	G	A	A	G	G	G	A	A	A	A	G	A	G	A	A	A
SCRI_RS_2945	G/A	1H	433181011	NA	NA	IPK	NA	NA	Geno_bar	NA	G	?	A	A	G	?	G	G	G	G	G	G	G	G	G	G	G	G	G	G	G	G	G	G	G	G	G	G	G	G	G	G	G	G	G	G	G	A	G
SCRI_RS_12873	NA	1H	434874650	NA	NA	IPK	NA	NA	Geno_bar	NA	?	?	?	?	?	?	?	?	?	?	?	?	?	?	?	?	?	?	?	?	?	?	?	?	?	?	?	?	?	?	?	?	?	?	?	?	?	?	?
BOPA1_5768-469	A/C	1H	435096952	NA	NA	IPK	NA	NA	Geno_bar	NA	A	A	A	A	A	?	C	C	C	C	C	C	C	C	C	C	C	C	C	C	C	C	C	C	C	C	C	C	C	C	C	C	C	C	C	C	C	C	C
BOPA1_ABC01838-2-2-322	G/C	1H	435402973	NA	NA	IPK	NA	NA	Geno_bar	NA	G	G	G	C	G	?	C	G	C	C	C	C	C	C	C	G	C	C	C	C	C	C	G	C	C	C	G	C	C	C	C	G	C	C	C	C	G	G	C
BOPA2_12_30304	T/A	1H	437281728	NA	NA	IPK	NA	NA	Geno_bar	NA	T	A	A	T	T	?	A	A	A	A	A	A	A	A	A	A	A	A	A	A	A	A	A	A	A	A	A	T	A	A	A	A	A	A	A	A	A	A	A
BOPA2_12_30744	C/A	1H	437346136	NA	NA	IPK	NA	NA	Geno_bar	NA	C	C	C	C	C	?	C	C	C	C	C	A	A	A	C	A	A	C	A	C	C	C	A	A	C	C	C	C	A	C	C	C	C	C	A	C	C	A	A
BOPA2_12_21131	G/A	1H	442735473	NA	NA	IPK	NA	NA	Geno_bar	NA	G	G	G	G	A	?	G	A	A	A	A	G	G	G	A	G	G	A	G	A	A	A	G	G	A	A	A	A	G	A	A	A	A	A	G	A	A	G	G
SCRI_RS_231735	G/A	1H	443922320	NA	NA	IPK	NA	NA	Geno_bar	NA	G	G	G	G	A	?	G	?	G	G	G	G	G	G	G	G	A	G	G	G	G	G	G	G	G	G	G	G	A	G	G	G	G	G	G	A	G	G	G
BOPA2_12_30462	A/G	1H	445563341	NA	NA	IPK	NA	NA	Geno_bar	NA	A	A	A	A	A	?	A	A	A	A	A	A	A	A	A	A	A	A	A	G	A	A	A	A	A	A	A	A	A	A	A	A	A	A	A	A	A	A	A
BOPA1_2459-237	G/A	1H	447580367	NA	NA	IPK	NA	NA	Geno_bar	NA	G	G	G	G	G	?	G	A	A	A	G	G	G	A	A	G	A	G	G	G	A	A	A	G	A	A	G	G	A	A	A	G	G	A	G	G	A	A	G
SCRI_RS_132028	A/G	1H	448248846	NA	NA	IPK	NA	NA	Geno_bar	NA	A	G	G	G	G	?	G	G	G	G	G	G	G	G	G	G	G	G	G	G	G	G	G	G	G	G	G	G	G	G	G	G	G	G	G	G	G	G	A
SCRI_RS_145336	A/G	1H	448694456	NA	NA	IPK	NA	NA	Geno_bar	NA	A	A	A	A	A	?	G	G	G	G	G	G	G	G	G	G	G	G	G	G	G	G	G	G	G	G	G	G	G	G	G	G	G	A	G	A	G	G	G
SCRI_RS_236551	NA	1H	448758318	NA	NA	IPK	NA	NA	Geno_bar	NA	?	?	?	?	?	?	?	?	?	?	?	?	?	?	?	?	?	?	?	?	?	?	?	?	?	?	?	?	?	?	?	?	?	?	?	?	?	?	?
BOPA2_12_31179	G/G	1H	449874188	NA	NA	IPK	NA	NA	Geno_bar	NA	G	G	G	G	G	?	G	G	G	G	G	G	G	G	G	G	G	G	G	G	G	G	G	G	G	G	G	G	G	G	G	G	G	G	G	G	G	G	G
BOPA2_12_10313	NA	1H	451118381	NA	NA	IPK	NA	NA	Geno_bar	NA	?	?	?	?	?	?	?	?	?	?	?	?	?	?	?	?	?	?	?	?	?	?	?	?	?	?	?	?	?	?	?	?	?	?	?	?	?	?	?
SCRI_RS_194015	G/A	1H	452790461	NA	NA	IPK	NA	NA	Geno_bar	NA	G	?	G	G	G	?	G	A	G	G	G	G	G	A	G	G	A	G	G	G	G	G	G	G	G	G	G	G	A	A	G	A	G	G	A	G	G	A	G
BOPA1_9638-619	A/G	1H	453000239	NA	NA	IPK	NA	NA	Geno_bar	NA	A	G	G	G	A	?	G	G	G	G	G	G	G	G	G	G	G	G	G	G	G	G	G	G	G	G	G	G	G	G	G	G	G	G	G	G	G	G	G
SCRI_RS_160500	NA	1H	454093376	NA	NA	IPK	NA	NA	Geno_bar	NA	?	?	?	?	?	?	?	?	?	?	?	?	?	?	?	?	?	?	?	?	?	?	?	?	?	?	?	?	?	?	?	?	?	?	?	?	?	?	?
SCRI_RS_170810	A/G	1H	454173492	NA	NA	IPK	NA	NA	Geno_bar	NA	A	A	A	A	A	?	A	G	A	A	A	A	A	A	A	A	A	A	A	G	A	A	A	A	A	A	A	A	A	A	A	A	A	A	A	A	A	A	A
SCRI_RS_204611	G/A	1H	454174268	NA	NA	IPK	NA	NA	Geno_bar	NA	G	A	G	A	G	?	G	G	G	G	G	G	G	G	G	G	G	G	G	G	G	G	G	G	G	G	G	G	G	G	G	G	G	G	G	G	G	A	A
SCRI_RS_188820	A/G	1H	454311434	NA	NA	IPK	NA	NA	Geno_bar	NA	A	A	A	A	A	?	G	A	G	A	A	G	A	A	G	?	G	G	G	G	G	G	G	G	A	G	G	A	A	A	G	G	G	G	G	A	G	G	G
SCRI_RS_151228	A/G	1H	454318522	NA	NA	IPK	NA	NA	Geno_bar	NA	A	A	A	A	G	?	G	G	G	G	G	G	G	G	G	G	G	G	G	G	G	G	G	G	G	G	G	G	G	G	G	G	G	G	G	G	G	G	G
SCRI_RS_151894	C/A	1H	454530064	NA	NA	IPK	NA	NA	Geno_bar	NA	C	C	C	C	C	?	A	A	A	A	A	A	A	A	A	A	A	A	A	A	A	A	C	A	A	A	A	C	A	A	A	A	A	A	A	A	A	C	C
SCRI_RS_116661	G/A	1H	455087468	NA	NA	IPK	NA	NA	Geno_bar	NA	G	A	A	A	A	?	G	A	A	A	A	A	A	A	A	A	A	A	A	A	A	A	A	A	A	A	A	A	A	G	A	A	A	A	A	A	A	A	A
SCRI_RS_120518	G/A	1H	455158663	NA	NA	IPK	NA	NA	Geno_bar	NA	G	?	A	A	A	?	A	A	A	A	A	A	A	A	A	A	A	A	A	A	A	A	G	A	A	A	A	A	A	A	G	A	A	A	G	A	A	A	A
SCRI_RS_85391	A/G	1H	455261829	NA	NA	IPK	NA	NA	Geno_bar	NA	A	G	G	G	G	?	G	G	G	G	G	G	G	G	G	G	G	G	G	G	G	G	G	G	G	G	G	G	G	G	G	G	G	G	G	G	G	G	G
SCRI_RS_200365	G/C	1H	455505941	NA	NA	IPK	NA	NA	Geno_bar	NA	G	C	C	C	G	?	G	G	G	G	G	G	G	G	G	G	G	C	C	G	G	G	C	G	G	G	G	G	G	G	G	G	G	G	G	C	G	C	C
SCRI_RS_193657	A/G	1H	455806620	NA	NA	IPK	NA	NA	Geno_bar	NA	A	A	A	A	A	?	A	A	A	A	A	A	A	A	A	A	A	A	A	A	A	A	A	A	A	A	A	A	A	A	A	A	A	A	A	A	A	A	A
SCRI_RS_239686	G/A	1H	456204191	NA	NA	IPK	NA	NA	Geno_bar	NA	G	G	G	G	G	?	A	G	A	G	G	A	A	A	G	G	A	A	A	G	G	G	G	G	A	G	A	A	A	A	G	G	A	G	G	G	A	A	A
BOPA2_12_30477	A/G	1H	456209651	NA	NA	IPK	NA	NA	Geno_bar	NA	A	G	A	A	A	?	A	A	A	A	A	A	G	A	A	A	A	A	A	A	A	A	A	G	A	A	A	G	A	A	A	A	A	A	G	A	A	G	G
SCRI_RS_206795	C/A	1H	456557870	NA	NA	IPK	NA	NA	Geno_bar	NA	C	C	C	C	A	?	A	A	A	A	A	A	A	A	A	A	A	C	A	A	A	A	A	C	A	A	A	A	A	A	A	A	C	A	A	A	A	C	A
SCRI_RS_180349	NA	1H	456570644	NA	NA	IPK	NA	NA	Geno_bar	NA	?	?	?	?	?	?	?	?	?	?	?	?	?	?	?	?	?	?	?	?	?	?	?	?	?	?	?	?	?	?	?	?	?	?	?	?	?	?	?
BOPA1_11603-445	G/A	1H	456852946	NA	NA	IPK	NA	NA	Geno_bar	NA	G	A	G	A	A	?	A	A	A	G	A	A	A	G	A	G	G	A	G	A	A	A	A	A	A	A	A	A	A	A	A	A	G	A	A	A	A	A	A
BOPA1_10070-1435	A/G	1H	458109745	NA	NA	IPK	NA	NA	Geno_bar	NA	A	?	G	G	G	?	A	G	A	G	A	A	A	A	A	A	A	A	G	A	A	A	A	A	A	A	A	A	A	A	A	A	A	A	A	A	A	A	A
SCRI_RS_120605	G/C	1H	458110754	NA	NA	IPK	NA	NA	Geno_bar	NA	G	G	G	G	C	?	G	?	G	G	G	G	G	G	G	G	G	G	G	G	G	G	G	G	G	G	C	C	G	G	C	G	G	G	G	G	G	G	G
BOPA1_7299-183	A/G	1H	458916385	NA	NA	IPK	NA	NA	Geno_bar	NA	A	A	G	A	A	?	A	A	A	A	A	A	A	A	A	A	A	A	A	A	A	A	A	A	A	A	A	A	A	A	A	A	A	A	A	A	A	G	G
BOPA2_12_31464	A/G	1H	459030191	NA	NA	IPK	NA	NA	Geno_bar	NA	A	A	A	A	G	?	A	A	A	A	A	G	G	G	G	G	G	G	G	A	A	A	G	G	G	A	A	G	G	G	A	A	G	A	G	A	G	G	G
BOPA1_ABC16273-1-1-48	A/G	1H	461402972	NA	NA	IPK	NA	NA	Geno_bar	NA	A	A	A	A	G	?	A	A	A	G	A	A	A	G	A	A	A	A	G	A	A	A	G	A	A	A	A	A	A	A	G	A	A	A	A	A	A	A	A
BOPA2_12_11062	A/G	1H	461593387	NA	NA	IPK	NA	NA	Geno_bar	NA	A	A	A	A	A	?	A	A	A	G	A	A	A	A	A	G	A	A	A	A	A	A	A	G	A	A	G	A	A	A	A	A	G	G	A	G	A	G	G
SCRI_RS_175487	C/G	1H	462193195	NA	NA	IPK	NA	NA	Geno_bar	NA	C	G	G	G	G	?	G	G	G	G	G	G	G	G	G	G	G	G	G	G	G	G	G	G	G	G	G	G	G	G	G	G	G	G	G	G	G	G	G
SCRI_RS_133886	C/G	1H	462899847	NA	NA	IPK	NA	NA	Geno_bar	NA	C	G	G	G	G	?	G	C	G	G	G	C	C	C	G	G	C	G	C	G	G	G	G	G	C	G	G	G	G	G	G	G	C	G	G	G	G	G	G
SCRI_RS_157039	A/C	1H	464421881	NA	NA	IPK	NA	NA	Geno_bar	NA	A	A	A	A	A	?	A	A	A	A	A	A	A	A	A	A	A	A	A	A	A	A	A	A	A	A	A	A	A	A	A	A	A	A	A	A	A	A	A
BOPA2_12_31099	A/G	1H	466036064	NA	NA	IPK	NA	NA	Geno_bar	NA	A	A	A	A	A	?	A	A	A	A	A	A	A	A	A	A	A	A	A	A	A	A	A	A	A	A	A	A	A	A	A	A	A	A	A	A	A	A	A
BOPA2_12_30295	A/G	1H	466761834	NA	NA	IPK	NA	NA	Geno_bar	NA	A	G	G	G	G	?	A	G	G	A	G	A	A	G	A	A	G	A	G	G	A	G	A	A	A	A	A	A	A	A	A	G	A	A	G	A	G	A	A
BOPA1_1386-2088	A/G	1H	467931109	NA	NA	IPK	NA	NA	Geno_bar	NA	A	A	A	A	A	?	A	A	A	A	G	G	A	G	G	G	A	G	G	G	A	A	A	A	A	A	A	A	A	A	A	A	A	A	A	G	A	G	G
BOPA2_12_20696	C/G	1H	469551196	NA	NA	IPK	NA	NA	Geno_bar	NA	C	?	G	G	G	?	G	C	G	G	G	G	G	G	C	G	G	G	C	G	C	C	G	G	G	C	C	G	G	G	C	G	G	G	G	G	G	G	G
BOPA2_12_30505	G/A	1H	471473363	NA	NA	IPK	NA	NA	Geno_bar	NA	G	G	G	G	G	?	G	A	A	A	G	A	G	A	A	A	A	A	A	A	G	A	G	A	G	G	G	A	G	A	G	A	G	G	G	A	G	A	A
SCRI_RS_195238	A/G	1H	471968471	NA	NA	IPK	NA	NA	Geno_bar	NA	A	G	G	G	A	?	A	G	A	G	A	A	A	G	A	A	A	G	G	G	A	A	A	A	G	A	A	A	A	A	A	A	A	A	G	A	G	G	G
BOPA1_1670-369	G/C	1H	473582513	NA	NA	IPK	NA	NA	Geno_bar	NA	G	G	G	G	G	?	G	C	C	G	G	C	G	C	C	C	C	C	G	G	G	G	C	C	G	G	C	G	C	G	G	G	G	G	C	G	C	G	C
BOPA2_12_10206	NA	1H	473879582	NA	NA	IPK	NA	NA	Geno_bar	NA	?	?	?	?	?	?	?	?	?	?	?	?	?	?	?	?	?	?	?	?	?	?	?	?	?	?	?	?	?	?	?	?	?	?	?	?	?	?	?
BOPA1_4665-882	G/A	1H	476365129	NA	NA	IPK	NA	NA	Geno_bar	NA	G	G	G	G	G	?	A	G	A	G	G	A	G	G	A	G	A	A	A	A	A	A	A	A	G	A	A	A	A	A	A	A	A	A	A	G	A	A	A
BOPA2_12_30147	A/G	1H	478177990	NA	NA	IPK	NA	NA	Geno_bar	NA	A	G	G	G	G	?	G	G	G	G	G	G	G	G	G	G	G	G	G	G	G	G	G	G	G	G	G	A	G	G	G	G	G	G	G	G	G	A	G
SCRI_RS_153727	G/A	1H	478254218	NA	NA	IPK	NA	NA	Geno_bar	NA	G	A	A	A	A	?	A	A	G	A	A	A	A	A	A	A	A	A	A	A	G	A	A	A	A	A	A	G	A	A	A	A	G	A	A	G	A	G	G
SCRI_RS_181135	A/C	1H	478388916	NA	NA	IPK	NA	NA	Geno_bar	NA	A	A	A	A	C	?	C	C	C	C	C	C	C	A	C	C	C	C	C	C	A	C	C	C	C	C	C	C	A	C	A	A	C	A	A	A	C	C	A
BOPA1_6142-1544	A/G	1H	478389125	NA	NA	IPK	NA	NA	Geno_bar	NA	A	A	A	A	G	?	G	A	A	G	A	A	A	A	A	G	A	A	A	A	A	A	A	A	A	A	A	A	A	A	A	A	A	G	A	A	A	A	A
BOPA1_713-972	T/A	1H	482241183	NA	NA	IPK	NA	NA	Geno_bar	NA	T	T	T	T	T	?	A	T	A	T	T	A	A	T	A	?	A	A	A	T	A	T	T	A	A	A	T	A	A	A	T	A	A	T	A	A	T	A	A
BOPA1_4005-530	C/G	1H	484964797	NA	NA	IPK	NA	NA	Geno_bar	NA	C	G	C	C	C	?	G	C	C	C	C	G	G	C	C	C	G	G	G	C	C	G	C	G	C	C	G	G	G	G	C	G	C	C	C	C	C	G	G
BOPA2_12_11078	G/A	1H	487105715	NA	NA	IPK	NA	NA	Geno_bar	NA	G	?	G	G	G	?	G	G	A	A	A	G	A	G	A	A	A	G	G	A	A	A	A	A	A	A	A	G	G	A	A	A	A	A	A	G	G	G	G
SCRI_RS_222357	A/G	1H	487882306	NA	NA	IPK	NA	NA	Geno_bar	NA	A	G	G	A	A	?	A	A	A	A	A	A	A	A	A	A	A	A	A	A	A	A	A	A	A	A	A	A	A	A	A	A	G	A	A	A	A	A	A
SCRI_RS_181353	G/A	1H	488815380	NA	NA	IPK	NA	NA	Geno_bar	NA	G	G	G	G	G	?	G	G	A	G	G	A	G	A	G	G	A	A	A	G	A	G	G	A	G	G	G	G	G	G	G	G	G	G	G	G	G	A	A
BOPA2_12_31229	G/A	1H	493170415	NA	NA	IPK	NA	NA	Geno_bar	NA	G	?	A	A	G	?	G	A	G	G	A	A	A	G	A	A	A	A	A	G	G	G	A	A	A	G	G	G	A	A	G	A	A	G	G	G	A	G	A
SCRI_RS_125339	G/A	1H	493364816	NA	NA	IPK	NA	NA	Geno_bar	NA	G	G	G	G	A	?	A	G	A	G	G	G	A	G	G	G	G	G	A	G	A	G	A	G	G	A	G	A	G	G	A	A	?	G	G	G	G	G	G
SCRI_RS_9158	A/C	1H	494883109	NA	NA	IPK	NA	NA	Geno_bar	NA	A	A	C	C	C	?	C	A	A	A	A	C	C	A	C	A	A	A	A	A	A	A	A	C	A	A	A	C	A	A	A	A	A	A	A	A	A	A	C
BOPA1_568-1651	A/C	1H	496660040	NA	NA	IPK	NA	NA	Geno_bar	NA	A	A	A	A	A	?	A	A	A	A	A	A	A	A	A	A	A	A	A	A	A	A	A	A	A	A	A	A	A	A	A	A	A	A	A	A	A	A	A
BOPA1_34-472	A/G	1H	496933333	NA	NA	IPK	NA	NA	Geno_bar	NA	A	?	A	A	A	?	A	G	G	A	A	G	G	A	A	A	G	G	A	G	G	A	G	G	G	A	G	A	G	G	A	A	A	G	G	A	G	G	G
BOPA1_2881-935	G/A	1H	497940358	NA	NA	IPK	NA	NA	Geno_bar	NA	G	G	G	A	A	?	G	G	G	A	G	G	G	G	G	G	G	G	G	A	G	G	G	G	G	G	G	G	G	G	G	G	G	A	G	G	A	G	G
BOPA2_12_11144	A/G	1H	498205652	NA	NA	IPK	NA	NA	Geno_bar	NA	A	G	G	G	G	?	G	A	A	A	A	A	G	A	A	A	G	A	A	A	A	G	G	G	G	A	A	G	A	G	G	G	A	A	A	A	G	G	G
BOPA2_12_31160	G/A	1H	498571383	NA	NA	IPK	NA	NA	Geno_bar	NA	G	G	G	G	G	?	A	A	A	A	G	G	A	G	G	G	G	A	G	A	A	A	G	G	G	A	G	A	G	G	A	G	G	A	A	A	A	A	A
SCRI_RS_225431	A/C	1H	498781286	NA	NA	IPK	NA	NA	Geno_bar	NA	A	A	A	C	C	?	A	C	C	A	C	C	C	A	C	C	C	C	A	C	C	C	A	C	C	C	C	C	C	C	A	C	A	C	C	C	C	C	C
BOPA1_3404-2470	A/G	1H	498975662	NA	NA	IPK	NA	NA	Geno_bar	NA	A	G	A	G	A	?	G	G	G	G	G	G	G	G	G	G	G	G	G	G	G	G	G	G	G	G	G	A	G	G	G	G	G	G	G	G	G	A	A
BOPA1_6250-1056	A/G	1H	499157309	NA	NA	IPK	NA	NA	Geno_bar	NA	A	A	G	G	G	?	G	G	G	G	G	G	G	A	G	G	G	G	G	G	G	G	G	G	G	A	A	A	A	G	G	G	G	G	G	A	G	A	A
SCRI_RS_181300	G/A	1H	503269569	NA	NA	IPK	NA	NA	Geno_bar	NA	G	?	G	G	A	?	G	G	G	G	G	G	G	G	G	G	G	G	G	G	G	G	A	G	G	G	G	G	G	G	A	G	G	G	G	G	G	A	G
SCRI_RS_168562	G/A	1H	503413212	NA	NA	IPK	NA	NA	Geno_bar	NA	G	G	G	G	G	?	G	A	A	A	A	A	G	G	A	A	G	A	G	A	A	A	A	A	A	A	A	G	A	A	A	A	A	A	A	A	A	A	A
SCRI_RS_139690	G/C	1H	503498398	NA	NA	IPK	NA	NA	Geno_bar	NA	G	G	G	G	C	?	C	G	G	G	G	G	G	G	G	G	G	G	G	G	G	G	G	G	G	G	C	C	G	C	G	G	G	G	G	C	G	C	G
SCRI_RS_6824	A/G	1H	504078754	NA	NA	IPK	NA	NA	Geno_bar	NA	A	?	G	G	G	?	A	A	A	A	A	A	A	A	A	A	A	A	A	A	A	A	A	A	A	A	A	A	A	A	A	A	A	A	A	A	A	G	A
BOPA2_12_20323	A/C	1H	504079731	NA	NA	IPK	NA	NA	Geno_bar	NA	A	A	A	A	A	?	A	A	A	A	A	A	A	A	A	A	A	A	A	A	A	A	A	A	A	A	A	A	A	A	A	A	A	A	A	A	A	A	A
SCRI_RS_114255	G/A	1H	504085909	NA	NA	IPK	NA	NA	Geno_bar	NA	G	G	G	G	G	?	G	G	G	G	G	G	G	G	G	G	G	G	G	G	G	G	G	G	G	G	G	G	G	G	G	G	G	G	G	G	G	G	G
BOPA1_4691-721	G/A	1H	504087501	NA	NA	IPK	NA	NA	Geno_bar	NA	G	A	G	A	A	?	G	G	G	G	G	G	G	G	G	G	G	G	G	G	G	G	G	G	G	G	G	G	G	G	G	G	G	G	G	G	G	A	G
BOPA2_12_10535	G/C	1H	504804176	NA	NA	IPK	NA	NA	Geno_bar	NA	G	C	C	C	G	?	G	G	G	G	G	G	G	G	G	G	G	C	G	G	G	G	G	C	G	G	G	G	G	G	G	C	G	G	C	C	C	C	C
SCRI_RS_133132	A/G	1H	504805834	NA	NA	IPK	NA	NA	Geno_bar	NA	A	A	G	G	A	?	G	G	G	G	G	G	G	G	G	G	G	G	G	G	G	G	G	G	G	A	A	A	G	G	G	G	G	G	G	G	G	A	G
SCRI_RS_144315	C/A	1H	505150504	NA	NA	IPK	NA	NA	Geno_bar	NA	C	C	C	C	C	?	A	C	A	A	A	A	C	A	A	A	A	A	C	A	A	A	A	C	A	A	A	A	A	A	A	C	A	A	C	A	A	C	C
SCRI_RS_197910	C/G	1H	506609714	NA	NA	IPK	NA	NA	Geno_bar	NA	C	C	C	C	C	?	G	C	G	C	G	G	C	C	G	G	G	G	G	C	C	C	G	G	G	C	C	C	C	G	C	C	G	C	G	G	C	C	C
SCRI_RS_231869	G/A	1H	506611529	NA	NA	IPK	NA	NA	Geno_bar	NA	G	G	G	G	G	?	G	A	A	G	A	A	G	G	A	G	G	A	G	G	A	A	A	G	A	A	A	A	G	A	A	A	G	A	G	G	A	G	G
SCRI_RS_177788	G/A	1H	506769928	NA	NA	IPK	NA	NA	Geno_bar	NA	G	G	G	G	A	?	A	A	A	A	A	A	A	A	A	A	A	A	A	A	A	A	A	A	A	A	A	G	A	A	A	A	A	A	A	G	A	G	G
SCRI_RS_166168	NA	1H	507630838	NA	NA	IPK	NA	NA	Geno_bar	NA	?	?	?	?	?	?	?	?	?	?	?	?	?	?	?	?	?	?	?	?	?	?	?	?	?	?	?	?	?	?	?	?	?	?	?	?	?	?	?
SCRI_RS_236623	C/A	1H	507639342	NA	NA	IPK	NA	NA	Geno_bar	NA	C	C	C	C	C	?	A	A	A	A	A	A	A	A	A	A	A	A	A	A	A	A	A	A	A	A	A	C	A	A	A	A	A	A	A	A	A	C	A
SCRI_RS_195200	G/A	1H	507977141	NA	NA	IPK	NA	NA	Geno_bar	NA	G	G	G	G	G	?	G	A	A	A	A	A	A	A	A	A	A	A	A	A	A	A	A	A	A	A	A	A	A	A	A	A	A	A	A	A	A	A	G
SCRI_RS_179987	G/A	1H	508269455	NA	NA	IPK	NA	NA	Geno_bar	NA	G	G	G	G	G	?	G	G	G	G	G	G	G	G	G	G	G	G	G	G	G	G	G	G	G	G	G	G	G	G	G	G	G	G	G	G	G	G	G
SCRI_RS_121048	G/A	1H	508312976	NA	NA	IPK	NA	NA	Geno_bar	NA	G	A	A	G	G	?	G	G	A	G	G	G	G	A	G	G	G	G	G	G	A	G	G	G	G	A	A	A	G	G	A	A	G	A	A	G	G	A	G
SCRI_RS_170389	G/C	1H	508320276	NA	NA	IPK	NA	NA	Geno_bar	NA	G	G	G	G	C	?	C	C	C	C	C	C	C	C	C	C	C	C	C	C	C	C	C	C	C	C	C	C	C	C	C	C	C	C	C	C	C	C	C
BOPA2_12_30546	G/A	1H	508566982	NA	NA	IPK	NA	NA	Geno_bar	NA	G	A	A	G	A	?	A	G	G	A	G	G	A	G	G	G	A	A	A	A	G	G	G	A	G	G	G	A	G	A	G	A	A	A	A	G	G	A	A
BOPA1_9757-582	NA	1H	508567720	NA	NA	IPK	NA	NA	Geno_bar	NA	?	?	?	?	?	?	?	?	?	?	?	?	?	?	?	?	?	?	?	?	?	?	?	?	?	?	?	?	?	?	?	?	?	?	?	?	?	?	?
SCRI_RS_209524	G/A	1H	508771890	NA	NA	IPK	NA	NA	Geno_bar	NA	G	A	A	A	G	?	G	G	G	G	G	G	G	G	G	G	G	G	G	G	G	G	G	G	G	G	G	G	G	G	G	G	G	G	G	G	G	G	G
BOPA1_3201-603	G/C	1H	508780593	NA	NA	IPK	NA	NA	Geno_bar	NA	G	G	G	G	G	?	G	C	C	C	C	C	C	C	C	C	C	C	C	C	C	C	C	C	C	C	C	C	C	C	C	C	C	C	C	C	C	C	C
SCRI_RS_189168	A/G	1H	509307825	NA	NA	IPK	NA	NA	Geno_bar	NA	A	A	A	A	A	?	G	G	G	G	G	G	G	G	G	G	G	G	G	G	G	G	G	G	G	A	A	A	G	G	G	G	G	G	G	A	G	A	A
BOPA1_8867-459	G/A	1H	509511424	NA	NA	IPK	NA	NA	Geno_bar	NA	G	G	G	G	G	?	A	G	A	A	A	A	G	A	A	A	A	A	G	A	A	A	A	G	A	A	A	A	A	A	A	G	A	A	G	A	A	G	G
SCRI_RS_197263	A/G	1H	509664704	NA	NA	IPK	NA	NA	Geno_bar	NA	A	?	G	A	G	?	A	A	A	A	A	A	A	A	A	A	A	A	A	A	A	A	A	A	A	A	A	A	A	A	A	A	A	A	A	A	A	A	A
BOPA1_1347-1061	A/G	1H	509763105	NA	NA	IPK	NA	NA	Geno_bar	NA	A	G	A	G	G	?	A	A	A	A	A	A	A	G	A	A	G	A	G	A	A	A	A	A	A	A	A	A	G	G	A	A	A	A	A	A	A	A	A
BOPA2_12_11008	G/A	1H	509765620	NA	NA	IPK	NA	NA	Geno_bar	NA	G	G	G	G	A	?	A	A	A	A	A	A	A	G	A	A	A	A	A	A	G	A	A	A	A	A	A	A	G	A	G	G	A	G	G	G	A	A	G
BOPA2_12_31163	A/G	1H	510050548	NA	NA	IPK	NA	NA	Geno_bar	NA	A	A	A	A	G	?	A	A	G	A	A	G	A	A	G	A	A	G	A	A	G	A	A	G	A	A	A	A	A	A	A	G	A	A	A	G	G	G	G
SCRI_RS_114308	G/A	1H	511129549	NA	NA	IPK	NA	NA	Geno_bar	NA	G	G	G	G	A	?	G	G	G	G	G	G	G	G	G	G	G	G	G	G	G	G	G	G	G	G	G	G	G	G	G	G	G	G	G	G	G	G	G
BOPA2_12_20632	C/A	1H	511401867	NA	NA	IPK	NA	NA	Geno_bar	NA	C	C	A	A	C	?	C	C	A	A	C	C	A	A	C	A	A	C	A	A	A	A	C	C	A	A	A	C	A	A	C	A	A	A	C	A	C	C	C
SCRI_RS_213675	A/T	1H	511726333	NA	NA	IPK	NA	NA	Geno_bar	NA	A	A	A	A	A	?	T	A	A	T	T	T	T	T	T	T	T	T	A	T	T	T	T	T	T	T	T	T	T	T	T	T	A	T	T	T	T	T	T
BOPA1_2935-1634	C/G	1H	511924294	NA	NA	IPK	NA	NA	Geno_bar	NA	C	C	C	C	G	?	G	G	G	G	G	G	G	G	G	G	G	G	G	G	G	G	G	G	G	G	G	G	G	G	G	G	G	G	G	G	G	G	G
BOPA2_12_31192	G/A	1H	512294799	NA	NA	IPK	NA	NA	Geno_bar	NA	G	G	G	G	A	?	A	A	A	A	A	A	A	G	A	A	A	A	A	A	G	A	A	A	A	A	A	A	G	A	G	G	A	G	G	G	A	A	G
BOPA1_ABC11290-SFP44-06	G/A	1H	513140951	NA	NA	IPK	NA	NA	Geno_bar	NA	G	G	G	G	G	?	A	G	G	A	G	G	G	A	A	G	G	G	A	G	A	G	G	G	G	A	G	G	A	G	A	A	G	A	A	G	A	A	A
SCRI_RS_199689	G/C	1H	513210386	NA	NA	IPK	NA	NA	Geno_bar	NA	G	G	G	G	G	?	C	C	C	G	C	C	C	G	C	C	C	C	G	C	C	C	C	C	C	C	C	C	C	C	C	C	G	C	C	C	C	C	C
BOPA2_12_31319	G/A	1H	513231573	NA	NA	IPK	NA	NA	Geno_bar	NA	G	A	A	A	A	?	A	A	A	A	A	A	A	A	A	A	A	A	A	A	A	A	A	A	A	A	A	A	A	A	A	A	A	A	A	A	A	A	A
SCRI_RS_142282	G/A	1H	514098364	NA	NA	IPK	NA	NA	Geno_bar	NA	G	G	G	G	A	?	A	A	G	G	G	A	A	G	A	A	A	A	G	A	G	A	A	G	A	A	G	A	A	G	A	A	A	G	A	A	A	A	G
SCRI_RS_145026	G/C	1H	514266568	NA	NA	IPK	NA	NA	Geno_bar	NA	G	C	C	C	C	?	G	G	G	G	G	G	G	G	G	G	G	G	G	G	G	G	G	G	G	G	G	C	G	G	G	G	G	G	G	G	G	C	G
BOPA1_14371-423	G/A	1H	516153706	NA	NA	IPK	NA	NA	Geno_bar	NA	G	G	G	G	A	?	G	G	G	G	G	G	G	G	G	G	G	G	G	G	G	G	G	G	G	G	G	G	G	G	G	G	G	G	G	G	G	A	G
SCRI_RS_188909	C/G	1H	516309132	NA	NA	IPK	NA	NA	Geno_bar	NA	C	C	C	C	C	?	G	G	G	G	G	G	C	G	G	G	G	G	G	G	G	G	G	G	G	G	G	G	G	G	G	G	G	G	G	G	G	C	G
BOPA1_1270-1263	A/C	1H	516309831	NA	NA	IPK	NA	NA	Geno_bar	NA	A	A	A	A	C	?	A	A	A	A	A	A	A	A	A	A	A	A	A	A	A	A	A	A	A	A	A	A	A	A	A	A	A	A	A	A	A	A	A
SCRI_RS_235968	T/A	1H	516477501	NA	NA	IPK	NA	NA	Geno_bar	NA	T	T	T	T	A	?	A	A	A	T	A	T	A	A	A	A	A	A	A	A	A	A	A	A	A	A	T	A	T	A	A	A	A	A	A	A	A	T	T
BOPA1_13589-175	G/C	1H	516507942	NA	NA	IPK	NA	NA	Geno_bar	NA	G	G	G	G	G	?	G	G	G	G	G	G	G	G	G	G	G	G	G	G	G	G	G	G	G	G	G	G	G	G	G	G	G	G	G	C	G	C	C
SCRI_RS_136856	G/A	1H	516793811	NA	NA	IPK	NA	NA	Geno_bar	NA	G	G	G	G	G	?	A	G	G	G	G	A	G	G	G	G	G	G	G	A	G	G	G	A	G	G	A	G	G	G	G	G	A	A	G	G	G	G	G
BOPA2_12_11173	G/A	1H	517251616	NA	NA	IPK	NA	NA	Geno_bar	NA	G	G	A	G	A	?	G	G	G	G	G	G	A	G	A	G	G	G	G	G	A	G	G	G	G	G	G	A	G	A	G	G	G	G	G	G	G	G	G
SCRI_RS_235724	G/A	1H	518231786	NA	NA	IPK	NA	NA	Geno_bar	NA	G	A	A	A	G	?	G	A	A	A	G	G	A	G	G	A	A	G	G	A	G	A	A	A	G	G	A	G	G	A	G	A	G	A	A	A	A	G	G
SCRI_RS_199972	G/A	1H	518555080	NA	NA	IPK	NA	NA	Geno_bar	NA	G	G	G	G	A	?	A	A	A	A	A	G	A	A	A	A	A	A	A	A	A	A	A	A	G	G	G	G	A	A	A	A	A	A	A	A	A	A	A
SCRI_RS_213539	A/T	1H	518820762	NA	NA	IPK	NA	NA	Geno_bar	NA	A	A	A	A	A	?	T	?	A	A	A	T	A	A	A	A	A	A	A	A	A	T	T	T	T	A	T	T	A	T	T	A	A	A	T	T	T	A	T
SCRI_RS_6913	G/A	1H	518942490	NA	NA	IPK	NA	NA	Geno_bar	NA	G	A	A	A	A	?	G	G	G	G	G	G	G	G	G	G	G	G	G	G	G	G	G	G	G	G	G	G	G	G	G	G	G	G	G	G	G	G	G
SCRI_RS_66669	NA	1H	518942779	NA	NA	IPK	NA	NA	Geno_bar	NA	?	?	?	?	?	?	?	?	?	?	?	?	?	?	?	?	?	?	?	?	?	?	?	?	?	?	?	?	?	?	?	?	?	?	?	?	?	?	?
SCRI_RS_154646	G/A	1H	519000068	NA	NA	IPK	NA	NA	Geno_bar	NA	G	G	G	G	G	?	G	G	G	G	G	G	G	G	G	G	G	G	G	G	G	G	G	G	G	G	G	G	G	G	G	G	G	G	G	G	G	G	G
SCRI_RS_155112	A/G	1H	519005601	NA	NA	IPK	NA	NA	Geno_bar	NA	A	A	A	A	A	?	A	G	G	G	G	G	A	G	G	G	G	G	G	G	G	G	G	G	G	G	G	A	G	G	G	G	G	G	G	G	G	G	G
BOPA2_12_21020	A/C	1H	519268754	NA	NA	IPK	NA	NA	Geno_bar	NA	A	A	A	A	A	?	A	?	A	A	A	A	A	A	A	A	A	A	A	A	A	C	A	A	C	A	A	A	A	C	A	A	A	A	A	A	A	A	A
SCRI_RS_171501	A/G	1H	519278467	NA	NA	IPK	NA	NA	Geno_bar	NA	A	A	G	G	G	?	G	G	G	G	G	G	G	G	G	G	G	G	G	G	G	G	G	G	G	G	G	A	G	G	G	G	G	G	G	G	G	G	G
SCRI_RS_787	A/G	1H	519770075	NA	NA	IPK	NA	NA	Geno_bar	NA	A	A	A	A	A	?	A	G	G	A	G	G	G	A	G	G	G	G	A	G	G	G	A	G	G	G	G	G	G	G	A	G	A	G	G	G	G	G	G
BOPA2_12_20613	NA	1H	520001459	NA	NA	IPK	NA	NA	Geno_bar	NA	?	?	?	?	?	?	?	?	?	?	?	?	?	?	?	?	?	?	?	?	?	?	?	?	?	?	?	?	?	?	?	?	?	?	?	?	?	?	?
BOPA2_12_31152	A/G	1H	520099770	NA	NA	IPK	NA	NA	Geno_bar	NA	A	A	A	A	A	?	G	G	G	A	A	G	A	G	G	G	G	G	G	G	G	A	G	A	G	G	G	G	G	G	G	A	A	G	G	A	G	A	A
SCRI_RS_21475	C/A	1H	520484761	NA	NA	IPK	NA	NA	Geno_bar	NA	C	C	C	C	C	?	C	C	C	C	A	C	C	C	A	C	C	C	C	A	A	C	C	C	A	A	C	C	C	C	A	C	A	C	C	C	A	C	C
BOPA1_5284-227	G/G	1H	520489712	NA	NA	IPK	NA	NA	Geno_bar	NA	G	G	G	G	G	?	G	G	G	G	G	G	G	G	G	G	G	G	G	G	G	G	G	G	G	G	G	G	G	G	G	G	G	G	G	G	G	G	G
SCRI_RS_21187	A/G	1H	520647943	NA	NA	IPK	NA	NA	Geno_bar	NA	A	A	A	A	A	?	A	A	A	A	A	A	A	A	A	A	A	A	A	A	A	A	A	A	A	A	A	A	A	A	A	A	A	A	A	A	A	A	A
BOPA2_12_30191	A/G	1H	522448103	NA	NA	IPK	NA	NA	Geno_bar	NA	A	A	A	A	A	?	A	G	G	A	G	G	G	A	A	?	A	G	A	A	A	A	G	A	G	G	G	A	A	G	G	A	G	A	A	A	G	A	A
SCRI_RS_232650	G/A	1H	522485279	NA	NA	IPK	NA	NA	Geno_bar	NA	G	G	G	G	G	?	A	A	A	A	A	G	A	A	G	A	A	G	A	A	A	A	A	A	A	A	A	G	A	A	A	A	A	A	A	G	A	G	A
BOPA1_4625-1413	C/A	1H	522487000	NA	NA	IPK	NA	NA	Geno_bar	NA	C	C	C	C	A	?	A	A	A	C	A	C	A	A	A	A	C	A	A	A	A	C	A	C	A	A	A	A	C	A	A	A	A	A	A	C	C	C	C
SCRI_RS_141421	A/C	1H	522568616	NA	NA	IPK	NA	NA	Geno_bar	NA	A	A	A	A	A	?	A	A	A	A	A	A	A	A	A	A	A	A	A	A	A	A	A	A	A	A	A	A	A	A	A	A	A	A	A	C	A	C	C
SCRI_RS_215740	G/A	1H	522585429	NA	NA	IPK	NA	NA	Geno_bar	NA	G	G	G	G	A	?	A	A	A	A	A	A	A	A	A	A	A	A	A	A	A	A	A	A	A	A	A	A	A	A	A	A	A	A	A	A	A	G	A
SCRI_RS_230040	A/G	1H	522615703	NA	NA	IPK	NA	NA	Geno_bar	NA	A	A	A	A	A	?	A	G	A	G	A	A	G	G	A	A	A	G	A	A	A	G	A	A	G	A	G	A	A	G	A	G	A	A	A	A	A	G	G
BOPA1_5336-400	G/A	1H	522838398	NA	NA	IPK	NA	NA	Geno_bar	NA	G	G	G	A	A	?	G	A	G	A	G	A	G	A	G	A	G	G	G	A	G	G	G	G	G	G	G	G	G	A	A	A	A	A	A	A	G	G	G
SCRI_RS_206759	G/A	1H	522839678	NA	NA	IPK	NA	NA	Geno_bar	NA	G	G	G	G	G	?	G	G	G	A	G	G	A	G	G	A	G	G	G	G	G	G	G	G	G	G	A	G	G	G	G	G	A	A	G	G	G	G	G
SCRI_RS_106752	NA	1H	522843676	NA	NA	IPK	NA	NA	Geno_bar	NA	?	?	?	?	?	?	?	?	?	?	?	?	?	?	?	?	?	?	?	?	?	?	?	?	?	?	?	?	?	?	?	?	?	?	?	?	?	?	?
SCRI_RS_106754	C/A	1H	522843786	NA	NA	IPK	NA	NA	Geno_bar	NA	C	C	C	C	A	?	A	A	C	C	A	A	C	C	C	A	A	A	A	C	C	A	A	A	A	C	A	C	C	A	A	A	C	C	A	A	A	A	A
BOPA2_12_30509	A/G	1H	522845097	NA	NA	IPK	NA	NA	Geno_bar	NA	A	A	A	A	A	?	A	A	A	A	A	A	A	A	A	A	A	A	A	A	A	A	A	A	A	A	A	G	A	A	A	A	A	A	G	G	A	G	G
SCRI_RS_162	NA	1H	522955543	NA	NA	IPK	NA	NA	Geno_bar	NA	?	?	?	?	?	?	?	?	?	?	?	?	?	?	?	?	?	?	?	?	?	?	?	?	?	?	?	?	?	?	?	?	?	?	?	?	?	?	?
SCRI_RS_6450	G/C	1H	522959066	NA	NA	IPK	NA	NA	Geno_bar	NA	G	G	G	G	G	?	G	G	G	G	G	G	G	G	G	G	G	G	G	G	G	G	G	G	G	G	G	G	G	G	G	G	G	G	G	G	G	G	G
BOPA2_12_31181	A/G	1H	523082507	NA	NA	IPK	NA	NA	Geno_bar	NA	A	A	A	A	A	?	A	A	A	A	A	A	A	A	A	A	A	A	A	A	A	A	A	A	A	A	A	G	A	A	A	A	A	A	A	A	A	G	A
SCRI_RS_146959	A/G	1H	523428145	NA	NA	IPK	NA	NA	Geno_bar	NA	A	A	A	A	A	?	G	G	G	G	G	G	G	A	G	G	G	G	G	G	A	G	G	G	G	A	A	A	A	G	A	A	G	A	A	A	G	A	A
BOPA2_12_30532	C/G	1H	523963863	NA	NA	IPK	NA	NA	Geno_bar	NA	C	C	C	C	C	?	G	G	G	G	G	G	G	G	G	G	G	C	G	G	G	G	G	G	G	G	G	C	G	G	G	G	G	G	G	G	G	G	G
SCRI_RS_175646	G/A	1H	524015572	NA	NA	IPK	NA	NA	Geno_bar	NA	G	G	G	G	A	?	G	G	G	G	G	G	A	G	G	G	G	A	G	A	G	A	G	G	G	G	A	G	A	G	G	G	G	A	G	A	A	G	G
SCRI_RS_147329	C/A	1H	524414711	NA	NA	IPK	NA	NA	Geno_bar	NA	C	A	A	A	A	?	C	C	A	C	A	A	A	C	C	?	C	A	C	A	C	C	A	A	C	C	C	A	A	C	A	C	A	C	C	C	A	A	A
SCRI_RS_154528	G/A	1H	524725233	NA	NA	IPK	NA	NA	Geno_bar	NA	G	A	A	G	A	?	A	A	A	G	A	A	A	A	A	A	G	A	G	A	A	A	A	A	A	A	A	A	A	G	A	A	A	A	A	A	A	A	A
BOPA2_12_10149	G/A	1H	525014395	NA	NA	IPK	NA	NA	Geno_bar	NA	G	A	G	G	A	?	G	G	G	G	G	G	A	A	G	G	A	G	A	G	G	G	G	G	G	G	G	A	G	G	G	G	G	G	G	G	G	G	G
SCRI_RS_161388	A/G	1H	525403829	NA	NA	IPK	NA	NA	Geno_bar	NA	A	G	G	G	G	?	A	G	G	G	G	G	G	G	G	G	G	G	G	G	G	G	G	G	G	G	G	A	G	G	G	G	G	G	G	G	G	A	G
BOPA1_1625-303	C/G	1H	525407326	NA	NA	IPK	NA	NA	Geno_bar	NA	C	C	C	C	C	?	C	G	G	C	G	G	G	C	G	G	C	G	C	G	G	G	G	G	G	G	G	G	G	C	G	G	G	G	G	G	G	G	G
BOPA1_4962-1295	G/A	1H	525478648	NA	NA	IPK	NA	NA	Geno_bar	NA	G	G	G	G	?	?	A	G	A	G	A	G	A	G	A	A	A	G	A	G	A	A	A	G	G	G	G	G	A	A	A	A	A	G	G	G	G	G	G
SCRI_RS_197337	A/G	1H	525677816	NA	NA	IPK	NA	NA	Geno_bar	NA	A	A	A	A	A	?	A	G	A	G	A	G	A	G	A	A	A	G	A	G	A	A	A	G	G	G	G	A	A	A	A	A	A	G	G	G	G	G	G
SCRI_RS_192730	A/G	1H	525928795	NA	NA	IPK	NA	NA	Geno_bar	NA	A	G	A	G	G	?	G	G	G	A	G	G	G	G	G	G	G	G	G	G	G	G	G	G	G	G	G	G	A	G	G	G	G	A	G	G	G	G	G
SCRI_RS_120418	G/A	1H	526122597	NA	NA	IPK	NA	NA	Geno_bar	NA	G	G	G	G	G	?	A	A	A	A	A	A	G	A	A	A	A	A	A	A	A	A	A	A	A	A	A	A	A	A	A	A	A	A	A	A	A	G	A
SCRI_RS_206896	G/A	1H	526672204	NA	NA	IPK	NA	NA	Geno_bar	NA	G	A	G	A	G	?	G	A	G	A	A	A	G	A	A	A	A	A	G	A	G	A	A	A	G	G	A	G	G	G	G	G	G	A	G	A	G	G	G
SCRI_RS_173813	G/A	1H	526694729	NA	NA	IPK	NA	NA	Geno_bar	NA	G	G	G	G	G	?	G	G	G	G	G	G	G	G	G	G	G	G	G	G	G	G	G	G	G	G	G	G	G	G	G	G	G	G	G	G	G	G	G
BOPA1_10360-563	A/G	1H	526705451	NA	NA	IPK	NA	NA	Geno_bar	NA	A	A	A	A	G	?	G	G	G	G	G	G	G	G	G	G	G	G	G	G	G	G	G	G	G	G	G	G	G	G	G	G	G	G	G	G	G	G	G
SCRI_RS_127968	A/G	1H	527798589	NA	NA	IPK	NA	NA	Geno_bar	NA	A	A	A	A	A	?	G	G	G	G	G	G	G	A	G	G	G	G	G	G	A	G	G	G	G	A	A	A	A	G	A	A	G	A	A	A	G	A	A
BOPA1_5690-1045	G/A	1H	527800097	NA	NA	IPK	NA	NA	Geno_bar	NA	G	A	A	A	A	?	G	G	G	G	G	G	G	G	G	G	G	G	G	G	G	G	G	G	G	G	G	G	G	G	G	G	G	G	G	G	G	A	A
SCRI_RS_120481	G/A	1H	527800988	NA	NA	IPK	NA	NA	Geno_bar	NA	G	G	A	G	G	?	G	A	G	A	A	A	A	A	A	G	G	A	A	A	G	A	A	A	G	A	A	A	A	G	A	A	G	A	A	A	A	A	A
SCRI_RS_91596	A/C	1H	527952680	NA	NA	IPK	NA	NA	Geno_bar	NA	A	A	A	C	A	?	A	A	C	A	A	C	A	A	C	A	C	A	C	C	C	C	A	A	A	C	C	C	C	A	C	A	A	A	A	A	A	A	A
BOPA2_12_31526	C/G	1H	528008876	NA	NA	IPK	NA	NA	Geno_bar	NA	C	G	G	G	G	?	G	G	G	G	G	G	G	G	G	G	G	C	G	G	G	G	C	G	G	G	G	G	G	G	G	G	G	G	G	C	G	C	C
SCRI_RS_139733	G/C	1H	528031794	NA	NA	IPK	NA	NA	Geno_bar	NA	G	C	C	C	G	?	C	C	C	C	C	C	C	C	C	C	C	C	C	C	C	C	C	C	C	C	C	G	C	C	C	C	C	C	C	C	C	G	G
SCRI_RS_219889	G/A	1H	528038219	NA	NA	IPK	NA	NA	Geno_bar	NA	G	G	G	G	G	?	G	A	G	G	G	G	G	A	G	A	A	G	G	G	G	A	G	A	G	G	A	G	A	G	G	G	G	G	G	A	G	A	A
SCRI_RS_218473	G/A	1H	528106319	NA	NA	IPK	NA	NA	Geno_bar	NA	G	G	G	G	G	?	G	G	G	G	G	G	G	G	G	G	G	G	G	G	G	G	G	G	G	G	G	G	G	G	G	A	G	G	G	G	A	G	G
BOPA1_9105-497	G/A	1H	528122265	NA	NA	IPK	NA	NA	Geno_bar	NA	G	A	G	A	G	?	G	G	G	G	A	G	G	G	A	G	G	A	G	A	A	G	G	G	A	A	G	G	G	A	A	G	G	A	G	A	G	A	A
SCRI_RS_238125	C/A	1H	528280332	NA	NA	IPK	NA	NA	Geno_bar	NA	C	C	C	C	A	?	A	A	A	A	A	A	A	A	A	A	A	A	A	A	A	A	A	A	A	A	A	A	A	A	A	A	A	A	A	A	A	A	A
SCRI_RS_174052	G/A	1H	528573590	NA	NA	IPK	NA	NA	Geno_bar	NA	G	G	G	G	G	?	G	G	G	G	G	G	G	A	G	G	A	A	A	G	A	G	G	G	G	A	G	G	A	A	A	A	A	G	G	G	A	G	G
SCRI_RS_155997	A/C	1H	528880379	NA	NA	IPK	NA	NA	Geno_bar	NA	A	A	A	A	A	?	A	A	A	A	A	A	A	A	A	A	A	A	A	A	A	A	A	A	A	A	A	A	A	A	A	A	A	A	A	A	A	A	A
BOPA2_12_31029	G/A	1H	528989054	NA	NA	IPK	NA	NA	Geno_bar	NA	G	G	A	G	G	?	G	A	A	A	A	A	A	A	G	A	G	A	G	A	G	G	A	A	G	G	A	A	A	G	G	G	G	A	G	A	G	G	G
BK_01	G/A	1H	528989695	NA	NA	IPK	NA	NA	Geno_bar	NA	G	G	A	G	A	?	G	G	G	G	G	G	G	G	G	G	G	G	G	G	G	G	G	G	G	G	G	G	G	G	G	A	G	G	G	G	G	G	G
BOPA2_12_30014	T/A	1H	529533855	NA	NA	IPK	NA	NA	Geno_bar	NA	T	T	A	T	T	?	T	T	T	T	T	T	T	T	T	T	T	T	T	T	T	T	T	T	T	T	T	T	T	T	T	T	T	T	A	T	T	T	T
BOPA2_12_10905	C/A	1H	529829685	NA	NA	IPK	NA	NA	Geno_bar	NA	C	A	A	A	A	?	C	C	C	C	C	C	C	C	A	C	C	C	C	A	C	A	A	C	C	A	A	C	C	C	A	C	A	A	A	A	C	C	C
SCRI_RS_157953	G/A	1H	529837615	NA	NA	IPK	NA	NA	Geno_bar	NA	G	G	G	G	G	?	G	G	G	G	G	A	A	A	A	A	A	A	A	G	G	G	A	A	A	G	G	A	A	G	G	G	A	G	G	G	A	A	A
BOPA2_12_11409	A/G	1H	530746330	NA	NA	IPK	NA	NA	Geno_bar	NA	A	A	A	A	A	?	A	A	A	A	A	A	A	A	A	A	A	A	A	A	A	A	A	A	A	A	A	A	A	A	A	A	A	A	A	A	A	A	A
SCRI_RS_168172	G/A	1H	531491721	NA	NA	IPK	NA	NA	Geno_bar	NA	G	G	G	G	A	?	A	A	A	A	A	A	A	G	A	A	G	A	G	G	A	A	G	A	A	A	A	G	A	G	A	A	A	A	A	A	A	A	A
BOPA1_557-1297	A/C	1H	533223592	NA	NA	IPK	NA	NA	Geno_bar	NA	A	A	A	C	A	?	A	A	A	C	C	C	C	C	C	C	C	C	C	C	C	C	C	C	C	C	C	C	C	C	C	C	C	C	C	C	C	C	C
BOPA1_6547-1363	A/C	1H	533708596	NA	NA	IPK	NA	NA	Geno_bar	NA	A	A	A	A	A	?	A	A	A	A	A	A	A	A	A	A	A	A	A	A	A	A	A	A	A	A	A	A	A	A	A	A	A	A	A	A	A	A	A
SCRI_RS_224392	G/A	1H	533870854	NA	NA	IPK	NA	NA	Geno_bar	NA	G	G	G	G	G	?	G	G	A	G	G	G	A	G	G	G	G	G	G	G	A	A	G	G	G	A	A	G	G	G	A	G	G	G	G	G	A	G	G
BOPA2_12_30257	A/G	1H	534125766	NA	NA	IPK	NA	NA	Geno_bar	NA	A	G	G	G	A	?	A	A	G	A	G	G	A	G	G	G	G	G	G	G	A	A	A	G	A	A	A	G	G	A	A	A	G	G	G	A	A	A	A
SCRI_RS_148301	A/G	1H	534514313	NA	NA	IPK	NA	NA	Geno_bar	NA	A	A	A	A	A	?	G	G	G	G	G	A	G	G	A	G	G	G	A	A	G	G	G	A	G	G	G	A	G	A	G	G	G	G	G	G	A	G	A
BOPA1_7527-1618	G/A	1H	536146950	NA	NA	IPK	NA	NA	Geno_bar	NA	G	G	G	G	G	?	G	G	G	G	G	G	G	G	G	A	A	G	G	G	G	G	A	G	G	G	A	G	G	G	G	A	G	G	G	G	A	A	G
SCRI_RS_137116	A/C	1H	536426484	NA	NA	IPK	NA	NA	Geno_bar	NA	A	A	A	A	C	?	C	C	C	C	C	C	C	A	C	C	C	C	C	C	A	C	C	C	C	C	C	C	A	C	A	A	C	A	A	A	C	C	A
SCRI_RS_127646	A/C	1H	536427202	NA	NA	IPK	NA	NA	Geno_bar	NA	A	A	A	A	A	?	A	A	A	A	A	A	A	A	A	A	A	A	A	A	A	A	A	A	A	A	A	A	A	A	A	A	A	A	A	A	A	A	A
BOPA2_12_21172	A/G	1H	536786084	NA	NA	IPK	NA	NA	Geno_bar	NA	A	A	A	A	A	?	A	A	A	A	G	G	A	G	A	A	G	A	G	G	A	G	A	G	A	A	A	A	A	A	A	G	A	G	G	G	G	G	G
BOPA1_5283-1090	G/C	1H	536887344	NA	NA	IPK	NA	NA	Geno_bar	NA	G	C	C	C	G	?	G	C	C	G	C	C	C	C	C	C	C	C	C	G	C	C	C	C	C	C	C	C	C	C	C	C	C	G	C	C	C	C	C
BOPA1_CONSENSUSGBS0687-3	A/C	1H	536947613	NA	NA	IPK	NA	NA	Geno_bar	NA	A	C	C	C	A	?	A	A	C	C	A	A	A	A	A	A	A	A	A	A	A	A	A	A	A	A	A	A	A	A	A	C	A	A	A	C	A	A	A
BOPA1_6026-1949	G/A	1H	537362806	NA	NA	IPK	NA	NA	Geno_bar	NA	G	A	G	G	A	?	A	G	G	G	G	G	A	G	G	G	G	G	G	G	G	G	G	G	G	G	A	A	G	G	G	G	G	G	A	G	G	G	G
SCRI_RS_170110	G/A	1H	537711544	NA	NA	IPK	NA	NA	Geno_bar	NA	G	A	A	A	G	?	G	A	A	A	A	A	A	A	A	A	A	G	A	A	A	A	A	A	A	A	G	G	A	G	A	A	A	A	A	G	A	G	A
BOPA1_4027-1814	A/G	1H	538423095	NA	NA	IPK	NA	NA	Geno_bar	NA	A	A	A	A	A	?	A	A	G	A	A	G	G	A	G	A	A	A	G	A	G	G	G	G	G	G	A	G	G	G	G	G	G	A	A	G	G	G	G
SCRI_RS_196910	G/A	1H	538425332	NA	NA	IPK	NA	NA	Geno_bar	NA	G	G	G	G	A	?	A	A	A	A	A	G	A	G	A	A	G	G	G	A	A	A	A	G	G	A	A	A	A	G	A	A	G	A	G	G	G	A	G
SCRI_RS_48925	A/C	1H	538505019	NA	NA	IPK	NA	NA	Geno_bar	NA	A	A	A	A	C	?	C	A	C	A	A	C	A	A	A	A	C	A	A	A	C	A	A	C	A	A	A	A	C	A	A	A	C	A	C	A	A	C	C
BOPA2_12_11457	G/A	1H	538694391	NA	NA	IPK	NA	NA	Geno_bar	NA	G	?	A	A	G	?	A	A	A	A	A	A	A	A	A	A	A	A	A	A	A	A	A	A	A	A	A	A	A	A	A	A	A	A	A	A	A	A	A
BOPA2_12_21522	C/A	1H	538694511	NA	NA	IPK	NA	NA	Geno_bar	NA	C	A	A	A	A	?	A	A	C	A	C	A	A	A	C	C	A	C	A	A	C	C	C	C	A	C	C	C	C	C	C	A	A	A	A	A	C	A	A
SCRI_RS_4522	A/G	1H	538880071	NA	NA	IPK	NA	NA	Geno_bar	NA	A	G	G	A	A	?	A	A	A	A	A	G	A	A	G	A	A	A	G	A	A	A	A	G	A	A	A	A	A	A	A	A	A	A	A	A	A	A	G
BOPA2_12_11443	G/A	1H	538890455	NA	NA	IPK	NA	NA	Geno_bar	NA	G	G	G	G	G	?	G	G	A	A	A	G	A	G	A	G	G	G	G	G	A	A	G	G	G	G	G	G	G	A	A	A	G	G	G	G	G	G	G
SCRI_RS_159031	A/G	1H	539092721	NA	NA	IPK	NA	NA	Geno_bar	NA	A	G	A	A	A	?	G	G	G	G	G	G	G	G	G	G	G	G	G	G	G	G	G	G	G	G	G	A	G	G	G	G	G	G	G	G	G	G	G
SCRI_RS_147611	G/A	1H	539381333	NA	NA	IPK	NA	NA	Geno_bar	NA	G	G	G	G	G	?	G	G	G	G	G	A	G	A	A	G	G	A	A	A	A	G	A	G	A	A	A	A	G	A	A	G	G	A	A	G	A	G	G
SCRI_RS_155758	A/G	1H	539454103	NA	NA	IPK	NA	NA	Geno_bar	NA	A	G	G	G	G	?	G	A	G	G	G	G	G	A	G	G	A	G	A	G	G	G	G	G	G	G	G	G	A	G	G	G	G	G	A	G	G	G	G
BOPA1_4978-1030	A/G	1H	539492243	NA	NA	IPK	NA	NA	Geno_bar	NA	A	G	G	G	G	?	A	G	A	G	A	G	A	A	A	A	G	G	A	A	A	A	A	A	A	A	G	G	A	A	A	A	A	A	A	A	A	A	A
SCRI_RS_162765	T/A	1H	539694540	NA	NA	IPK	NA	NA	Geno_bar	NA	T	T	T	T	T	?	A	T	T	A	T	T	T	T	T	T	T	T	T	A	T	T	T	T	T	T	T	T	T	T	T	T	T	A	T	T	T	T	T
SCRI_RS_165588	A/G	1H	539695184	NA	NA	IPK	NA	NA	Geno_bar	NA	A	A	A	A	G	?	A	A	A	A	A	A	A	A	A	A	A	A	A	A	A	A	A	A	A	A	A	A	A	A	A	A	A	A	A	A	A	A	A
BOPA1_677-411	A/G	1H	539810980	NA	NA	IPK	NA	NA	Geno_bar	NA	A	?	A	A	G	?	G	A	A	G	G	G	G	G	G	G	G	G	A	G	G	G	G	G	G	G	G	G	G	G	G	G	A	G	G	G	G	G	G
BOPA2_12_31377	G/A	1H	540278363	NA	NA	IPK	NA	NA	Geno_bar	NA	G	A	A	A	A	?	G	A	A	G	A	A	A	A	A	G	A	A	A	A	A	A	A	A	A	A	A	A	A	A	A	A	A	G	A	A	A	A	A
BOPA1_6201-1190	G/A	1H	540586569	NA	NA	IPK	NA	NA	Geno_bar	NA	G	G	G	G	G	?	G	G	G	A	G	G	G	G	G	G	G	G	G	A	G	G	G	G	G	G	G	G	G	G	G	G	G	A	A	G	G	G	A
SCRI_RS_189967	A/G	1H	540716304	NA	NA	IPK	NA	NA	Geno_bar	NA	A	G	G	A	A	?	G	G	G	A	A	A	G	G	A	G	G	A	G	A	G	G	G	A	A	G	A	A	A	A	G	G	G	A	A	G	G	A	A
BOPA1_CONSENSUSGBS0361-5	A/G	1H	540810107	NA	NA	IPK	NA	NA	Geno_bar	NA	A	G	A	A	G	?	A	A	A	A	A	A	A	A	A	A	A	A	A	A	A	A	A	A	A	A	G	A	A	A	A	A	A	G	A	G	A	A	A
BOPA2_12_10207	NA	1H	540810200	NA	NA	IPK	NA	NA	Geno_bar	NA	?	?	?	?	?	?	?	?	?	?	?	?	?	?	?	?	?	?	?	?	?	?	?	?	?	?	?	?	?	?	?	?	?	?	?	?	?	?	?
SCRI_RS_160475	NA	1H	540988845	NA	NA	IPK	NA	NA	Geno_bar	NA	?	?	?	?	?	?	?	?	?	?	?	?	?	?	?	?	?	?	?	?	?	?	?	?	?	?	?	?	?	?	?	?	?	?	?	?	?	?	?
BOPA1_4393-1078	C/A	1H	541351026	NA	NA	IPK	NA	NA	Geno_bar	NA	C	A	A	A	A	?	A	A	A	C	A	A	A	A	A	A	A	A	A	C	A	A	A	A	A	A	A	A	C	A	A	A	C	C	A	A	A	A	A
BOPA1_1298-1450	G/A	1H	541996243	NA	NA	IPK	NA	NA	Geno_bar	NA	G	G	G	G	A	?	A	G	A	A	G	A	G	G	A	G	A	G	G	G	A	A	A	A	A	A	A	G	A	A	A	A	A	A	A	A	A	G	A
BOPA2_12_10808	G/C	1H	542658567	NA	NA	IPK	NA	NA	Geno_bar	NA	G	G	G	G	G	?	G	G	G	G	G	G	G	G	G	G	G	G	G	G	G	G	G	G	G	G	G	G	G	G	G	G	G	G	G	G	G	G	G
BOPA2_12_31387	G/A	1H	542673808	NA	NA	IPK	NA	NA	Geno_bar	NA	G	G	A	A	G	?	G	G	G	A	G	G	G	A	G	G	G	G	G	G	G	G	A	G	G	G	G	G	G	G	A	G	G	G	G	G	G	G	G
BOPA2_12_30649	A/G	1H	543500490	NA	NA	IPK	NA	NA	Geno_bar	NA	A	A	A	A	A	?	A	A	A	A	A	A	A	A	A	A	A	A	A	A	A	A	A	A	A	A	A	A	A	A	A	A	A	A	A	A	A	A	A
BOPA2_12_10693	G/A	1H	543765502	NA	NA	IPK	NA	NA	Geno_bar	NA	G	G	G	G	G	?	G	G	G	G	A	A	G	A	A	A	G	A	A	A	G	G	G	G	G	G	G	G	G	G	G	G	G	G	G	A	G	A	A
BOPA1_ABC00875-1-3-436	G/A	1H	544586370	NA	NA	IPK	NA	NA	Geno_bar	NA	G	G	G	G	G	?	G	G	G	G	G	G	G	G	G	G	G	G	G	G	G	G	G	G	G	G	G	G	G	G	G	G	G	G	G	G	G	G	G
SCRI_RS_219802	C/G	1H	544691103	NA	NA	IPK	NA	NA	Geno_bar	NA	C	C	C	C	C	?	C	C	C	C	C	G	C	C	C	C	C	C	C	G	C	C	C	C	C	C	C	C	C	C	C	C	C	C	C	G	G	G	C
BOPA1_7381-1292	A/G	1H	545323191	NA	NA	IPK	NA	NA	Geno_bar	NA	A	G	G	G	A	?	A	G	G	G	G	A	G	A	G	G	G	A	G	A	G	G	G	A	A	G	A	G	G	G	G	G	A	A	A	A	G	A	A
SCRI_RS_167578	G/A	1H	546273296	NA	NA	IPK	NA	NA	Geno_bar	NA	G	G	G	G	G	?	G	G	A	G	G	G	G	G	G	G	G	G	G	G	G	A	G	G	G	G	G	G	G	G	G	G	A	G	G	G	G	G	G
BOPA2_12_30444	C/G	1H	546757157	NA	NA	IPK	NA	NA	Geno_bar	NA	C	C	C	C	C	?	G	G	G	G	G	G	G	C	G	G	G	G	G	G	C	G	G	G	G	C	C	C	C	G	C	C	G	C	C	C	G	C	C
SCRI_RS_153450	A/G	1H	547049793	NA	NA	IPK	NA	NA	Geno_bar	NA	A	A	A	A	A	?	A	A	A	A	A	A	A	A	A	A	A	A	A	A	A	A	G	A	A	A	A	A	A	A	A	A	A	A	A	G	A	A	G
SCRI_RS_207416	A/G	1H	547198473	NA	NA	IPK	NA	NA	Geno_bar	NA	A	G	G	G	A	?	A	A	A	A	A	A	A	A	A	A	A	A	A	A	A	A	A	A	A	A	A	A	A	A	A	A	A	A	A	A	A	A	A
SCRI_RS_161239	A/G	1H	548327047	NA	NA	IPK	NA	NA	Geno_bar	NA	A	G	A	A	G	?	G	G	G	G	G	G	G	G	G	G	G	G	G	G	G	G	G	G	G	G	G	G	G	G	G	G	G	G	G	G	G	G	G
SCRI_RS_138629	A/C	1H	548348094	NA	NA	IPK	NA	NA	Geno_bar	NA	A	?	C	A	A	?	C	C	A	A	A	A	C	A	A	A	A	C	A	A	A	C	C	C	C	A	C	C	A	C	A	A	A	A	C	C	A	C	A
SCRI_RS_196448	C/G	1H	548354572	NA	NA	IPK	NA	NA	Geno_bar	NA	C	G	G	G	C	?	C	C	G	G	G	G	C	G	G	C	C	G	C	G	G	G	C	C	G	G	C	C	G	C	G	C	G	C	C	C	C	C	G
SCRI_RS_165886	G/A	1H	548750064	NA	NA	IPK	NA	NA	Geno_bar	NA	G	G	G	G	G	?	A	G	A	G	A	A	G	G	A	A	A	A	A	A	A	A	A	A	A	A	A	G	G	G	A	A	A	A	A	A	A	A	A
SCRI_RS_206532	C/G	1H	548750611	NA	NA	IPK	NA	NA	Geno_bar	NA	C	C	C	C	G	?	G	G	G	C	G	G	C	G	G	G	C	G	C	G	G	G	G	G	G	G	G	G	G	C	G	G	G	G	G	G	G	G	G
BOPA2_12_21105	G/A	1H	548967983	NA	NA	IPK	NA	NA	Geno_bar	NA	G	A	A	G	A	?	G	G	G	G	G	G	G	G	G	G	G	G	G	G	G	G	G	G	G	G	G	G	G	G	G	G	G	G	A	G	G	G	G
SCRI_RS_130891	A/C	1H	549046384	NA	NA	IPK	NA	NA	Geno_bar	NA	A	A	C	C	C	?	C	C	C	C	C	C	C	C	C	C	C	C	C	C	C	C	C	C	C	C	C	C	C	C	C	C	C	C	C	C	C	C	C
SCRI_RS_180081	C/A	1H	549127780	NA	NA	IPK	NA	NA	Geno_bar	NA	C	A	A	A	C	?	C	C	A	A	A	A	A	C	A	A	C	A	C	C	A	A	C	A	A	A	A	C	C	A	A	C	C	C	A	C	A	C	A
SCRI_RS_166469	A/G	1H	549130370	NA	NA	IPK	NA	NA	Geno_bar	NA	?	A	A	A	A	?	A	A	A	A	A	A	A	A	A	A	A	A	A	A	A	A	?	A	A	A	A	A	A	A	?	A	A	A	?	A	A	G	A
SCRI_RS_155407	G/A	1H	549181618	NA	NA	IPK	NA	NA	Geno_bar	NA	G	A	G	G	A	?	G	G	A	A	A	G	A	G	G	G	G	A	G	G	A	G	G	A	G	G	G	A	G	A	G	G	A	A	G	G	A	A	A
SCRI_RS_184058	A/G	1H	549775316	NA	NA	IPK	NA	NA	Geno_bar	NA	A	A	G	G	A	?	G	G	G	A	G	G	A	G	G	G	A	G	G	G	A	A	A	G	A	A	G	A	A	G	A	A	A	A	G	G	A	G	G
SCRI_RS_162628	C/G	1H	549777897	NA	NA	IPK	NA	NA	Geno_bar	NA	C	G	G	G	G	?	C	C	C	C	G	G	C	G	G	G	C	G	G	G	C	C	C	C	C	C	C	G	C	C	C	C	C	C	C	G	C	G	G
SCRI_RS_182206	A/G	1H	549786855	NA	NA	IPK	NA	NA	Geno_bar	NA	A	A	A	A	A	?	A	G	A	A	G	A	G	A	A	A	G	G	A	A	A	G	G	A	G	A	G	A	A	G	G	G	A	A	A	G	G	A	A
SCRI_RS_10956	NA	1H	550242008	NA	NA	IPK	NA	NA	Geno_bar	NA	?	?	?	?	?	?	?	?	?	?	?	?	?	?	?	?	?	?	?	?	?	?	?	?	?	?	?	?	?	?	?	?	?	?	?	?	?	?	?
SCRI_RS_150786	A/G	1H	550268408	NA	NA	IPK	NA	NA	Geno_bar	NA	A	A	A	A	A	?	A	G	A	A	G	A	A	A	A	A	A	A	G	G	A	G	G	A	G	G	G	A	G	G	G	G	A	G	G	G	G	A	A
SCRI_RS_141322	G/A	1H	551349566	NA	NA	IPK	NA	NA	Geno_bar	NA	G	A	A	A	G	?	A	A	G	G	A	A	A	G	A	G	A	A	A	G	A	A	A	G	G	A	A	A	A	A	A	A	G	A	A	G	G	G	G
BOPA1_ABC05061-1-1-159	C/A	1H	551573705	NA	NA	IPK	NA	NA	Geno_bar	NA	C	C	C	C	C	?	C	A	C	C	A	C	C	C	A	A	C	A	C	C	A	A	C	C	A	A	C	C	C	C	A	A	C	C	A	C	A	C	A
SCRI_RS_147318	A/C	1H	551613197	NA	NA	IPK	NA	NA	Geno_bar	NA	A	A	A	A	C	?	C	C	C	A	C	C	C	A	C	C	A	C	A	A	C	C	A	C	C	C	C	A	A	A	C	C	C	C	C	C	C	C	C
BOPA2_12_11496	G/C	1H	551836628	NA	NA	IPK	NA	NA	Geno_bar	NA	G	G	G	G	G	?	G	C	C	C	C	C	C	C	C	C	C	C	C	C	C	C	C	C	C	C	C	C	C	C	C	C	C	C	C	C	C	C	C
SCRI_RS_13869	A/G	1H	551847058	NA	NA	IPK	NA	NA	Geno_bar	NA	A	A	A	A	A	?	G	A	A	G	A	A	A	G	A	G	G	A	G	A	G	A	G	A	G	G	G	G	A	G	A	G	G	G	A	G	G	A	A
SCRI_RS_156009	G/A	1H	551855429	NA	NA	IPK	NA	NA	Geno_bar	NA	G	G	G	G	G	?	A	A	A	A	A	G	A	A	A	A	A	G	A	A	A	A	A	A	A	A	G	G	A	A	A	A	A	A	A	A	A	A	A
SCRI_RS_165600	A/G	1H	551858464	NA	NA	IPK	NA	NA	Geno_bar	NA	A	A	A	A	A	?	G	A	A	A	A	A	G	A	A	?	A	A	A	A	A	A	A	A	A	A	A	G	A	A	A	A	G	A	A	G	G	A	A
BOPA2_12_30277	A/G	1H	552452412	NA	NA	IPK	NA	NA	Geno_bar	NA	A	A	A	A	A	?	A	A	A	A	A	A	A	A	A	A	A	A	A	A	A	A	A	A	A	A	G	A	A	A	A	A	A	A	A	A	A	G	A
SCRI_RS_170857	C/G	1H	552517745	NA	NA	IPK	NA	NA	Geno_bar	NA	C	?	G	G	C	?	C	C	C	C	C	C	C	C	C	C	C	C	C	C	C	C	C	C	C	C	C	G	C	C	C	C	C	C	C	C	C	C	C
BOPA1_11454-414	G/A	1H	552906938	NA	NA	IPK	NA	NA	Geno_bar	NA	G	G	G	G	G	?	A	G	G	G	G	G	G	G	G	G	G	G	G	A	G	G	G	G	A	G	G	G	G	A	G	G	G	G	G	G	G	G	G
SCRI_RS_165434	C/A	1H	552908418	NA	NA	IPK	NA	NA	Geno_bar	NA	C	C	C	C	C	?	C	A	A	C	C	A	A	C	A	?	C	A	C	A	A	C	C	C	C	A	A	C	A	C	A	A	C	A	A	A	A	C	C
SCRI_RS_214888	C/A	1H	552978371	NA	NA	IPK	NA	NA	Geno_bar	NA	C	?	C	C	?	?	C	C	C	C	C	C	A	C	C	C	C	C	C	C	C	C	C	C	C	C	C	A	C	A	C	C	C	C	C	C	C	C	C
BOPA2_12_30517	G/A	1H	553137219	NA	NA	IPK	NA	NA	Geno_bar	NA	G	G	G	G	G	?	A	A	A	A	A	A	A	A	A	A	A	A	A	A	A	A	A	A	A	A	A	A	A	A	A	A	A	A	A	A	A	G	G
SCRI_RS_106140	A/G	1H	553959476	NA	NA	IPK	NA	NA	Geno_bar	NA	A	G	G	G	G	?	G	G	G	G	G	G	G	G	G	G	G	G	G	G	G	G	G	G	G	G	G	A	G	G	G	G	G	G	A	A	G	A	A
BOPA2_12_20599	C/A	1H	553959547	NA	NA	IPK	NA	NA	Geno_bar	NA	C	C	C	C	C	?	C	C	C	A	C	C	C	C	C	C	C	A	C	A	C	C	C	C	C	C	C	C	C	C	C	C	A	A	C	C	A	C	C
SCRI_RS_187051	G/A	1H	554062585	NA	NA	IPK	NA	NA	Geno_bar	NA	G	G	G	A	A	?	A	A	A	A	A	A	A	A	A	A	A	A	A	A	A	A	A	A	A	A	A	G	A	A	A	A	A	A	A	A	A	G	A
SCRI_RS_149094	G/C	1H	554149434	NA	NA	IPK	NA	NA	Geno_bar	NA	G	C	C	G	G	?	G	G	G	G	C	C	G	G	G	G	G	C	G	G	G	G	G	G	G	G	C	C	G	G	G	G	G	G	C	G	G	G	G
SCRI_RS_152330	A/G	1H	554266483	NA	NA	IPK	NA	NA	Geno_bar	NA	A	A	A	A	A	?	G	A	A	G	A	A	A	A	A	A	A	A	A	G	A	A	A	A	A	A	A	A	A	A	A	A	A	G	A	A	A	A	A
BOPA1_CONSENSUSGBS0554-4	A/G	1H	554277483	NA	NA	IPK	NA	NA	Geno_bar	NA	A	G	G	G	A	?	A	G	G	G	G	G	A	G	G	G	G	G	G	G	G	G	G	G	G	G	G	A	G	G	G	G	G	G	G	G	G	G	G
SCRI_RS_206337	A/C	1H	554283368	NA	NA	IPK	NA	NA	Geno_bar	NA	A	C	C	C	A	?	A	C	C	C	C	C	A	C	C	C	C	A	C	C	C	C	C	C	C	C	A	A	C	C	C	C	C	C	A	A	C	A	C
SCRI_RS_196512	G/C	1H	554450923	NA	NA	IPK	NA	NA	Geno_bar	NA	G	G	G	G	G	?	C	C	C	C	C	G	C	C	G	C	C	G	C	G	C	C	C	C	C	C	C	G	C	C	C	C	C	C	C	G	C	G	C
SCRI_RS_143790	A/G	1H	554561882	NA	NA	IPK	NA	NA	Geno_bar	NA	A	A	A	A	A	?	A	G	G	A	A	G	?	G	G	A	G	G	A	A	A	A	G	G	A	A	G	A	G	A	G	A	A	A	G	A	G	A	G
SCRI_RS_4928	A/G	1H	554563783	NA	NA	IPK	NA	NA	Geno_bar	NA	A	A	A	A	A	?	A	A	A	G	A	G	A	A	G	G	G	A	G	G	A	A	A	G	G	A	A	A	G	G	A	A	A	A	A	G	A	G	A
BOPA1_3639-969	A/G	1H	554604184	NA	NA	IPK	NA	NA	Geno_bar	NA	A	A	A	A	G	?	A	A	A	A	A	A	A	A	A	A	A	A	A	A	A	A	A	A	A	A	A	A	A	A	A	A	A	A	A	A	A	A	A
BOPA2_12_30967	A/T	1H	554760260	NA	NA	IPK	NA	NA	Geno_bar	NA	A	A	A	A	A	?	T	T	A	T	T	T	T	T	T	T	T	T	T	T	T	T	T	T	T	T	T	T	A	T	T	T	T	T	T	T	T	T	T
BOPA1_13095-187	T/A	1H	554760284	NA	NA	IPK	NA	NA	Geno_bar	NA	T	T	T	T	T	?	T	T	T	T	T	T	T	T	T	T	T	T	T	T	T	T	T	T	T	T	T	T	T	T	T	T	T	T	T	T	T	T	T
SCRI_RS_235776	G/A	1H	554846817	NA	NA	IPK	NA	NA	Geno_bar	NA	G	A	A	A	A	?	A	A	A	A	A	A	A	A	A	A	A	A	A	A	A	A	A	A	A	A	A	A	A	A	A	A	A	A	A	A	A	A	A
SCRI_RS_158298	A/C	1H	555420431	NA	NA	IPK	NA	NA	Geno_bar	NA	A	A	A	A	A	?	C	A	C	C	C	C	C	C	C	C	C	A	A	C	A	C	A	C	A	A	A	C	C	C	A	C	C	C	A	A	C	A	A
SCRI_RS_153896	G/A	1H	555421485	NA	NA	IPK	NA	NA	Geno_bar	NA	G	G	G	G	G	?	A	G	G	A	G	G	G	G	G	G	G	G	G	G	A	G	A	G	A	A	G	G	G	A	A	G	G	A	A	A	G	A	A
BOPA1_4927-1340	A/G	1H	555426554	NA	NA	IPK	NA	NA	Geno_bar	NA	A	A	A	G	G	?	G	G	A	A	G	A	G	A	A	?	A	A	A	G	A	G	A	G	G	A	A	G	G	A	A	G	G	G	G	A	A	G	G
BOPA1_5316-739	G/A	1H	555460565	NA	NA	IPK	NA	NA	Geno_bar	NA	G	G	G	G	G	?	G	G	G	G	G	A	G	G	G	G	G	A	G	G	G	G	G	A	A	G	A	A	G	G	G	G	G	G	G	G	G	A	A
BOPA1_4057-2114	C/G	1H	555618219	NA	NA	IPK	NA	NA	Geno_bar	NA	C	C	C	C	C	?	C	C	C	C	C	G	C	C	?	C	C	C	C	C	C	C	C	C	C	C	C	C	C	C	C	C	C	C	C	G	C	G	C
SCRI_RS_175774	G/A	1H	555722520	NA	NA	IPK	NA	NA	Geno_bar	NA	G	G	G	G	G	?	A	G	G	G	G	G	G	A	G	G	A	G	G	G	G	G	G	G	G	G	G	G	A	G	G	A	G	G	A	G	G	G	G
BOPA2_12_10746	G/A	1H	556179932	NA	NA	IPK	NA	NA	Geno_bar	NA	G	G	G	A	G	?	G	G	G	G	G	G	G	G	G	G	G	G	G	G	G	G	G	G	G	G	G	G	G	G	G	G	G	G	G	G	G	G	G
SCRI_RS_167999	G/A	1H	556183464	NA	NA	IPK	NA	NA	Geno_bar	NA	G	A	G	G	A	?	A	?	G	A	A	G	G	A	G	A	A	A	G	G	A	G	A	G	A	A	A	A	A	A	G	A	A	A	A	A	A	A	G
SCRI_RS_150935	G/A	1H	556384872	NA	NA	IPK	NA	NA	Geno_bar	NA	G	G	G	G	G	?	G	G	G	G	G	G	G	G	G	G	G	G	G	G	G	G	G	G	G	G	G	G	G	G	G	G	G	G	G	G	G	G	G
BOPA2_12_30231	A/G	1H	556387099	NA	NA	IPK	NA	NA	Geno_bar	NA	A	A	A	G	A	?	G	G	G	A	A	G	G	G	G	G	G	G	G	A	G	A	G	G	G	A	G	A	G	G	G	A	A	A	G	A	G	A	G
SCRI_RS_175218	A/G	1H	556480813	NA	NA	IPK	NA	NA	Geno_bar	NA	A	A	A	A	G	?	G	A	A	G	G	G	A	G	G	G	G	G	A	A	G	A	G	G	G	G	A	A	G	G	A	G	G	G	G	A	G	A	G
SCRI_RS_195067	G/C	1H	556782667	NA	NA	IPK	NA	NA	Geno_bar	NA	G	C	C	C	G	?	G	G	G	C	G	G	G	G	G	G	C	C	C	G	G	G	G	G	G	G	G	G	G	C	G	G	G	G	G	C	G	G	G
SCRI_RS_154621	G/C	1H	556905464	NA	NA	IPK	NA	NA	Geno_bar	NA	G	C	G	G	C	?	C	C	C	C	C	C	C	C	C	C	C	C	C	C	C	C	C	C	C	C	C	G	C	C	C	C	C	C	C	C	C	C	C
BOPA1_4592-118	C/G	1H	557125647	NA	NA	IPK	NA	NA	Geno_bar	NA	C	C	C	C	G	?	G	C	C	G	C	C	C	C	C	C	C	C	C	G	C	G	C	C	C	C	G	G	C	C	C	C	C	G	C	C	C	G	C
BOPA1_3263-2865	G/A	1H	558025045	NA	NA	IPK	NA	NA	Geno_bar	NA	G	A	G	G	G	?	A	G	G	A	A	A	A	A	G	A	A	G	A	A	G	G	A	G	A	G	G	A	G	A	G	A	G	A	G	G	G	G	G
BOPA2_12_31081	A/G	1H	558224269	NA	NA	IPK	NA	NA	Geno_bar	NA	A	?	A	G	G	?	G	A	G	G	A	G	G	G	G	A	A	G	G	G	G	A	A	G	A	G	A	G	G	A	A	G	A	G	G	G	G	G	G
BOPA2_12_20429	G/A	1H	558414475	NA	NA	IPK	NA	NA	Geno_bar	NA	G	G	G	G	G	?	G	G	G	A	G	G	G	G	G	G	G	G	G	G	G	G	A	G	G	A	A	A	G	G	G	G	G	G	G	G	G	G	A
SCRI_RS_52789	G/A	1H	558414571	NA	NA	IPK	NA	NA	Geno_bar	NA	G	A	G	A	A	?	A	A	A	G	A	A	A	A	A	A	A	A	A	G	A	A	A	A	A	A	A	A	A	A	A	A	A	G	A	A	G	A	A
SCRI_RS_166806	A/G	2H	26308	NA	NA	IPK	NA	NA	Geno_bar	NA	A	G	G	G	A	?	G	G	G	G	G	G	G	G	G	G	G	G	G	G	G	G	G	G	A	G	G	A	G	G	G	G	G	G	G	G	G	G	G
SCRI_RS_187638	G/A	2H	31115	NA	NA	IPK	NA	NA	Geno_bar	NA	G	A	G	G	A	?	A	A	A	A	G	G	A	G	G	G	A	G	G	G	A	A	A	A	A	A	A	A	G	A	A	A	A	A	A	G	A	G	G
SCRI_RS_58904	G/A	2H	831427	NA	NA	IPK	NA	NA	Geno_bar	NA	G	G	G	G	G	?	G	G	G	G	G	G	G	G	G	G	G	G	G	G	G	G	G	G	G	G	G	G	G	G	G	G	G	G	G	A	G	G	G
BOPA1_3692-940	A/G	2H	846518	NA	NA	IPK	NA	NA	Geno_bar	NA	A	?	A	A	A	?	A	G	A	G	A	G	A	G	A	A	A	G	A	G	A	A	A	G	G	G	G	A	A	A	A	A	A	G	G	G	G	G	G
BOPA2_12_31446	C/A	2H	2096964	NA	NA	IPK	NA	NA	Geno_bar	NA	C	A	A	A	C	?	C	C	C	C	C	C	C	C	C	C	C	C	C	C	C	C	C	C	C	C	C	C	A	C	C	C	C	C	C	C	C	C	C
SCRI_RS_165171	A/G	2H	2768976	NA	NA	IPK	NA	NA	Geno_bar	NA	A	A	A	A	A	?	G	G	G	G	G	G	G	G	G	G	G	G	G	G	G	G	G	G	G	G	G	G	G	G	G	A	G	G	A	A	G	A	A
SCRI_RS_166816	A/G	2H	2773000	NA	NA	IPK	NA	NA	Geno_bar	NA	A	A	A	A	A	?	A	A	A	A	A	A	A	A	A	A	A	A	A	A	A	A	A	A	A	A	A	A	A	A	A	A	A	A	A	A	A	A	A
SCRI_RS_175550	G/A	2H	2847136	NA	NA	IPK	NA	NA	Geno_bar	NA	G	G	G	G	G	?	G	A	G	G	G	G	A	G	G	G	G	G	G	G	G	G	G	A	G	G	A	G	G	G	G	G	G	G	A	G	G	G	G
SCRI_RS_136200	A/G	2H	2850260	NA	NA	IPK	NA	NA	Geno_bar	NA	A	G	G	G	G	?	G	A	G	G	A	G	G	G	G	A	G	G	G	A	G	A	G	G	G	A	A	G	G	G	G	A	G	G	A	G	A	G	G
SCRI_RS_173486	A/G	2H	3116896	NA	NA	IPK	NA	NA	Geno_bar	NA	A	A	A	A	A	?	A	A	A	A	A	A	A	A	A	A	A	A	A	A	A	A	A	A	A	A	A	A	A	A	A	A	A	A	A	A	A	A	A
SCRI_RS_139708	G/A	2H	3732303	NA	NA	IPK	NA	NA	Geno_bar	NA	G	?	G	G	A	?	G	G	A	G	G	A	G	A	A	G	G	A	G	G	A	G	G	A	G	G	G	G	G	G	G	A	A	G	A	A	A	A	A
SCRI_RS_135585	A/G	2H	3740075	NA	NA	IPK	NA	NA	Geno_bar	NA	A	A	A	A	A	?	G	G	G	G	G	G	G	G	G	G	G	G	G	G	G	G	G	G	A	G	G	G	G	A	G	A	G	G	G	G	A	G	G
SCRI_RS_128813	T/A	2H	3990409	NA	NA	IPK	NA	NA	Geno_bar	NA	T	A	A	A	A	?	T	T	T	T	T	T	T	T	T	T	T	T	T	T	T	T	T	T	T	T	T	T	T	T	T	T	T	T	T	T	T	A	A
SCRI_RS_174552	T/A	2H	4233056	NA	NA	IPK	NA	NA	Geno_bar	NA	T	T	T	T	A	?	A	A	A	T	A	A	A	A	A	A	A	A	A	A	A	A	A	A	A	A	A	A	A	A	A	A	A	T	A	T	A	A	A
SCRI_RS_211923	G/A	2H	4332694	NA	NA	IPK	NA	NA	Geno_bar	NA	G	G	G	G	G	?	G	G	G	G	G	A	A	A	G	A	A	G	A	G	G	G	A	A	G	G	G	G	A	G	G	G	G	G	A	G	G	A	A
SCRI_RS_10642	G/A	2H	5023326	NA	NA	IPK	NA	NA	Geno_bar	NA	G	A	A	A	A	?	G	A	A	A	A	A	G	A	A	A	A	A	A	A	A	A	A	A	A	A	A	G	A	A	A	A	A	A	A	A	A	A	A
BOPA2_12_30132	G/A	2H	5332638	NA	NA	IPK	NA	NA	Geno_bar	NA	G	G	G	G	G	?	G	G	G	G	G	G	G	G	G	G	G	G	G	G	G	G	G	G	G	G	G	G	G	G	G	G	G	G	G	G	G	G	G
BOPA2_12_10718	A/G	2H	5692055	NA	NA	IPK	NA	NA	Geno_bar	NA	A	G	A	A	G	?	G	A	G	G	G	A	G	G	G	A	A	G	G	A	G	G	G	G	G	G	G	G	G	G	G	G	G	G	G	G	G	G	G
SCRI_RS_184899	G/A	2H	6169466	NA	NA	IPK	NA	NA	Geno_bar	NA	G	G	G	G	G	?	G	G	G	G	G	G	G	G	G	G	G	G	G	G	G	G	G	G	G	G	G	G	G	G	G	G	G	G	G	G	G	G	G
SCRI_RS_167823	A/G	2H	6170271	NA	NA	IPK	NA	NA	Geno_bar	NA	A	A	A	A	G	?	G	G	G	G	G	G	G	G	G	G	G	G	G	G	G	G	G	G	G	G	G	G	G	G	G	G	G	G	G	G	G	G	G
SCRI_RS_122	G/A	2H	6177615	NA	NA	IPK	NA	NA	Geno_bar	NA	G	?	A	A	A	?	G	A	A	G	A	A	A	A	A	A	A	A	A	G	A	A	A	A	A	A	A	A	A	A	A	G	A	G	G	G	A	A	A
BOPA2_12_21415	C/G	2H	6193157	NA	NA	IPK	NA	NA	Geno_bar	NA	C	C	C	C	C	?	C	C	C	G	C	C	C	C	C	C	C	C	C	C	C	C	C	C	C	C	C	C	C	C	C	C	C	C	C	C	C	C	C
SCRI_RS_184395	G/A	2H	6428458	NA	NA	IPK	NA	NA	Geno_bar	NA	G	G	G	G	A	?	G	A	G	G	A	G	G	G	A	A	G	G	G	G	G	A	G	G	G	A	G	G	A	G	A	A	G	G	G	G	A	G	G
SCRI_RS_221776	A/G	2H	7268383	NA	NA	IPK	NA	NA	Geno_bar	NA	A	A	A	G	A	?	G	A	A	G	G	A	G	A	G	A	A	G	G	G	G	A	A	A	G	G	A	G	A	G	G	A	A	G	A	A	A	A	A
BOPA2_12_11030	A/T	2H	7272865	NA	NA	IPK	NA	NA	Geno_bar	NA	A	A	A	A	A	?	A	A	A	A	A	T	A	A	T	A	A	A	A	T	A	A	A	A	A	A	A	A	A	A	A	A	A	A	A	T	A	T	A
SCRI_RS_227507	A/C	2H	7278761	NA	NA	IPK	NA	NA	Geno_bar	NA	A	A	A	A	C	?	C	C	C	A	C	C	A	A	C	C	C	C	C	C	C	C	C	C	C	C	C	A	A	C	C	C	C	C	C	C	C	C	C
SCRI_RS_156845	A/G	2H	7351627	NA	NA	IPK	NA	NA	Geno_bar	NA	A	G	G	G	G	?	G	A	G	G	A	G	A	G	A	A	G	G	G	G	G	G	A	G	G	A	G	G	A	G	G	G	G	G	G	G	G	G	G
SCRI_RS_224245	C/A	2H	7352768	NA	NA	IPK	NA	NA	Geno_bar	NA	C	C	C	C	C	?	C	C	C	C	C	C	A	C	C	C	C	C	C	C	C	C	C	C	C	C	C	A	C	C	C	C	C	C	A	C	C	C	C
SCRI_RS_192440	C/A	2H	8034654	NA	NA	IPK	NA	NA	Geno_bar	NA	C	A	A	A	C	?	A	A	C	C	C	A	A	A	C	C	A	C	A	C	C	C	C	C	A	C	C	C	C	C	C	A	A	C	A	C	C	C	C
SCRI_RS_1426	G/A	2H	8298618	NA	NA	IPK	NA	NA	Geno_bar	NA	G	?	A	G	G	?	A	G	A	G	A	A	A	A	A	A	A	A	G	G	A	G	A	A	A	A	G	A	A	A	A	A	A	G	A	G	A	G	A
SCRI_RS_238263	G/A	2H	9041828	NA	NA	IPK	NA	NA	Geno_bar	NA	G	A	A	A	G	?	G	A	A	A	A	A	A	A	G	A	G	A	G	A	G	G	A	A	G	G	A	A	A	G	G	G	G	A	G	A	G	G	G
SCRI_RS_158054	A/G	2H	9079628	NA	NA	IPK	NA	NA	Geno_bar	NA	A	A	A	A	A	?	G	G	G	G	G	G	G	G	G	G	G	G	G	G	G	G	G	G	G	G	G	G	G	G	G	G	G	G	G	G	G	G	G
SCRI_RS_175603	A/G	2H	9173880	NA	NA	IPK	NA	NA	Geno_bar	NA	A	A	A	A	A	?	G	A	A	G	A	A	A	A	A	G	A	A	A	A	A	A	A	A	A	A	A	A	A	A	A	A	A	G	A	A	A	A	A
SCRI_RS_146997	G/A	2H	9181389	NA	NA	IPK	NA	NA	Geno_bar	NA	G	G	G	G	G	?	G	G	A	G	G	A	G	G	A	G	A	G	A	G	A	G	A	A	A	G	A	G	G	A	G	A	G	G	G	A	A	G	A
SCRI_RS_182210	C/A	2H	9181668	NA	NA	IPK	NA	NA	Geno_bar	NA	C	C	C	C	C	?	A	?	A	A	A	A	A	C	A	A	A	A	A	A	A	A	A	A	A	C	C	C	C	A	A	A	A	A	C	C	A	C	C
SCRI_RS_133377	G/A	2H	9641347	NA	NA	IPK	NA	NA	Geno_bar	NA	G	G	G	G	G	?	A	A	A	A	A	A	A	A	A	A	A	G	A	A	A	A	A	A	A	A	A	A	A	A	A	A	A	A	A	A	A	A	A
BOPA1_ABC02329-1-20-250	C/A	2H	9658541	NA	NA	IPK	NA	NA	Geno_bar	NA	C	C	C	C	A	?	A	A	A	A	A	A	A	A	A	A	A	A	A	A	A	A	A	A	A	A	A	A	A	A	A	A	A	A	A	A	A	A	A
SCRI_RS_13476	A/G	2H	9669793	NA	NA	IPK	NA	NA	Geno_bar	NA	A	A	A	A	A	?	G	G	G	G	A	A	A	A	A	A	A	A	A	G	G	A	A	A	A	A	G	A	G	A	A	G	A	G	A	A	A	A	A
BOPA2_12_10230	G/A	2H	9838203	NA	NA	IPK	NA	NA	Geno_bar	NA	G	G	G	G	G	?	A	A	G	G	A	A	A	G	A	A	A	A	G	A	A	A	A	G	A	A	A	A	A	G	A	A	A	A	G	G	A	G	G
SCRI_RS_187012	G/A	2H	10050718	NA	NA	IPK	NA	NA	Geno_bar	NA	G	G	G	G	?	?	G	G	A	G	G	G	A	G	G	G	G	G	G	G	A	G	G	G	G	G	G	A	A	A	G	G	A	A	G	G	G	G	G
SCRI_RS_169758	G/A	2H	10055297	NA	NA	IPK	NA	NA	Geno_bar	NA	G	G	G	G	A	?	A	A	A	A	A	A	A	A	A	A	A	A	A	A	A	A	A	A	A	A	A	A	A	A	A	A	A	A	A	A	A	A	A
SCRI_RS_192463	G/A	2H	10216425	NA	NA	IPK	NA	NA	Geno_bar	NA	G	A	A	A	A	?	A	G	G	A	G	G	G	G	G	G	G	G	G	G	A	G	A	G	A	A	G	G	G	A	A	G	A	A	A	A	G	A	A
SCRI_RS_88391	G/A	2H	10900150	NA	NA	IPK	NA	NA	Geno_bar	NA	G	A	A	A	G	?	A	G	A	A	A	A	A	G	A	A	A	G	A	A	A	A	A	A	G	A	A	A	A	A	A	A	A	A	G	G	A	G	G
SCRI_RS_164876	A/G	2H	11118072	NA	NA	IPK	NA	NA	Geno_bar	NA	A	?	G	G	A	?	G	A	G	A	G	A	G	A	G	A	A	A	A	G	G	G	A	A	G	G	A	A	A	A	G	G	G	A	G	A	G	A	A
BOPA2_12_30781	G/A	2H	11123004	NA	NA	IPK	NA	NA	Geno_bar	NA	G	G	G	G	G	?	A	A	G	G	G	G	G	G	G	G	A	G	A	G	G	G	G	A	G	G	G	G	A	G	G	A	G	G	G	A	A	G	G
SCRI_RS_196276	C/A	2H	11124214	NA	NA	IPK	NA	NA	Geno_bar	NA	C	?	A	A	A	?	C	C	A	A	A	A	A	A	A	A	C	A	C	A	A	A	C	C	A	A	A	A	C	A	C	C	A	A	A	C	C	C	A
BOPA1_8930-370	A/G	2H	11188932	NA	NA	IPK	NA	NA	Geno_bar	NA	A	A	A	A	G	?	G	A	A	A	A	A	G	G	G	G	G	A	G	G	A	G	A	A	A	G	A	G	G	A	A	G	A	G	A	A	G	G	A
BOPA2_12_30424	A/C	2H	11270655	NA	NA	IPK	NA	NA	Geno_bar	NA	A	A	C	A	C	?	A	C	C	A	C	C	C	A	C	C	C	C	A	C	C	C	A	C	C	C	C	C	C	C	A	C	A	C	C	C	C	C	C
SCRI_RS_177330	C/A	2H	11316519	NA	NA	IPK	NA	NA	Geno_bar	NA	C	C	C	C	C	?	C	A	A	A	A	A	C	A	A	A	A	A	A	A	A	A	A	A	A	A	A	A	A	A	A	C	A	A	A	A	A	C	A
BOPA2_12_10592	G/A	2H	11634499	NA	NA	IPK	NA	NA	Geno_bar	NA	G	?	A	G	A	?	G	G	G	G	G	G	G	G	G	G	G	G	G	G	G	G	G	G	G	G	G	G	G	G	G	G	G	G	G	G	G	G	G
SCRI_RS_167465	NA	2H	11898430	NA	NA	IPK	NA	NA	Geno_bar	NA	?	?	?	?	?	?	?	?	?	?	?	?	?	?	?	?	?	?	?	?	?	?	?	?	?	?	?	?	?	?	?	?	?	?	?	?	?	?	?
SCRI_RS_151082	A/G	2H	11905024	NA	NA	IPK	NA	NA	Geno_bar	NA	A	G	G	G	G	?	G	A	G	G	G	A	G	A	A	A	A	A	A	A	G	A	A	A	A	A	A	G	A	G	A	A	G	G	A	G	G	A	A
SCRI_RS_224641	G/A	2H	12200477	NA	NA	IPK	NA	NA	Geno_bar	NA	G	G	G	G	A	?	G	G	G	G	G	G	G	G	G	G	G	G	G	G	G	G	G	G	G	G	G	G	G	G	G	G	G	G	G	G	G	G	G
SCRI_RS_162694	A/G	2H	12212643	NA	NA	IPK	NA	NA	Geno_bar	NA	A	A	G	A	A	?	G	G	G	G	G	G	G	G	G	G	G	G	G	G	G	G	G	G	G	G	G	G	G	G	G	G	G	G	G	G	G	G	G
BOPA1_3453-1974	A/G	2H	12243677	NA	NA	IPK	NA	NA	Geno_bar	NA	A	A	A	A	G	?	G	A	G	A	A	A	A	G	A	A	A	A	A	A	G	A	A	A	A	A	A	A	A	A	A	A	A	A	G	A	A	G	A
BOPA1_3452-1355	A/G	2H	12863330	NA	NA	IPK	NA	NA	Geno_bar	NA	A	G	G	G	G	?	G	A	A	A	A	A	G	A	A	A	A	G	A	A	A	A	A	A	A	A	G	G	A	A	A	A	A	A	G	G	A	G	A
BOPA2_12_10430	A/T	2H	12868404	NA	NA	IPK	NA	NA	Geno_bar	NA	A	A	A	A	A	?	A	A	A	A	A	A	A	A	A	A	A	A	A	A	A	A	A	A	A	A	A	A	A	A	A	A	A	A	A	A	A	A	A
SCRI_RS_192552	A/G	2H	12868672	NA	NA	IPK	NA	NA	Geno_bar	NA	A	A	A	A	A	?	A	A	A	A	A	G	A	A	G	A	A	G	A	A	A	A	A	A	A	A	A	A	A	A	A	A	A	A	A	G	A	G	A
BOPA2_12_31497	C/G	2H	12949406	NA	NA	IPK	NA	NA	Geno_bar	NA	C	C	C	C	C	?	C	C	C	C	C	C	C	C	C	C	C	C	C	C	C	C	C	C	C	C	C	C	C	C	C	C	C	C	C	C	C	C	C
SCRI_RS_193452	C/G	2H	12951150	NA	NA	IPK	NA	NA	Geno_bar	NA	C	C	C	C	C	?	G	G	G	G	G	G	G	C	G	G	G	G	G	G	C	G	G	G	G	C	C	C	C	G	C	C	G	C	C	C	G	C	C
SCRI_RS_197395	G/A	2H	13067077	NA	NA	IPK	NA	NA	Geno_bar	NA	G	A	G	G	G	?	G	G	G	A	G	G	G	A	G	G	A	G	A	G	G	G	A	G	G	G	G	A	G	A	A	G	G	G	G	G	G	G	A
BOPA2_12_10502	A/C	2H	13236386	NA	NA	IPK	NA	NA	Geno_bar	NA	A	?	A	A	A	?	A	C	C	C	C	C	A	C	C	C	C	C	C	C	C	C	C	C	C	C	C	A	C	C	C	C	C	C	C	C	C	C	C
SCRI_RS_150792	NA	2H	13265795	NA	NA	IPK	NA	NA	Geno_bar	NA	?	?	?	?	?	?	?	?	?	?	?	?	?	?	?	?	?	?	?	?	?	?	?	?	?	?	?	?	?	?	?	?	?	?	?	?	?	?	?
SCRI_RS_173604	G/A	2H	13265854	NA	NA	IPK	NA	NA	Geno_bar	NA	G	G	A	G	G	?	A	G	A	A	A	A	A	A	A	?	A	A	A	G	A	A	A	A	A	A	A	A	A	G	A	A	A	A	A	G	A	A	A
SCRI_RS_231057	G/C	2H	14014392	NA	NA	IPK	NA	NA	Geno_bar	NA	G	G	G	G	C	?	C	C	C	C	C	C	C	C	C	C	C	C	C	C	C	C	C	C	C	C	C	C	C	C	C	C	C	C	C	C	C	C	C
SCRI_RS_237787	A/C	2H	14019323	NA	NA	IPK	NA	NA	Geno_bar	NA	A	C	C	C	C	?	C	C	C	C	A	A	A	C	A	C	C	A	C	A	C	A	A	A	C	A	C	C	A	C	A	A	A	C	A	A	A	A	A
SCRI_RS_659	A/G	2H	14594475	NA	NA	IPK	NA	NA	Geno_bar	NA	A	A	A	A	A	?	A	A	A	A	A	A	A	A	A	A	A	G	A	A	A	A	A	A	A	A	A	A	A	A	A	A	A	A	A	A	G	A	A
SCRI_RS_605	G/A	2H	15541232	NA	NA	IPK	NA	NA	Geno_bar	NA	G	G	G	G	A	?	A	A	A	A	A	A	A	A	A	A	G	A	G	A	A	A	A	A	A	A	A	A	A	A	A	A	A	A	A	A	A	A	A
SCRI_RS_157480	G/A	2H	16189787	NA	NA	IPK	NA	NA	Geno_bar	NA	G	A	A	A	A	?	A	A	A	G	G	A	A	A	A	A	A	A	A	A	A	A	A	A	A	A	A	A	A	G	A	A	A	A	A	G	A	A	A
BOPA2_12_30155	G/A	2H	16221898	NA	NA	IPK	NA	NA	Geno_bar	NA	G	?	G	A	A	?	G	A	A	A	A	G	A	A	A	A	A	A	A	G	A	A	A	G	A	A	G	A	A	A	A	A	A	G	A	A	A	A	A
SCRI_RS_144545	A/G	2H	16642254	NA	NA	IPK	NA	NA	Geno_bar	NA	A	?	G	A	A	?	A	A	A	G	A	A	A	A	A	A	A	A	A	A	A	A	A	A	A	G	G	A	A	A	A	A	A	A	A	A	A	A	A
SCRI_RS_166237	C/A	2H	16814015	NA	NA	IPK	NA	NA	Geno_bar	NA	C	C	C	C	C	?	C	C	C	C	C	C	C	C	C	C	C	C	C	A	C	C	C	A	C	C	C	C	C	A	C	A	C	C	C	A	A	A	A
SCRI_RS_160747	G/A	2H	16965199	NA	NA	IPK	NA	NA	Geno_bar	NA	G	A	G	G	A	?	G	G	G	G	G	G	G	G	G	G	G	G	G	G	G	G	G	G	G	G	G	G	G	G	G	G	G	G	G	G	G	G	G
BOPA2_12_30775	G/A	2H	17272422	NA	NA	IPK	NA	NA	Geno_bar	NA	G	A	A	A	A	?	A	A	A	A	A	A	G	G	G	A	A	A	A	A	A	A	A	G	A	A	G	G	G	A	A	A	A	A	G	A	A	A	A
BOPA2_12_30631	C/G	2H	18521931	NA	NA	IPK	NA	NA	Geno_bar	NA	C	C	G	C	C	?	G	G	G	G	G	G	G	G	G	G	G	G	G	G	G	G	G	G	G	G	G	G	G	C	G	G	G	G	G	G	G	G	G
SCRI_RS_158433	A/C	2H	18671919	NA	NA	IPK	NA	NA	Geno_bar	NA	A	A	A	A	C	?	C	C	C	C	C	C	C	C	C	C	C	C	C	C	C	C	C	C	C	C	C	A	C	C	C	C	C	C	C	C	C	C	C
SCRI_RS_152744	A/G	2H	18771510	NA	NA	IPK	NA	NA	Geno_bar	NA	A	A	A	A	A	?	A	A	A	A	A	A	A	A	A	A	A	A	A	A	A	A	A	A	A	A	A	G	A	A	A	A	A	A	A	G	A	G	A
SCRI_RS_231806	A/G	2H	18835372	NA	NA	IPK	NA	NA	Geno_bar	NA	A	G	G	G	G	?	G	G	G	G	G	G	G	G	G	G	G	G	G	G	G	G	G	G	G	G	G	G	G	G	G	G	G	G	G	G	G	G	G
SCRI_RS_226348	G/A	2H	19076303	NA	NA	IPK	NA	NA	Geno_bar	NA	G	G	G	G	G	?	G	A	A	G	A	A	A	G	G	A	G	A	G	G	G	G	A	G	A	A	A	G	G	A	A	G	A	G	G	G	A	G	G
SCRI_RS_108647	A/G	2H	19617313	NA	NA	IPK	NA	NA	Geno_bar	NA	A	A	A	A	A	?	G	G	A	G	G	G	G	G	G	G	G	A	G	G	G	G	G	G	G	G	G	A	G	A	G	G	G	G	A	G	G	G	G
SCRI_RS_155957	A/G	2H	19671074	NA	NA	IPK	NA	NA	Geno_bar	NA	A	A	A	A	A	?	G	G	A	A	A	A	G	A	A	G	G	G	G	A	A	A	G	G	A	A	G	A	A	A	A	A	A	A	A	G	G	A	A
SCRI_RS_128162	A/G	2H	19958521	NA	NA	IPK	NA	NA	Geno_bar	NA	A	G	A	A	G	?	A	G	A	G	G	A	G	G	A	G	A	A	A	A	A	A	A	A	G	A	A	A	A	A	A	A	A	A	A	G	A	A	A
SCRI_RS_173947	A/G	2H	20068912	NA	NA	IPK	NA	NA	Geno_bar	NA	A	A	G	G	G	?	G	G	G	A	G	G	G	A	G	G	A	G	G	G	G	G	G	G	G	G	G	G	G	G	G	G	A	G	G	G	G	G	G
SCRI_RS_168461	A/G	2H	21509540	NA	NA	IPK	NA	NA	Geno_bar	NA	A	A	A	A	A	?	A	A	A	A	A	G	A	A	A	A	A	A	A	G	A	A	A	G	A	G	G	G	A	A	A	A	A	G	A	A	A	A	A
SCRI_RS_153226	G/A	2H	21536161	NA	NA	IPK	NA	NA	Geno_bar	NA	G	G	G	G	G	?	G	G	G	G	G	G	G	G	G	G	G	G	G	G	G	G	G	G	G	G	G	A	G	A	G	G	G	G	G	G	G	G	G
BOPA1_791-1113	G/A	2H	21582729	NA	NA	IPK	NA	NA	Geno_bar	NA	G	A	G	G	A	?	G	A	A	G	G	G	A	G	G	G	A	G	G	A	A	G	A	A	A	G	A	G	G	A	G	G	G	A	G	G	A	G	G
SCRI_RS_154683	NA	2H	21812642	NA	NA	IPK	NA	NA	Geno_bar	NA	?	?	?	?	?	?	?	?	?	?	?	?	?	?	?	?	?	?	?	?	?	?	?	?	?	?	?	?	?	?	?	?	?	?	?	?	?	?	?
SCRI_RS_179003	A/G	2H	21822615	NA	NA	IPK	NA	NA	Geno_bar	NA	A	A	A	A	A	?	A	A	G	A	G	G	A	G	G	G	G	G	G	A	G	A	G	A	G	G	G	G	A	A	G	A	G	G	G	A	A	G	G
SCRI_RS_106759	A/G	2H	21849218	NA	NA	IPK	NA	NA	Geno_bar	NA	A	G	G	G	A	?	G	G	G	G	G	G	G	G	G	G	G	G	G	G	G	G	G	G	G	G	G	G	G	G	G	G	G	G	G	G	G	G	G
SCRI_RS_149462	A/G	2H	22225428	NA	NA	IPK	NA	NA	Geno_bar	NA	A	A	A	A	A	?	A	A	A	A	A	A	A	A	A	A	A	A	A	A	A	A	A	A	A	A	A	A	A	A	A	A	G	A	A	A	A	A	A
SCRI_RS_188987	C/G	2H	22226572	NA	NA	IPK	NA	NA	Geno_bar	NA	C	C	C	C	C	?	C	G	G	G	G	G	G	G	G	G	C	G	G	G	G	G	C	G	G	G	G	C	G	G	C	G	C	G	G	G	G	G	G
BOPA2_12_31284	G/A	2H	22398480	NA	NA	IPK	NA	NA	Geno_bar	NA	G	G	G	G	G	?	G	G	G	G	G	G	G	G	G	G	G	G	G	G	G	G	G	G	G	G	G	G	G	G	G	G	G	G	G	G	G	G	G
SCRI_RS_202814	C/A	2H	22401982	NA	NA	IPK	NA	NA	Geno_bar	NA	C	C	C	C	C	?	A	A	A	A	C	A	A	A	A	A	A	A	C	C	C	C	A	C	A	A	A	A	A	A	A	C	A	C	A	C	A	A	C
SCRI_RS_66441	G/A	2H	22992883	NA	NA	IPK	NA	NA	Geno_bar	NA	G	G	A	G	G	?	G	G	G	A	G	A	G	G	G	G	A	G	G	A	G	G	G	A	G	G	G	G	A	G	G	G	G	A	G	A	G	A	A
SCRI_RS_198643	C/A	2H	23189369	NA	NA	IPK	NA	NA	Geno_bar	NA	C	C	C	A	C	?	C	A	C	C	C	C	C	A	C	C	C	A	C	A	C	C	A	C	A	C	C	A	C	C	C	C	C	C	A	A	A	A	A
SCRI_RS_159228	A/C	2H	24866696	NA	NA	IPK	NA	NA	Geno_bar	NA	A	C	C	A	C	?	C	C	A	A	A	C	A	C	A	A	C	C	C	A	A	C	C	C	C	A	A	A	A	C	C	C	A	A	A	A	C	C	C
SCRI_RS_190423	G/A	2H	25839097	NA	NA	IPK	NA	NA	Geno_bar	NA	G	G	G	G	G	?	G	G	G	G	G	A	A	G	G	G	A	A	G	G	G	A	G	A	G	G	A	G	G	G	G	A	G	G	G	G	G	A	A
SCRI_RS_205712	A/G	2H	25840550	NA	NA	IPK	NA	NA	Geno_bar	NA	A	A	G	G	A	?	G	A	G	G	G	G	A	G	G	G	G	G	G	A	A	A	G	G	G	A	A	G	G	G	A	G	G	G	G	G	G	G	G
SCRI_RS_153672	G/A	2H	26047559	NA	NA	IPK	NA	NA	Geno_bar	NA	G	A	A	A	G	?	G	A	A	A	A	A	A	A	A	A	A	G	A	A	A	A	A	A	A	A	G	G	A	G	A	A	A	A	A	G	A	G	A
SCRI_RS_196192	G/A	2H	26048481	NA	NA	IPK	NA	NA	Geno_bar	NA	G	G	G	G	G	?	G	G	G	G	G	A	G	G	G	G	G	A	G	G	G	G	G	G	G	G	G	G	G	G	G	G	G	G	G	G	G	G	G
BOPA2_12_10777	C/A	2H	26199616	NA	NA	IPK	NA	NA	Geno_bar	NA	C	C	C	C	C	?	A	C	C	C	C	C	C	C	C	C	C	C	C	C	C	C	C	C	C	C	C	C	C	C	C	C	C	C	C	C	C	A	C
BOPA2_12_30145	A/G	2H	27043401	NA	NA	IPK	NA	NA	Geno_bar	NA	A	A	G	G	A	?	G	G	G	G	G	G	G	G	G	G	G	G	G	G	G	G	G	G	G	G	G	G	G	G	G	G	G	G	G	G	G	A	G
SCRI_RS_233272	G/C	2H	27378120	NA	NA	IPK	NA	NA	Geno_bar	NA	G	G	G	G	G	?	G	C	G	G	G	C	G	G	G	?	G	C	C	G	G	G	G	C	G	G	G	G	G	C	G	G	G	C	G	C	C	C	C
SCRI_RS_210172	G/A	2H	28063870	NA	NA	IPK	NA	NA	Geno_bar	NA	?	?	G	?	A	?	A	A	G	G	A	A	A	A	G	G	G	A	G	A	?	G	A	A	A	G	A	G	G	A	G	A	G	G	A	A	A	A	A
BK_16	G/A	2H	29124351	NA	NA	IPK	NA	NA	Geno_bar	NA	G	G	G	G	G	?	G	A	A	A	A	A	G	G	A	A	G	A	G	A	A	A	A	G	A	A	A	G	G	G	A	A	G	A	G	A	A	G	G
BOPA2_12_30872	NA	2H	29124597	NA	NA	IPK	NA	NA	Geno_bar	NA	?	?	?	?	?	?	?	?	?	?	?	?	?	?	?	?	?	?	?	?	?	?	?	?	?	?	?	?	?	?	?	?	?	?	?	?	?	?	?
BK_12	G/A	2H	29125743	NA	NA	IPK	NA	NA	Geno_bar	NA	G	G	G	G	G	?	A	A	A	A	A	A	A	A	A	A	A	A	A	A	A	A	A	A	A	A	A	G	A	G	A	A	A	A	A	A	A	G	G
BOPA2_12_30870	C/G	2H	29126143	NA	NA	IPK	NA	NA	Geno_bar	NA	C	C	G	G	C	?	C	G	G	C	G	G	G	G	G	G	G	G	G	C	G	G	G	G	G	G	G	G	C	G	G	C	G	C	C	G	G	G	G
BK_13	A/G	2H	29126530	NA	NA	IPK	NA	NA	Geno_bar	NA	A	A	A	A	A	?	A	A	A	A	A	A	A	A	A	A	A	A	A	A	A	A	A	A	A	A	A	A	A	A	A	A	A	A	A	A	A	A	A
BK_14	G/C	2H	29127021	NA	NA	IPK	NA	NA	Geno_bar	NA	G	C	C	C	C	?	G	C	C	C	C	C	C	C	C	C	C	C	C	G	C	C	C	C	G	C	C	C	C	G	C	C	C	C	C	C	C	C	C
BOPA2_12_30871	NA	2H	29127021	NA	NA	IPK	NA	NA	Geno_bar	NA	?	?	?	?	?	?	?	?	?	?	?	?	?	?	?	?	?	?	?	?	?	?	?	?	?	?	?	?	?	?	?	?	?	?	?	?	?	?	?
BK_15	A/T	2H	29127414	NA	NA	IPK	NA	NA	Geno_bar	NA	A	A	A	A	A	?	A	A	A	A	A	A	A	A	A	A	A	A	A	A	A	A	A	A	A	A	A	A	A	A	A	A	A	A	A	A	A	A	A
SCRI_RS_131218	C/G	2H	29839795	NA	NA	IPK	NA	NA	Geno_bar	NA	C	C	C	C	C	?	C	G	G	C	G	G	G	C	G	G	G	G	C	G	G	G	C	G	G	G	G	G	G	G	C	G	C	G	G	G	G	G	G
SCRI_RS_188893	NA	2H	29839795	NA	NA	IPK	NA	NA	Geno_bar	NA	?	?	?	?	?	?	?	?	?	?	?	?	?	?	?	?	?	?	?	?	?	?	?	?	?	?	?	?	?	?	?	?	?	?	?	?	?	?	?
BOPA2_12_10880	C/G	2H	29991973	NA	NA	IPK	NA	NA	Geno_bar	NA	C	G	C	G	G	?	G	C	C	C	C	C	C	C	C	C	C	C	C	C	C	C	C	C	C	C	C	C	C	C	C	C	C	C	C	C	C	C	C
SCRI_RS_174063	A/G	2H	30092621	NA	NA	IPK	NA	NA	Geno_bar	NA	A	?	A	G	A	?	G	A	G	A	G	A	G	A	G	G	G	A	G	A	G	G	G	A	A	A	A	A	G	G	G	G	G	A	A	A	A	A	A
SCRI_RS_186387	G/A	2H	30898435	NA	NA	IPK	NA	NA	Geno_bar	NA	G	G	G	G	G	?	G	A	G	G	A	A	A	G	G	A	A	G	A	A	G	A	G	A	A	G	A	G	A	A	G	A	G	A	A	A	A	A	A
SCRI_RS_170337	A/G	2H	30903032	NA	NA	IPK	NA	NA	Geno_bar	NA	A	A	G	A	A	?	A	A	G	G	G	A	A	A	G	G	G	A	G	G	G	G	G	G	G	G	A	G	A	A	G	G	G	A	A	A	G	A	A
SCRI_RS_120529	C/A	2H	31559459	NA	NA	IPK	NA	NA	Geno_bar	NA	C	C	A	A	A	?	C	A	C	A	C	C	C	C	C	C	C	C	C	A	C	C	C	C	C	C	C	C	C	C	C	C	C	C	C	C	C	C	C
BOPA1_5880-2547	A/G	2H	31559962	NA	NA	IPK	NA	NA	Geno_bar	NA	A	A	A	A	G	?	A	A	A	G	A	A	A	G	A	A	A	A	G	A	A	A	G	A	A	A	A	A	A	A	G	A	A	A	A	A	A	A	A
SCRI_RS_196202	C/A	2H	31564244	NA	NA	IPK	NA	NA	Geno_bar	NA	C	C	C	C	C	?	C	A	C	C	A	A	A	C	A	A	A	A	A	A	C	A	C	A	A	A	A	C	A	A	C	A	C	A	A	A	A	A	A
SCRI_RS_182270	C/A	2H	31770963	NA	NA	IPK	NA	NA	Geno_bar	NA	C	C	C	C	C	?	C	A	A	C	C	C	C	A	C	C	A	C	A	C	C	C	C	C	C	C	C	C	C	C	C	C	A	C	C	C	C	C	C
SCRI_RS_12516	A/C	2H	32081674	NA	NA	IPK	NA	NA	Geno_bar	NA	A	A	C	A	C	?	C	A	C	A	A	C	C	C	A	C	C	C	C	A	A	A	A	A	C	A	C	C	C	C	A	A	C	A	A	A	C	C	C
SCRI_RS_186448	G/A	2H	32347862	NA	NA	IPK	NA	NA	Geno_bar	NA	G	A	A	A	G	?	A	A	G	A	A	G	A	A	A	A	A	A	A	A	A	A	G	A	A	A	A	A	A	A	A	G	G	A	G	A	G	A	A
BOPA1_2029-1143	G/A	2H	32348573	NA	NA	IPK	NA	NA	Geno_bar	NA	G	G	G	G	G	?	A	?	G	A	A	A	G	G	A	?	G	A	A	G	G	G	A	A	A	G	G	G	A	A	G	A	A	A	A	G	A	G	G
SCRI_RS_115905	A/G	2H	34094586	NA	NA	IPK	NA	NA	Geno_bar	NA	A	A	A	A	A	?	A	A	A	A	A	A	A	A	A	A	A	A	A	A	A	A	A	A	A	A	A	A	A	A	A	A	A	A	A	A	A	A	A
SCRI_RS_115892	C/G	2H	34096701	NA	NA	IPK	NA	NA	Geno_bar	NA	C	G	G	G	G	?	C	C	G	C	G	C	C	G	G	G	G	C	C	C	G	G	C	C	C	G	C	C	G	G	C	G	G	C	G	C	C	C	C
SCRI_RS_7026	G/A	2H	34879052	NA	NA	IPK	NA	NA	Geno_bar	NA	G	G	A	G	G	?	G	G	G	G	G	G	G	G	G	G	G	G	G	G	G	G	G	G	G	G	G	G	G	G	G	G	G	G	G	G	G	G	G
BOPA1_7032-201	G/C	2H	35769464	NA	NA	IPK	NA	NA	Geno_bar	NA	G	?	G	C	C	?	G	G	C	C	C	C	C	C	C	C	G	C	G	C	C	C	G	G	C	C	C	C	G	C	G	G	C	C	G	G	G	G	G
SCRI_RS_140819	C/A	2H	36326757	NA	NA	IPK	NA	NA	Geno_bar	NA	C	C	C	C	A	?	A	C	A	C	C	A	A	A	A	A	A	A	A	A	C	A	C	A	A	C	C	A	A	A	C	A	C	C	C	A	C	A	A
SCRI_RS_154434	A/T	2H	37204390	NA	NA	IPK	NA	NA	Geno_bar	NA	A	A	A	A	A	?	T	T	T	T	T	T	A	T	T	T	T	A	T	T	T	T	T	A	A	T	T	T	A	A	T	A	T	T	T	T	T	T	T
SCRI_RS_182371	G/A	2H	38082529	NA	NA	IPK	NA	NA	Geno_bar	NA	G	G	A	A	G	?	G	G	G	A	G	A	G	A	G	G	A	G	G	G	G	G	G	A	G	G	G	G	G	G	G	G	G	G	G	G	G	G	G
SCRI_RS_207162	G/A	2H	38083509	NA	NA	IPK	NA	NA	Geno_bar	NA	G	?	A	A	G	?	A	G	A	G	A	G	A	G	A	A	A	G	A	G	A	A	A	G	G	G	G	G	A	A	A	A	A	G	G	G	G	G	G
SCRI_RS_192657	G/A	2H	38084279	NA	NA	IPK	NA	NA	Geno_bar	NA	G	?	A	A	G	?	G	G	G	A	G	G	A	G	G	A	A	G	G	G	G	G	A	A	G	G	A	G	G	A	G	G	G	A	A	G	A	A	G
BOPA1_864-594	G/A	2H	38600279	NA	NA	IPK	NA	NA	Geno_bar	NA	G	G	G	G	G	?	A	G	A	G	A	G	A	A	A	A	G	G	A	A	A	A	A	A	A	A	G	G	A	A	A	A	A	A	A	A	A	A	A
BOPA2_12_21049	G/A	2H	38602524	NA	NA	IPK	NA	NA	Geno_bar	NA	G	G	G	G	G	?	A	A	G	G	G	G	G	G	G	G	G	A	G	G	A	A	G	G	G	A	G	A	G	G	A	G	G	G	A	A	A	A	G
BOPA1_5050-1101	C/G	2H	38834969	NA	NA	IPK	NA	NA	Geno_bar	NA	C	G	C	C	G	?	G	G	G	G	G	G	G	G	G	C	G	G	G	G	G	G	G	G	G	G	G	G	G	G	G	G	C	G	G	G	C	G	G
SCRI_RS_10302	C/G	2H	39243539	NA	NA	IPK	NA	NA	Geno_bar	NA	C	?	G	G	G	?	C	C	G	G	G	G	G	G	G	G	C	G	C	G	G	G	C	C	G	G	G	G	C	G	C	C	G	G	G	C	C	C	G
BOPA2_12_11452	NA	2H	42237041	NA	NA	IPK	NA	NA	Geno_bar	NA	?	?	?	?	?	?	?	?	?	?	?	?	?	?	?	?	?	?	?	?	?	?	?	?	?	?	?	?	?	?	?	?	?	?	?	?	?	?	?
BOPA1_816-265	G/A	2H	42238159	NA	NA	IPK	NA	NA	Geno_bar	NA	G	A	G	G	A	?	A	G	A	A	A	A	A	G	A	A	G	A	A	A	A	G	A	A	G	A	G	A	A	G	G	A	A	A	A	A	G	A	A
SCRI_RS_135590	A/G	2H	45679641	NA	NA	IPK	NA	NA	Geno_bar	NA	A	A	A	A	G	?	G	G	G	G	G	G	G	G	G	G	G	G	G	G	G	G	G	G	G	G	G	G	G	G	G	G	G	G	G	G	G	G	G
SCRI_RS_134823	G/A	2H	45695744	NA	NA	IPK	NA	NA	Geno_bar	NA	G	G	G	G	G	?	A	A	A	A	A	A	A	A	A	A	A	A	A	A	A	A	A	A	A	A	A	A	A	A	A	A	A	A	A	A	A	A	A
SCRI_RS_167605	C/A	2H	46146544	NA	NA	IPK	NA	NA	Geno_bar	NA	C	A	A	A	C	?	C	C	A	C	A	A	C	A	A	A	A	A	A	A	C	C	C	A	C	C	C	A	A	C	C	C	A	A	A	C	C	C	C
SCRI_RS_197357	A/C	2H	46146877	NA	NA	IPK	NA	NA	Geno_bar	NA	A	C	A	A	A	?	C	C	A	C	C	A	C	C	C	C	C	A	C	C	A	C	C	C	C	C	C	C	C	C	C	C	A	C	C	C	C	C	C
SCRI_RS_174935	G/A	2H	46832133	NA	NA	IPK	NA	NA	Geno_bar	NA	G	A	G	G	A	?	G	A	G	A	A	G	G	G	G	A	A	G	G	A	G	A	A	G	G	A	A	G	G	G	A	A	G	G	A	G	A	G	G
SCRI_RS_182408	G/A	2H	47774899	NA	NA	IPK	NA	NA	Geno_bar	NA	G	G	A	A	A	?	A	A	A	A	A	A	A	A	A	A	A	A	A	A	A	A	A	G	A	A	A	A	A	A	A	A	A	A	A	G	A	G	G
SCRI_RS_176159	G/A	2H	48450222	NA	NA	IPK	NA	NA	Geno_bar	NA	G	?	G	G	G	?	G	G	G	G	G	G	G	G	G	G	G	G	G	G	G	G	G	G	G	G	G	G	G	G	G	G	G	G	G	G	G	A	G
SCRI_RS_165427	A/G	2H	49747668	NA	NA	IPK	NA	NA	Geno_bar	NA	A	A	G	A	A	?	G	?	G	G	A	G	G	A	G	A	A	A	G	G	G	G	G	G	G	G	A	G	A	G	G	G	G	G	A	A	G	G	G
BOPA1_3709-716	A/G	2H	49988534	NA	NA	IPK	NA	NA	Geno_bar	NA	A	A	A	A	A	?	G	A	G	A	A	G	A	A	A	A	G	A	A	A	G	A	A	G	A	A	A	A	G	A	A	A	G	A	G	A	A	G	G
SCRI_RS_207244	G/A	2H	50231273	NA	NA	IPK	NA	NA	Geno_bar	NA	G	G	G	G	A	?	A	A	A	A	A	A	A	G	A	A	A	A	A	A	G	A	A	A	A	A	A	A	G	A	G	G	A	G	G	G	A	A	G
SCRI_RS_89851	G/C	2H	50233529	NA	NA	IPK	NA	NA	Geno_bar	NA	G	G	G	G	G	?	C	G	G	G	C	C	G	G	C	C	G	C	G	G	G	G	G	G	C	G	G	G	G	G	G	G	C	G	G	G	G	G	G
BOPA1_ABC03253-1-2-279	T/A	2H	50233842	NA	NA	IPK	NA	NA	Geno_bar	NA	T	T	T	T	T	?	A	A	A	A	A	T	A	A	A	A	A	T	A	A	A	A	A	A	A	A	T	T	A	A	A	A	A	A	A	A	A	A	A
BOPA1_2964-382	A/G	2H	50467754	NA	NA	IPK	NA	NA	Geno_bar	NA	A	A	A	A	G	?	G	G	G	G	G	G	G	G	G	G	G	G	G	G	G	G	G	G	G	G	G	G	G	G	G	G	G	G	G	G	G	G	G
SCRI_RS_158687	C/G	2H	50516806	NA	NA	IPK	NA	NA	Geno_bar	NA	C	C	C	C	C	?	C	C	C	C	G	G	C	G	G	G	C	G	G	G	C	C	C	C	C	C	C	C	C	C	C	C	C	C	C	G	C	G	G
SCRI_RS_81287	A/C	2H	50741051	NA	NA	IPK	NA	NA	Geno_bar	NA	A	A	A	A	A	?	C	C	C	C	C	C	C	A	C	C	C	C	C	C	A	C	C	C	C	A	A	A	A	C	A	A	C	A	A	A	C	A	A
BOPA2_12_30657	G/A	2H	50870267	NA	NA	IPK	NA	NA	Geno_bar	NA	G	G	G	G	A	?	G	A	A	G	G	A	A	A	A	G	A	G	A	A	G	G	A	A	G	G	A	G	A	A	G	A	A	A	G	G	A	G	G
BOPA2_12_10296	NA	2H	51222231	NA	NA	IPK	NA	NA	Geno_bar	NA	?	?	?	?	?	?	?	?	?	?	?	?	?	?	?	?	?	?	?	?	?	?	?	?	?	?	?	?	?	?	?	?	?	?	?	?	?	?	?
BOPA1_6338-682	G/A	2H	51957324	NA	NA	IPK	NA	NA	Geno_bar	NA	G	G	A	A	A	?	A	G	A	A	A	A	G	G	A	A	A	G	G	G	A	A	A	A	A	A	A	G	A	A	A	A	A	A	A	A	A	G	A
BOPA1_7623-818	A/G	2H	52014030	NA	NA	IPK	NA	NA	Geno_bar	NA	A	G	G	G	A	?	A	A	A	A	A	A	A	A	A	A	A	A	A	A	A	A	A	A	A	A	A	A	A	A	A	A	A	A	A	A	A	A	A
SCRI_RS_212932	A/G	2H	52686453	NA	NA	IPK	NA	NA	Geno_bar	NA	A	A	G	G	A	?	G	G	G	A	A	G	G	G	A	A	G	G	G	A	A	A	A	A	G	A	G	A	G	G	A	A	G	A	A	A	A	A	A
SCRI_RS_135619	C/G	2H	53459453	NA	NA	IPK	NA	NA	Geno_bar	NA	C	C	C	C	C	?	C	C	C	C	G	C	C	C	C	G	C	G	C	C	C	G	C	C	G	C	C	C	C	C	C	G	C	C	G	C	G	C	C
BOPA1_6846-1161	A/G	2H	53709229	NA	NA	IPK	NA	NA	Geno_bar	NA	A	A	A	A	G	?	A	A	A	A	A	A	A	A	A	A	A	A	A	A	A	A	A	A	A	A	A	G	A	A	A	A	A	A	A	A	A	A	A
SCRI_RS_215094	G/C	2H	53902381	NA	NA	IPK	NA	NA	Geno_bar	NA	G	G	G	G	G	?	G	G	G	G	G	G	G	G	G	G	G	G	G	G	G	G	G	G	G	G	G	G	G	C	G	G	G	G	G	G	G	G	G
SCRI_RS_186954	A/G	2H	53909120	NA	NA	IPK	NA	NA	Geno_bar	NA	A	G	G	G	G	?	A	A	A	A	A	G	A	A	A	A	A	G	A	A	A	A	A	A	A	A	G	G	A	A	A	A	A	A	A	A	A	A	A
SCRI_RS_174444	G/A	2H	54259000	NA	NA	IPK	NA	NA	Geno_bar	NA	G	G	G	G	G	?	G	G	A	A	A	G	G	G	A	A	G	G	G	A	A	A	A	G	G	A	G	A	G	A	A	G	G	A	G	G	A	A	G
BOPA2_12_20326	G/A	2H	54584401	NA	NA	IPK	NA	NA	Geno_bar	NA	G	G	G	G	A	?	G	G	G	A	G	G	G	G	G	G	G	G	G	G	G	G	G	G	G	G	G	G	G	G	G	G	G	G	G	G	G	G	G
BOPA1_2651-1774	NA	2H	57310574	NA	NA	IPK	NA	NA	Geno_bar	NA	?	?	?	?	?	?	?	?	?	?	?	?	?	?	?	?	?	?	?	?	?	?	?	?	?	?	?	?	?	?	?	?	?	?	?	?	?	?	?
SCRI_RS_41263	G/A	2H	57311900	NA	NA	IPK	NA	NA	Geno_bar	NA	G	G	G	G	A	?	A	A	A	A	A	G	A	A	A	A	A	A	A	G	A	A	A	G	A	G	G	G	A	A	A	A	A	G	A	A	A	A	A
SCRI_RS_141655	G/A	2H	58528525	NA	NA	IPK	NA	NA	Geno_bar	NA	G	G	G	G	A	?	G	G	G	G	G	G	G	G	G	G	G	G	G	G	G	G	G	G	G	G	G	G	G	G	G	G	G	G	G	G	G	G	G
BOPA2_12_30379	G/A	2H	63474159	NA	NA	IPK	NA	NA	Geno_bar	NA	G	A	A	A	G	?	A	A	A	A	A	A	G	A	A	A	A	A	A	A	G	A	A	A	A	A	A	A	A	A	A	G	A	A	A	A	A	A	A
BOPA2_12_30029	G/A	2H	64369800	NA	NA	IPK	NA	NA	Geno_bar	NA	G	G	G	G	G	?	A	?	G	A	A	A	G	G	A	A	A	A	A	G	G	G	A	A	A	G	G	G	A	A	G	A	A	A	A	A	A	G	G
SCRI_RS_206245	C/A	2H	64785544	NA	NA	IPK	NA	NA	Geno_bar	NA	C	C	C	C	C	?	A	C	A	A	C	A	C	C	C	C	A	A	A	A	A	A	C	A	A	C	C	C	C	A	C	A	A	A	C	A	C	C	A
SCRI_RS_171029	G/A	2H	65025031	NA	NA	IPK	NA	NA	Geno_bar	NA	G	A	A	A	G	?	G	G	G	G	G	G	G	G	G	G	G	G	G	G	G	G	G	G	G	G	G	A	G	G	G	G	G	G	G	G	G	A	G
SCRI_RS_194318	G/A	2H	65721960	NA	NA	IPK	NA	NA	Geno_bar	NA	G	G	G	G	G	?	A	A	A	A	A	A	A	A	A	A	A	A	A	A	A	A	A	A	A	A	A	G	A	A	A	A	A	A	A	A	A	G	A
BOPA2_12_30491	A/C	2H	65977217	NA	NA	IPK	NA	NA	Geno_bar	NA	A	C	C	C	C	?	A	A	C	A	C	C	C	C	C	C	C	C	C	A	C	C	C	C	C	C	C	C	A	C	C	C	C	A	C	C	C	C	C
BOPA2_12_10486	G/A	2H	66442025	NA	NA	IPK	NA	NA	Geno_bar	NA	G	G	G	G	G	?	A	G	G	G	G	G	G	G	G	G	G	G	G	G	G	G	G	G	G	G	G	G	G	G	G	G	G	G	G	G	G	G	G
BOPA2_12_20281	NA	2H	67505674	NA	NA	IPK	NA	NA	Geno_bar	NA	?	?	?	?	?	?	?	?	?	?	?	?	?	?	?	?	?	?	?	?	?	?	?	?	?	?	?	?	?	?	?	?	?	?	?	?	?	?	?
BOPA2_12_11340	G/A	2H	68631648	NA	NA	IPK	NA	NA	Geno_bar	NA	G	A	A	A	A	?	A	A	A	A	A	A	A	A	A	A	A	G	A	A	A	A	A	A	A	A	A	A	A	G	A	A	A	A	A	A	A	A	A
SCRI_RS_152206	G/A	2H	68787661	NA	NA	IPK	NA	NA	Geno_bar	NA	G	G	G	G	G	?	A	A	G	A	G	G	A	G	G	G	A	A	G	G	A	A	A	A	A	A	A	G	A	A	A	A	A	A	G	G	A	G	G
BOPA2_12_10219	G/A	2H	70575707	NA	NA	IPK	NA	NA	Geno_bar	NA	G	G	G	G	A	?	G	G	G	G	G	G	G	G	G	G	G	G	G	G	G	G	G	G	G	G	G	G	G	G	G	G	G	G	G	G	G	G	G
BOPA1_ABC02350-PHV759-04	C/A	2H	70642807	NA	NA	IPK	NA	NA	Geno_bar	NA	C	C	C	C	C	?	C	A	C	C	C	C	C	A	C	A	A	C	C	C	C	A	C	A	C	C	C	C	C	C	C	C	C	C	C	A	C	A	A
BOPA2_12_30703	G/A	2H	71400580	NA	NA	IPK	NA	NA	Geno_bar	NA	G	A	G	A	G	?	A	G	G	A	G	G	G	A	G	G	G	G	A	G	G	G	A	G	G	G	G	G	G	G	A	G	A	G	G	G	G	G	G
SCRI_RS_237094	T/A	2H	74526181	NA	NA	IPK	NA	NA	Geno_bar	NA	T	T	T	T	A	?	T	A	T	A	A	T	T	T	T	A	A	T	A	A	A	T	A	T	A	A	A	T	A	A	A	T	A	A	A	A	A	T	T
SCRI_RS_139793	A/G	2H	74596977	NA	NA	IPK	NA	NA	Geno_bar	NA	A	G	G	G	G	?	A	A	A	A	A	A	A	A	A	A	A	A	A	A	A	A	A	A	A	A	A	G	A	G	A	A	A	A	A	A	A	G	G
SCRI_RS_14801	G/A	2H	74603525	NA	NA	IPK	NA	NA	Geno_bar	NA	G	G	G	G	A	?	A	A	A	G	A	A	A	G	A	A	G	A	G	A	A	A	G	A	A	A	A	G	A	G	G	A	A	A	A	A	A	A	G
BOPA1_CONSENSUSGBS0524-2	G/A	2H	74603709	NA	NA	IPK	NA	NA	Geno_bar	NA	G	G	G	G	G	?	A	G	G	A	G	G	A	G	G	G	G	G	G	G	G	G	G	G	G	G	G	A	G	G	G	G	G	G	G	G	G	G	G
SCRI_RS_239231	G/A	2H	76954509	NA	NA	IPK	NA	NA	Geno_bar	NA	G	?	G	G	A	?	G	G	A	G	G	G	A	G	G	G	G	G	G	G	A	G	G	G	G	G	G	A	A	A	G	G	A	A	G	G	G	G	G
SCRI_RS_221843	C/G	2H	78370511	NA	NA	IPK	NA	NA	Geno_bar	NA	C	?	C	C	G	?	C	C	C	G	C	C	C	G	C	C	C	G	C	C	C	C	G	C	C	C	C	C	C	C	C	C	C	C	G	C	C	G	G
SCRI_RS_8366	G/A	2H	78371876	NA	NA	IPK	NA	NA	Geno_bar	NA	G	A	A	A	G	?	G	G	A	G	A	A	G	A	A	A	A	A	A	A	G	G	G	A	G	G	G	A	A	G	G	G	A	A	A	G	G	G	G
BOPA2_12_31127	NA	2H	79717731	NA	NA	IPK	NA	NA	Geno_bar	NA	?	?	?	?	?	?	?	?	?	?	?	?	?	?	?	?	?	?	?	?	?	?	?	?	?	?	?	?	?	?	?	?	?	?	?	?	?	?	?
BOPA2_12_31169	G/A	2H	80076216	NA	NA	IPK	NA	NA	Geno_bar	NA	G	A	G	G	A	?	A	G	A	G	A	G	A	A	G	A	A	A	A	A	G	A	A	A	A	G	G	A	G	A	G	A	A	G	G	A	G	G	G
SCRI_RS_198148	A/C	2H	80405044	NA	NA	IPK	NA	NA	Geno_bar	NA	A	A	A	A	C	?	A	A	A	A	A	A	A	A	A	A	A	A	A	A	A	A	A	A	A	A	A	A	A	A	A	A	A	A	A	A	A	A	A
SCRI_RS_3159	C/A	2H	80834548	NA	NA	IPK	NA	NA	Geno_bar	NA	C	?	A	A	C	?	A	A	A	A	A	A	A	A	A	A	A	A	A	A	A	A	A	A	A	A	A	C	A	A	A	A	A	A	A	A	A	A	A
SCRI_RS_198460	G/A	2H	80837124	NA	NA	IPK	NA	NA	Geno_bar	NA	G	G	G	G	G	?	G	G	G	G	A	A	G	A	A	A	G	A	A	A	G	G	G	G	G	G	G	G	G	G	G	G	G	G	G	A	G	A	A
BOPA1_3598-489	A/G	2H	82437223	NA	NA	IPK	NA	NA	Geno_bar	NA	A	A	G	A	G	?	A	A	A	A	A	A	A	A	A	A	A	A	A	A	A	A	A	A	A	A	A	A	A	A	A	A	A	A	A	A	A	G	G
SCRI_RS_231782	C/A	2H	82524519	NA	NA	IPK	NA	NA	Geno_bar	NA	C	C	C	C	A	?	A	A	A	A	A	A	A	C	A	A	A	A	A	A	C	A	A	A	A	A	A	A	C	A	C	C	A	C	C	C	A	A	C
SCRI_RS_151576	A/G	2H	83425918	NA	NA	IPK	NA	NA	Geno_bar	NA	A	G	A	A	G	?	A	A	G	G	A	A	G	G	A	A	G	A	A	A	A	A	A	G	G	A	G	A	A	A	A	A	G	A	G	A	A	G	G
BOPA1_2417-924	G/A	2H	83431617	NA	NA	IPK	NA	NA	Geno_bar	NA	G	A	A	A	A	?	G	A	G	G	A	A	A	A	A	A	A	A	A	A	G	G	A	A	A	G	G	A	A	A	G	A	A	A	A	A	G	A	A
BOPA2_12_10156	G/A	2H	83591290	NA	NA	IPK	NA	NA	Geno_bar	NA	G	A	A	A	A	?	G	?	A	G	G	G	G	A	G	G	A	G	G	G	A	G	G	G	G	A	A	A	A	G	A	A	G	A	A	A	G	A	G
BOPA2_12_11428	T/A	2H	85104112	NA	NA	IPK	NA	NA	Geno_bar	NA	T	T	T	T	A	?	A	A	A	A	A	A	A	A	A	A	A	A	A	A	A	A	A	A	A	A	A	A	A	A	A	A	A	A	A	A	A	A	A
SCRI_RS_158649	G/A	2H	86579813	NA	NA	IPK	NA	NA	Geno_bar	NA	G	G	G	G	G	?	G	?	A	A	A	A	A	G	A	A	A	A	G	A	A	A	A	G	G	A	A	G	G	G	A	A	A	A	A	A	A	G	G
BOPA1_5823-1073	G/A	2H	86580884	NA	NA	IPK	NA	NA	Geno_bar	NA	G	G	G	G	A	?	A	A	A	A	A	A	A	A	A	A	A	A	A	A	A	A	A	A	A	G	G	G	A	A	A	A	A	A	A	G	A	G	G
BOPA2_12_20688	G/C	2H	88324651	NA	NA	IPK	NA	NA	Geno_bar	NA	G	G	G	G	C	?	G	G	C	C	G	G	G	G	G	G	G	G	C	G	G	G	G	C	G	G	G	G	G	G	G	G	G	G	C	C	G	C	C
BOPA1_ABC01899-1-1-301	G/A	2H	91940117	NA	NA	IPK	NA	NA	Geno_bar	NA	G	A	A	G	A	?	A	G	A	G	G	G	A	A	G	G	A	A	A	G	A	G	G	A	G	A	G	A	A	G	G	G	A	G	A	A	A	A	A
SCRI_RS_182050	A/C	2H	94197823	NA	NA	IPK	NA	NA	Geno_bar	NA	A	?	A	A	A	?	C	C	C	C	C	C	C	A	C	C	A	C	A	C	C	C	C	C	C	C	C	C	C	C	C	C	C	C	C	C	C	C	C
SCRI_RS_167564	G/C	2H	94200917	NA	NA	IPK	NA	NA	Geno_bar	NA	G	G	G	G	G	?	C	G	C	G	G	C	G	G	C	G	C	C	C	C	C	C	C	C	G	C	C	C	C	C	C	C	C	C	C	G	C	C	C
BOPA1_6384-866	C/G	2H	94760653	NA	NA	IPK	NA	NA	Geno_bar	NA	C	C	C	C	C	?	G	G	C	C	C	C	G	C	C	G	G	G	C	C	C	G	G	C	C	C	C	C	C	C	C	G	G	C	C	C	G	C	C
SCRI_RS_122681	G/A	2H	96154766	NA	NA	IPK	NA	NA	Geno_bar	NA	G	G	G	G	G	?	A	G	G	A	G	G	G	G	G	G	G	G	G	A	G	G	G	G	G	G	G	G	G	G	G	G	G	A	G	G	G	G	G
BOPA1_ABC12560-1-1-421	A/G	2H	96162710	NA	NA	IPK	NA	NA	Geno_bar	NA	A	A	A	A	A	?	A	G	A	A	A	A	A	A	A	A	G	A	G	A	A	A	A	G	A	A	A	A	G	A	G	G	A	A	A	G	G	A	A
SCRI_RS_151535	G/C	2H	97400153	NA	NA	IPK	NA	NA	Geno_bar	NA	G	C	C	C	G	?	G	G	G	G	G	G	G	G	G	G	G	G	G	G	G	G	G	G	G	G	G	C	G	G	G	G	G	G	G	G	G	G	G
BOPA2_12_11131	G/A	2H	97401187	NA	NA	IPK	NA	NA	Geno_bar	NA	G	A	A	A	G	?	A	A	A	A	A	A	A	A	A	A	A	A	A	A	A	A	A	A	A	A	A	G	A	A	A	A	A	A	A	A	A	G	G
BOPA1_4331-1475	A/G	2H	100641976	NA	NA	IPK	NA	NA	Geno_bar	NA	A	G	G	G	A	?	G	?	G	G	A	G	A	G	G	G	G	A	G	G	G	G	G	G	G	G	G	G	G	G	A	G	A	G	G	G	G	A	G
SCRI_RS_175065	NA	2H	103696782	NA	NA	IPK	NA	NA	Geno_bar	NA	?	?	?	?	?	?	?	?	?	?	?	?	?	?	?	?	?	?	?	?	?	?	?	?	?	?	?	?	?	?	?	?	?	?	?	?	?	?	?
BOPA1_5113-624	C/A	2H	107638923	NA	NA	IPK	NA	NA	Geno_bar	NA	C	A	C	A	C	?	A	C	C	C	A	C	C	A	A	A	A	C	A	C	A	A	C	C	A	A	A	A	C	A	A	A	C	C	C	C	C	A	C
BOPA2_12_30259	NA	2H	108258950	NA	NA	IPK	NA	NA	Geno_bar	NA	?	?	?	?	?	?	?	?	?	?	?	?	?	?	?	?	?	?	?	?	?	?	?	?	?	?	?	?	?	?	?	?	?	?	?	?	?	?	?
SCRI_RS_225170	G/C	2H	108798969	NA	NA	IPK	NA	NA	Geno_bar	NA	G	G	G	G	G	?	G	C	C	C	C	G	C	G	C	C	G	C	C	C	C	C	C	G	C	C	C	C	G	C	C	G	C	C	G	G	C	G	G
SCRI_RS_154617	A/G	2H	108976671	NA	NA	IPK	NA	NA	Geno_bar	NA	A	A	A	A	A	?	G	G	G	G	G	A	A	A	G	G	A	A	A	G	G	G	G	A	A	G	A	G	A	G	G	A	A	G	A	A	G	A	A
SCRI_RS_199898	G/A	2H	109868016	NA	NA	IPK	NA	NA	Geno_bar	NA	G	G	G	G	A	?	A	A	A	A	A	A	A	A	A	A	A	A	A	A	A	A	A	A	A	A	A	A	A	A	A	A	A	A	A	A	A	A	A
SCRI_RS_199897	G/A	2H	109874563	NA	NA	IPK	NA	NA	Geno_bar	NA	G	G	G	G	A	?	G	G	A	G	A	A	A	G	G	?	G	A	G	A	G	G	A	A	G	G	G	A	A	G	A	G	A	G	G	G	A	A	A
BOPA2_12_31474	A/G	2H	110194176	NA	NA	IPK	NA	NA	Geno_bar	NA	A	A	A	A	A	?	A	A	A	A	A	A	A	A	A	A	A	A	A	A	A	A	A	A	A	A	A	A	A	A	A	A	A	A	A	A	A	A	A
BOPA1_ABC20402-1-3-298	A/G	2H	110245657	NA	NA	IPK	NA	NA	Geno_bar	NA	A	A	A	A	G	?	A	A	G	A	A	G	A	A	G	A	A	G	A	A	G	A	A	G	A	A	A	A	A	A	A	G	A	A	A	G	G	G	G
BOPA1_9060-471	G/A	2H	110249133	NA	NA	IPK	NA	NA	Geno_bar	NA	G	G	G	G	A	?	G	G	G	G	G	G	G	G	G	G	G	G	G	G	G	G	G	G	G	A	A	A	G	G	G	G	G	G	G	G	G	A	G
SCRI_RS_10398	A/G	2H	113049405	NA	NA	IPK	NA	NA	Geno_bar	NA	A	A	G	G	G	?	A	G	A	A	G	A	G	A	A	A	G	G	A	A	A	G	G	A	G	A	G	A	A	G	G	G	A	A	A	G	G	A	A
SCRI_RS_155546	A/G	2H	113639907	NA	NA	IPK	NA	NA	Geno_bar	NA	A	G	G	G	G	?	G	A	G	A	G	A	G	G	A	G	A	G	G	A	G	G	G	G	G	G	A	G	G	G	G	G	G	G	G	A	G	A	G
SCRI_RS_144592	G/C	2H	114309420	NA	NA	IPK	NA	NA	Geno_bar	NA	G	G	C	G	G	?	G	G	C	G	G	C	G	G	G	G	G	C	G	G	G	G	C	C	C	G	C	C	G	G	G	G	C	G	C	G	G	C	C
BOPA1_946-2500	C/A	2H	115322329	NA	NA	IPK	NA	NA	Geno_bar	NA	C	C	C	C	C	?	A	A	A	A	A	A	A	A	A	A	A	A	A	A	A	A	A	A	A	A	A	C	A	A	A	A	A	A	A	A	A	C	A
BOPA1_1292-406	C/G	2H	115449997	NA	NA	IPK	NA	NA	Geno_bar	NA	C	C	C	C	C	?	C	C	G	C	C	C	C	G	C	C	C	C	G	C	C	C	C	C	C	C	C	C	C	G	C	C	G	C	C	C	C	C	C
SCRI_RS_167845	G/A	2H	115855751	NA	NA	IPK	NA	NA	Geno_bar	NA	G	G	G	A	G	?	A	G	A	A	A	A	A	A	A	A	A	G	A	A	A	A	A	G	A	A	A	A	A	G	A	A	G	A	A	A	A	G	G
SCRI_RS_169913	C/A	2H	118552221	NA	NA	IPK	NA	NA	Geno_bar	NA	C	C	C	C	A	?	A	C	A	A	C	A	A	A	C	A	A	A	A	C	C	C	C	C	A	C	A	A	A	A	C	C	A	A	C	C	A	A	A
BOPA1_2601-171	G/A	2H	118999843	NA	NA	IPK	NA	NA	Geno_bar	NA	G	A	A	A	A	?	A	A	G	G	A	G	A	A	G	A	G	A	A	G	G	A	G	G	A	G	G	A	A	A	A	G	A	G	A	G	G	G	G
SCRI_RS_195938	G/A	2H	119910815	NA	NA	IPK	NA	NA	Geno_bar	NA	G	A	A	A	G	?	G	G	G	G	G	G	G	G	G	G	G	G	G	G	G	G	G	G	G	G	G	G	G	G	G	A	G	G	G	G	A	G	G
SCRI_RS_125325	G/A	2H	119984147	NA	NA	IPK	NA	NA	Geno_bar	NA	G	A	A	A	A	?	G	G	A	G	A	G	G	A	G	G	G	G	G	G	G	G	G	A	G	G	G	G	G	A	G	G	G	G	G	A	G	A	A
BOPA2_12_11272	A/G	2H	119984321	NA	NA	IPK	NA	NA	Geno_bar	NA	A	A	A	A	A	?	A	A	A	A	G	G	A	G	G	?	A	G	G	G	A	A	A	A	A	A	A	A	A	A	A	A	A	A	A	G	A	G	G
BOPA1_1698-619	A/G	2H	121110693	NA	NA	IPK	NA	NA	Geno_bar	NA	A	G	G	G	G	?	G	G	G	G	G	G	G	G	G	G	G	G	G	G	G	G	G	G	G	G	G	G	G	G	G	G	G	G	G	G	G	G	G
SCRI_RS_194216	A/G	2H	121611358	NA	NA	IPK	NA	NA	Geno_bar	NA	A	G	A	A	G	?	A	A	G	G	G	A	A	G	A	A	A	G	G	A	G	A	G	A	A	A	A	G	G	A	A	A	G	G	G	A	G	G	G
BOPA2_12_20235	G/A	2H	121687707	NA	NA	IPK	NA	NA	Geno_bar	NA	G	G	G	G	A	?	G	G	G	G	G	G	G	G	G	G	G	G	G	G	G	G	G	G	G	G	G	A	G	G	G	G	G	G	G	G	G	G	G
BOPA1_3662-381	G/A	2H	122032984	NA	NA	IPK	NA	NA	Geno_bar	NA	G	G	A	A	A	?	A	A	A	A	A	A	A	A	A	A	A	A	A	A	A	A	A	A	A	A	A	A	A	A	A	A	A	A	A	A	G	A	A
SCRI_RS_206569	G/A	2H	122036891	NA	NA	IPK	NA	NA	Geno_bar	NA	G	G	G	G	G	?	G	A	A	A	G	G	G	G	G	G	G	G	A	A	G	A	G	G	G	A	A	G	G	G	A	G	G	A	G	G	G	G	G
BOPA2_12_10927	A/G	2H	122767846	NA	NA	IPK	NA	NA	Geno_bar	NA	A	A	A	A	A	?	A	A	A	A	A	A	A	A	A	A	A	A	A	A	A	A	A	A	A	A	A	A	A	A	A	A	A	A	A	A	A	A	A
BOPA2_12_31288	G/A	2H	124111327	NA	NA	IPK	NA	NA	Geno_bar	NA	G	A	A	A	G	?	A	G	G	A	A	A	A	A	G	A	A	A	A	A	G	G	A	A	G	G	G	G	A	G	A	A	A	A	A	A	A	A	A
BOPA1_5184-1163	C/A	2H	126207571	NA	NA	IPK	NA	NA	Geno_bar	NA	C	?	A	A	A	?	C	A	C	C	C	C	C	A	C	C	C	A	C	C	C	C	C	C	A	C	C	A	C	C	C	C	C	C	A	A	C	A	A
SCRI_RS_30973	G/A	2H	126730400	NA	NA	IPK	NA	NA	Geno_bar	NA	G	G	G	G	A	?	A	G	G	G	G	G	A	G	G	G	G	G	G	A	G	G	G	G	G	G	G	G	G	G	G	G	G	G	G	G	G	G	G
SCRI_RS_186443	C/G	2H	127028334	NA	NA	IPK	NA	NA	Geno_bar	NA	C	C	C	C	G	?	C	C	C	C	C	C	C	C	C	C	C	C	C	C	C	C	C	C	C	C	C	C	C	C	C	C	C	C	C	C	C	C	C
BOPA2_12_30251	G/A	2H	128270958	NA	NA	IPK	NA	NA	Geno_bar	NA	G	G	G	G	G	?	A	A	A	A	A	A	A	A	A	A	A	A	A	A	A	A	A	A	A	A	A	G	A	A	A	A	A	A	A	A	A	G	A
SCRI_RS_13639	A/G	2H	129461371	NA	NA	IPK	NA	NA	Geno_bar	NA	A	G	G	G	A	?	A	A	A	A	A	A	A	A	A	A	A	A	A	A	A	A	A	A	A	A	A	A	A	A	A	A	A	A	A	A	A	A	A
SCRI_RS_142400	C/A	2H	132659867	NA	NA	IPK	NA	NA	Geno_bar	NA	C	C	C	C	C	?	C	A	C	A	C	A	C	A	C	C	C	A	C	A	C	C	C	A	A	A	A	C	C	C	C	C	C	A	A	A	A	A	A
BOPA1_8889-842	G/A	2H	132767421	NA	NA	IPK	NA	NA	Geno_bar	NA	G	G	G	A	G	?	A	G	G	A	A	G	A	G	A	G	G	A	A	A	A	G	G	G	A	A	G	A	G	A	A	G	G	A	G	G	G	G	G
SCRI_RS_222933	A/C	2H	133424046	NA	NA	IPK	NA	NA	Geno_bar	NA	A	C	A	A	C	?	A	A	A	A	A	A	A	A	A	C	A	A	A	C	A	A	C	A	C	A	A	A	A	C	A	A	C	C	A	A	A	A	A
SCRI_RS_206492	A/T	2H	133834112	NA	NA	IPK	NA	NA	Geno_bar	NA	A	A	A	T	T	?	T	A	T	T	A	T	T	T	T	T	T	T	T	T	T	T	T	T	T	T	T	T	T	T	A	T	T	T	T	T	T	T	T
SCRI_RS_186664	A/G	2H	136220571	NA	NA	IPK	NA	NA	Geno_bar	NA	A	A	A	A	G	?	G	A	A	A	A	G	G	A	G	G	G	A	A	G	A	A	A	G	G	A	A	A	G	G	A	G	A	A	A	G	A	G	A
BOPA2_12_31408	C/A	2H	136228013	NA	NA	IPK	NA	NA	Geno_bar	NA	C	C	C	C	C	?	A	C	A	C	A	A	C	C	A	A	C	C	A	A	A	C	C	A	A	A	C	A	A	A	C	C	A	C	A	C	C	A	A
SCRI_RS_158123	A/G	2H	136573803	NA	NA	IPK	NA	NA	Geno_bar	NA	A	?	A	A	G	?	G	G	G	G	G	G	G	G	G	G	G	G	G	G	G	G	G	G	G	G	G	G	G	G	G	G	G	G	A	G	G	G	G
BOPA1_3090-138	A/C	2H	136904248	NA	NA	IPK	NA	NA	Geno_bar	NA	A	C	C	C	A	?	C	A	C	A	A	C	C	C	C	?	C	C	C	A	C	A	C	C	C	C	A	C	C	C	C	C	C	A	C	A	C	C	C
SCRI_RS_238404	G/C	2H	141687904	NA	NA	IPK	NA	NA	Geno_bar	NA	G	G	G	G	G	?	G	G	G	G	G	C	G	G	G	G	G	G	G	C	G	G	G	C	G	C	C	G	G	G	G	G	G	C	G	G	G	G	G
BOPA2_12_30209	A/C	2H	147021592	NA	NA	IPK	NA	NA	Geno_bar	NA	A	A	A	A	C	?	C	C	A	A	C	C	A	A	A	C	C	C	C	A	A	C	C	C	C	A	C	A	A	C	C	C	A	A	C	C	C	C	C
SCRI_RS_162700	A/G	2H	147954820	NA	NA	IPK	NA	NA	Geno_bar	NA	A	G	G	A	A	?	A	G	G	G	G	G	G	G	A	?	A	G	A	G	A	A	G	G	A	A	G	G	G	A	A	A	A	G	A	G	A	A	A
BOPA2_12_10558	G/A	2H	149783485	NA	NA	IPK	NA	NA	Geno_bar	NA	G	G	A	A	G	?	G	A	G	A	A	A	A	G	A	G	A	A	A	A	G	A	A	A	A	A	A	A	A	A	A	A	A	A	G	A	A	A	A
SCRI_RS_103572	G/A	2H	157579338	NA	NA	IPK	NA	NA	Geno_bar	NA	G	G	G	G	G	?	G	G	G	G	G	G	G	G	G	G	G	G	G	G	G	G	G	G	G	G	G	G	G	G	G	G	G	G	G	G	G	G	G
BOPA2_12_30487	A/G	2H	158450324	NA	NA	IPK	NA	NA	Geno_bar	NA	A	?	A	A	G	?	A	A	A	A	A	A	A	A	A	A	A	A	A	A	A	A	A	A	G	A	A	A	A	A	A	A	A	A	A	A	A	A	A
BOPA2_12_30557	A/C	2H	159048522	NA	NA	IPK	NA	NA	Geno_bar	NA	A	A	A	A	A	?	A	A	A	A	A	A	A	A	A	?	A	A	A	A	C	A	C	A	A	C	C	A	A	A	C	C	C	A	C	C	C	A	A
SCRI_RS_106444	C/A	2H	163407580	NA	NA	IPK	NA	NA	Geno_bar	NA	C	C	C	C	C	?	A	A	C	A	A	A	C	C	A	A	C	A	A	A	C	A	C	C	A	C	C	C	A	A	C	C	A	A	C	A	A	A	A
SCRI_RS_131325	C/A	2H	165117115	NA	NA	IPK	NA	NA	Geno_bar	NA	C	A	A	A	C	?	C	C	C	C	C	C	C	C	C	C	C	C	C	C	C	C	C	C	C	C	C	C	C	C	C	C	C	C	C	C	C	C	C
BOPA1_4630-1036	G/A	2H	165634886	NA	NA	IPK	NA	NA	Geno_bar	NA	G	?	A	G	G	?	A	A	A	A	G	A	A	A	A	A	A	A	A	A	A	A	A	A	A	A	A	A	A	G	A	A	A	A	A	A	A	A	A
SCRI_RS_136233	A/C	2H	173657292	NA	NA	IPK	NA	NA	Geno_bar	NA	A	C	C	C	C	?	C	A	C	C	C	C	C	C	A	?	C	C	A	C	C	A	A	C	C	A	A	C	A	C	A	A	C	A	C	C	A	A	A
SCRI_RS_144891	G/A	2H	174057696	NA	NA	IPK	NA	NA	Geno_bar	NA	G	G	G	G	A	?	G	G	A	A	G	G	G	A	A	G	G	A	G	G	A	G	A	G	G	A	G	G	G	G	A	G	A	G	G	G	G	G	G
SCRI_RS_109192	G/A	2H	175053530	NA	NA	IPK	NA	NA	Geno_bar	NA	G	G	G	G	G	?	G	A	A	G	A	A	G	A	A	A	A	A	A	G	A	A	A	A	A	A	A	G	A	A	A	A	A	A	A	A	G	A	A
BOPA1_5254-1845	A/G	2H	175163828	NA	NA	IPK	NA	NA	Geno_bar	NA	A	A	A	A	A	?	G	G	G	G	G	G	G	G	G	G	G	G	G	G	G	G	G	G	G	G	G	A	G	G	G	G	G	G	G	G	G	G	A
BOPA2_12_31194	G/A	2H	176852534	NA	NA	IPK	NA	NA	Geno_bar	NA	G	G	G	G	G	?	G	A	G	G	A	A	A	A	A	G	G	A	G	A	G	A	A	A	A	G	A	G	A	A	A	A	G	A	A	A	A	A	A
SCRI_RS_180032	G/A	2H	178459122	NA	NA	IPK	NA	NA	Geno_bar	NA	G	A	A	A	G	?	A	A	A	A	A	A	G	A	A	A	A	A	A	G	A	A	A	A	A	A	A	A	A	A	A	A	A	A	G	A	G	A	A
SCRI_RS_167882	NA	2H	179092526	NA	NA	IPK	NA	NA	Geno_bar	NA	?	?	?	?	?	?	?	?	?	?	?	?	?	?	?	?	?	?	?	?	?	?	?	?	?	?	?	?	?	?	?	?	?	?	?	?	?	?	?
SCRI_RS_122871	A/G	2H	180551172	NA	NA	IPK	NA	NA	Geno_bar	NA	A	A	A	A	A	?	A	A	A	A	G	G	A	G	G	G	A	G	G	G	A	A	A	A	A	A	A	G	A	A	A	A	A	A	A	G	A	G	G
BOPA2_12_10330	A/G	2H	181208645	NA	NA	IPK	NA	NA	Geno_bar	NA	A	A	A	A	A	?	A	A	A	A	A	A	A	A	A	A	A	A	A	A	A	A	A	A	A	A	A	A	A	A	A	A	A	A	A	A	A	A	A
BOPA1_3212-2979	G/A	2H	183381488	NA	NA	IPK	NA	NA	Geno_bar	NA	G	G	G	G	G	?	G	G	G	A	G	G	G	G	G	?	G	G	G	G	G	G	G	G	G	G	G	G	G	G	G	G	A	A	G	G	G	G	G
BOPA2_12_10948	A/G	2H	183518398	NA	NA	IPK	NA	NA	Geno_bar	NA	A	A	A	A	G	?	G	G	A	G	G	G	A	A	A	G	G	G	G	G	A	G	A	G	A	G	A	A	G	A	A	G	A	G	G	G	G	G	G
SCRI_RS_130072	A/G	2H	184569149	NA	NA	IPK	NA	NA	Geno_bar	NA	A	G	G	G	G	?	G	G	A	G	A	A	A	G	A	A	A	A	A	G	A	A	A	A	A	A	A	G	G	A	A	A	A	G	G	A	A	G	A
BOPA1_ABC06091-1-1-187	NA	2H	185517764	NA	NA	IPK	NA	NA	Geno_bar	NA	?	?	?	?	?	?	?	?	?	?	?	?	?	?	?	?	?	?	?	?	?	?	?	?	?	?	?	?	?	?	?	?	?	?	?	?	?	?	?
SCRI_RS_151430	A/G	2H	185910126	NA	NA	IPK	NA	NA	Geno_bar	NA	A	A	A	A	A	?	G	G	G	G	G	G	A	G	G	G	G	G	G	G	G	G	G	G	G	G	G	A	G	G	G	A	G	G	G	G	G	G	G
BOPA2_12_11163	G/A	2H	186434939	NA	NA	IPK	NA	NA	Geno_bar	NA	G	G	G	G	G	?	G	G	G	G	G	G	A	G	G	G	G	G	G	G	G	G	G	G	G	G	G	A	G	G	G	G	G	G	G	G	G	G	G
BOPA1_5759-478	A/G	2H	192278372	NA	NA	IPK	NA	NA	Geno_bar	NA	A	G	G	G	A	?	A	A	A	A	A	G	A	A	G	A	A	A	G	A	A	A	A	A	A	A	A	G	A	A	A	A	A	A	A	A	G	A	G
SCRI_RS_231746	NA	2H	193498612	NA	NA	IPK	NA	NA	Geno_bar	NA	?	?	?	?	?	?	?	?	?	?	?	?	?	?	?	?	?	?	?	?	?	?	?	?	?	?	?	?	?	?	?	?	?	?	?	?	?	?	?
SCRI_RS_132200	G/A	2H	194638272	NA	NA	IPK	NA	NA	Geno_bar	NA	G	G	G	G	G	?	G	A	A	G	A	A	A	G	A	A	A	A	G	A	A	A	G	A	A	A	A	A	A	A	G	A	G	A	A	A	A	A	A
SCRI_RS_192676	G/A	2H	197424108	NA	NA	IPK	NA	NA	Geno_bar	NA	G	G	A	A	A	?	G	G	G	G	G	A	G	G	A	G	G	G	G	G	G	G	G	A	G	G	G	A	G	G	G	G	G	G	G	G	G	A	A
BOPA1_411-495	G/A	2H	197904597	NA	NA	IPK	NA	NA	Geno_bar	NA	G	G	G	G	G	?	G	G	G	G	G	A	A	A	G	G	A	A	A	G	G	G	G	A	A	G	A	G	A	G	G	G	A	G	G	G	G	G	G
BOPA2_12_30853	G/A	2H	201118744	NA	NA	IPK	NA	NA	Geno_bar	NA	G	G	G	G	G	?	G	G	G	G	G	G	G	G	G	G	G	G	G	G	G	G	G	G	G	G	G	G	G	G	G	G	G	G	G	G	G	G	G
SCRI_RS_204254	G/A	2H	201620588	NA	NA	IPK	NA	NA	Geno_bar	NA	G	A	G	G	A	?	G	A	G	A	A	A	A	A	A	A	G	A	A	A	G	A	A	A	G	A	A	G	A	G	A	A	G	A	A	A	A	A	A
SCRI_RS_141874	T/A	2H	203352775	NA	NA	IPK	NA	NA	Geno_bar	NA	T	A	A	A	T	?	T	T	T	T	T	T	T	T	T	T	T	T	T	T	T	T	T	T	T	T	T	T	T	T	T	T	T	A	T	T	T	T	T
BOPA1_ABC01644-1-3-379	A/G	2H	205975238	NA	NA	IPK	NA	NA	Geno_bar	NA	A	A	A	A	A	?	A	A	A	A	A	A	A	A	A	A	A	A	A	A	A	A	A	A	A	A	A	A	A	A	A	A	A	A	G	A	A	A	A
SCRI_RS_228442	NA	2H	213581296	NA	NA	IPK	NA	NA	Geno_bar	NA	?	?	?	?	?	?	?	?	?	?	?	?	?	?	?	?	?	?	?	?	?	?	?	?	?	?	?	?	?	?	?	?	?	?	?	?	?	?	?
BOPA2_12_30828	NA	2H	219489782	NA	NA	IPK	NA	NA	Geno_bar	NA	?	?	?	?	?	?	?	?	?	?	?	?	?	?	?	?	?	?	?	?	?	?	?	?	?	?	?	?	?	?	?	?	?	?	?	?	?	?	?
BOPA1_ABC04893-1-1-248	A/G	2H	224821659	NA	NA	IPK	NA	NA	Geno_bar	NA	A	G	G	G	G	?	G	A	A	A	A	A	A	A	A	A	A	A	A	A	A	A	A	G	G	A	A	G	A	G	A	A	A	A	A	A	A	G	G
SCRI_RS_198865	A/G	2H	225004175	NA	NA	IPK	NA	NA	Geno_bar	NA	A	G	G	G	G	?	A	A	A	A	A	A	A	A	A	A	A	A	A	A	A	A	A	A	A	A	A	A	A	A	A	A	A	A	A	A	A	A	A
BOPA1_4233-63	G/A	2H	226796699	NA	NA	IPK	NA	NA	Geno_bar	NA	G	G	G	G	A	?	A	A	A	A	A	A	A	A	A	A	A	A	A	A	G	A	A	A	A	A	A	A	A	A	G	G	A	G	G	G	A	A	G
SCRI_RS_13952	G/A	2H	229111314	NA	NA	IPK	NA	NA	Geno_bar	NA	G	?	G	G	A	?	A	G	G	A	A	A	A	A	A	A	A	A	G	A	A	A	A	A	A	A	A	A	A	A	A	A	?	A	A	A	A	A	A
SCRI_RS_170235	T/A	2H	239094260	NA	NA	IPK	NA	NA	Geno_bar	NA	T	A	A	A	A	?	T	T	A	A	A	T	T	T	A	T	T	T	A	A	A	A	T	T	A	A	A	A	T	A	A	T	A	A	A	T	T	A	A
SCRI_RS_55840	A/G	2H	239095743	NA	NA	IPK	NA	NA	Geno_bar	NA	A	A	A	A	A	?	A	A	G	G	A	A	A	G	A	A	A	A	A	G	A	A	A	A	A	A	A	G	A	A	A	A	A	A	A	A	A	G	A
SCRI_RS_137018	A/C	2H	239777747	NA	NA	IPK	NA	NA	Geno_bar	NA	A	C	A	A	A	?	C	C	A	C	C	C	A	C	C	C	C	C	C	C	A	C	C	C	C	C	C	C	C	C	C	C	C	C	C	C	C	A	C
BOPA1_2998-508	G/A	2H	240221324	NA	NA	IPK	NA	NA	Geno_bar	NA	G	G	G	G	G	?	G	G	A	A	G	A	A	A	G	G	A	A	A	A	A	G	G	A	A	G	A	G	G	G	G	A	A	A	A	A	G	G	A
BOPA1_13926-531	C/G	2H	246219296	NA	NA	IPK	NA	NA	Geno_bar	NA	?	C	G	C	C	?	G	G	G	C	G	G	?	G	?	G	?	G	G	G	?	?	?	?	G	?	G	G	G	C	?	?	?	G	G	G	?	G	?
SCRI_RS_87934	C/A	2H	248061374	NA	NA	IPK	NA	NA	Geno_bar	NA	C	C	C	C	C	?	A	C	C	C	C	C	C	C	C	?	C	A	C	C	C	C	C	C	C	C	C	C	C	C	C	C	C	C	C	C	C	C	C
BOPA1_ABC14943-1-2-466	C/G	2H	248552877	NA	NA	IPK	NA	NA	Geno_bar	NA	C	C	G	C	G	?	C	C	G	G	C	C	C	G	G	C	C	G	C	C	G	C	G	C	C	G	C	G	C	C	G	C	G	C	C	C	C	C	C
SCRI_RS_206358	G/C	2H	248555440	NA	NA	IPK	NA	NA	Geno_bar	NA	G	G	G	G	C	?	C	C	C	G	C	C	C	G	C	C	G	C	G	C	C	C	G	C	C	C	C	G	C	G	G	C	C	C	C	C	C	C	G
SCRI_RS_236995	NA	2H	248555805	NA	NA	IPK	NA	NA	Geno_bar	NA	?	?	?	?	?	?	?	?	?	?	?	?	?	?	?	?	?	?	?	?	?	?	?	?	?	?	?	?	?	?	?	?	?	?	?	?	?	?	?
SCRI_RS_160277	G/A	2H	252287919	NA	NA	IPK	NA	NA	Geno_bar	NA	G	A	G	G	A	?	A	G	G	G	G	G	G	G	G	G	A	G	A	G	G	G	G	G	G	G	G	A	G	G	G	G	A	G	G	G	G	G	G
BOPA2_12_10099	T/A	2H	253188606	NA	NA	IPK	NA	NA	Geno_bar	NA	T	T	T	T	T	?	A	T	A	A	A	A	A	T	A	A	A	A	A	A	A	T	A	A	T	A	T	T	T	T	A	A	A	A	T	A	A	T	A
BOPA1_2802-685	A/G	2H	254972206	NA	NA	IPK	NA	NA	Geno_bar	NA	A	A	A	A	G	?	G	G	G	G	G	G	G	G	G	G	G	G	G	G	G	G	G	G	G	G	G	G	G	G	G	G	G	G	G	G	G	G	G
SCRI_RS_193756	A/G	2H	260927052	NA	NA	IPK	NA	NA	Geno_bar	NA	A	A	A	A	A	?	A	A	A	A	A	A	A	A	A	A	A	A	A	A	A	A	A	A	A	A	A	A	A	A	A	A	G	A	A	A	G	A	A
SCRI_RS_185513	G/A	2H	265054468	NA	NA	IPK	NA	NA	Geno_bar	NA	G	G	A	G	G	?	A	A	A	A	A	A	A	A	A	A	A	A	A	A	A	A	A	A	A	A	A	A	A	A	A	A	A	A	A	A	A	A	A
SCRI_RS_220670	G/A	2H	266196447	NA	NA	IPK	NA	NA	Geno_bar	NA	G	G	G	G	G	?	G	A	G	A	G	A	A	A	G	G	A	G	A	A	G	A	A	A	A	G	A	A	G	A	G	G	G	A	G	A	A	G	A
SCRI_RS_236164	A/G	2H	266568369	NA	NA	IPK	NA	NA	Geno_bar	NA	A	A	A	A	G	?	G	G	A	G	G	G	G	G	G	G	G	G	G	G	G	G	G	G	G	G	G	G	G	G	G	G	G	G	A	G	G	G	G
BOPA1_7959-829	G/A	2H	267303750	NA	NA	IPK	NA	NA	Geno_bar	NA	G	G	G	A	G	?	G	G	A	A	A	G	A	A	A	G	G	A	G	A	G	A	A	A	A	A	A	G	G	G	A	G	G	A	A	A	G	G	G
BOPA2_12_21288	G/A	2H	267304061	NA	NA	IPK	NA	NA	Geno_bar	NA	G	G	G	G	G	?	G	G	G	A	G	G	G	G	G	G	G	G	G	G	G	G	G	G	G	G	G	G	G	G	G	G	G	G	G	A	G	A	A
SCRI_RS_235694	G/A	2H	269489889	NA	NA	IPK	NA	NA	Geno_bar	NA	G	G	G	G	G	?	G	G	G	G	G	G	G	G	G	G	G	G	G	G	G	G	G	G	G	G	G	G	G	G	G	G	G	G	G	G	G	G	G
BOPA2_12_30179	C/A	2H	274546389	NA	NA	IPK	NA	NA	Geno_bar	NA	C	?	A	C	A	?	A	A	A	A	C	A	A	A	C	A	A	A	A	A	C	A	A	?	C	C	A	A	A	A	C	A	C	A	A	A	A	A	A
BOPA2_12_20878	G/C	2H	294598697	NA	NA	IPK	NA	NA	Geno_bar	NA	G	G	G	G	C	?	C	C	C	C	C	C	C	C	C	C	C	C	C	C	C	C	C	C	G	C	C	C	C	C	C	C	C	C	C	C	C	C	C
BOPA2_12_30582	A/G	2H	294631197	NA	NA	IPK	NA	NA	Geno_bar	NA	A	A	A	A	A	?	A	A	A	G	A	A	A	A	A	A	A	A	A	G	G	G	G	A	G	A	A	A	A	G	G	G	A	G	G	G	A	A	A
SCRI_RS_219152	A/G	2H	301183643	NA	NA	IPK	NA	NA	Geno_bar	NA	A	G	G	G	G	?	A	A	A	A	A	A	A	A	A	A	A	A	A	A	A	A	A	A	A	A	A	A	A	A	A	A	A	A	A	A	A	A	A
SCRI_RS_158256	C/A	2H	304087451	NA	NA	IPK	NA	NA	Geno_bar	NA	C	A	A	A	C	?	C	C	C	C	C	C	C	C	C	C	C	C	C	C	C	C	C	C	C	C	C	C	C	C	C	C	C	C	C	C	C	C	C
SCRI_RS_176173	G/A	2H	306732414	NA	NA	IPK	NA	NA	Geno_bar	NA	G	A	A	A	G	?	A	G	G	G	G	G	G	G	G	G	G	G	G	G	G	G	G	G	G	G	G	G	G	G	G	G	G	G	G	G	G	G	G
SCRI_RS_232669	G/A	2H	308495899	NA	NA	IPK	NA	NA	Geno_bar	NA	G	A	G	G	G	?	G	G	G	G	G	G	A	G	G	G	G	G	G	G	G	G	G	G	G	G	G	G	G	G	G	G	G	G	G	G	G	G	G
BOPA2_12_31175	NA	2H	318877861	NA	NA	IPK	NA	NA	Geno_bar	NA	?	?	?	?	?	?	?	?	?	?	?	?	?	?	?	?	?	?	?	?	?	?	?	?	?	?	?	?	?	?	?	?	?	?	?	?	?	?	?
BOPA2_12_21337	A/G	2H	320307107	NA	NA	IPK	NA	NA	Geno_bar	NA	A	G	G	G	G	?	G	G	G	G	G	G	G	G	G	G	G	G	G	G	G	G	G	G	G	G	G	G	G	G	G	G	G	G	G	A	G	A	G
SCRI_RS_208799	G/A	2H	321955407	NA	NA	IPK	NA	NA	Geno_bar	NA	G	G	G	G	G	?	G	A	A	A	G	G	G	A	A	G	A	G	G	G	A	A	A	G	A	A	G	G	A	A	A	G	G	A	G	G	A	G	G
SCRI_RS_231897	A/G	2H	324300399	NA	NA	IPK	NA	NA	Geno_bar	NA	A	G	G	G	A	?	A	A	A	A	A	A	A	A	A	A	A	A	A	A	A	A	A	A	A	A	A	A	A	A	A	A	A	A	A	A	A	A	A
SCRI_RS_213718	G/A	2H	342120033	NA	NA	IPK	NA	NA	Geno_bar	NA	G	G	G	G	G	?	G	A	A	G	A	A	A	G	A	A	A	A	G	A	A	A	G	A	A	A	A	A	A	A	G	A	G	A	A	A	A	A	A
SCRI_RS_11204	G/A	2H	350662628	NA	NA	IPK	NA	NA	Geno_bar	NA	G	A	A	A	A	?	A	A	G	A	G	G	G	A	G	G	G	G	G	A	G	G	G	G	G	G	G	A	A	G	G	G	G	A	A	G	G	A	G
BOPA2_12_30561	NA	2H	351833165	NA	NA	IPK	NA	NA	Geno_bar	NA	?	?	?	?	?	?	?	?	?	?	?	?	?	?	?	?	?	?	?	?	?	?	?	?	?	?	?	?	?	?	?	?	?	?	?	?	?	?	?
BOPA2_12_31218	G/A	2H	373667488	NA	NA	IPK	NA	NA	Geno_bar	NA	G	G	G	G	A	?	A	A	A	A	G	G	A	G	G	G	A	G	G	G	A	A	A	A	A	A	A	G	G	A	A	A	A	A	A	G	A	G	G
BOPA1_ABC07566-2-1-82	G/A	2H	373690428	NA	NA	IPK	NA	NA	Geno_bar	NA	G	A	A	A	G	?	A	A	A	G	A	A	A	A	A	A	A	A	A	G	A	A	A	A	A	A	A	A	A	A	A	A	A	G	A	A	G	A	A
BOPA1_2528-2111	G/A	2H	383104840	NA	NA	IPK	NA	NA	Geno_bar	NA	G	G	G	G	G	?	G	G	G	G	G	G	G	G	G	G	G	G	G	G	G	G	G	G	G	G	G	G	G	G	G	G	G	G	G	A	G	A	A
SCRI_RS_135633	G/A	2H	385140374	NA	NA	IPK	NA	NA	Geno_bar	NA	G	G	G	A	A	?	A	G	A	A	G	G	A	A	G	?	G	G	A	A	A	G	A	G	G	A	G	A	G	G	A	A	A	A	A	G	G	G	G
SCRI_RS_159	G/A	2H	387401468	NA	NA	IPK	NA	NA	Geno_bar	NA	G	?	G	G	A	?	G	G	A	G	G	A	G	?	A	G	G	A	G	G	A	G	G	A	G	G	G	G	G	G	G	A	A	G	?	A	A	A	A
BOPA2_12_31189	G/A	2H	389302616	NA	NA	IPK	NA	NA	Geno_bar	NA	G	?	A	G	G	?	A	A	A	G	A	A	G	A	A	G	G	A	A	A	A	A	G	G	A	A	G	A	A	G	A	A	A	G	A	A	G	G	A
SCRI_RS_155367	G/A	2H	391153977	NA	NA	IPK	NA	NA	Geno_bar	NA	G	G	G	A	A	?	G	G	A	A	G	G	A	G	G	G	G	G	G	G	A	A	G	G	G	A	A	G	G	A	A	G	G	G	G	G	A	G	G
BOPA1_ABC09016-2-2-348	G/A	2H	393522056	NA	NA	IPK	NA	NA	Geno_bar	NA	G	G	G	G	G	?	G	G	G	G	G	G	G	G	G	G	G	G	G	G	G	G	G	G	G	G	G	G	G	G	G	G	G	G	G	G	G	A	A
SCRI_RS_142418	A/G	2H	399941811	NA	NA	IPK	NA	NA	Geno_bar	NA	A	?	G	G	A	?	A	A	A	A	A	G	A	G	A	A	A	G	G	A	A	A	A	A	A	A	A	A	G	A	A	A	A	A	G	A	A	A	G
SCRI_RS_12448	G/A	2H	403064963	NA	NA	IPK	NA	NA	Geno_bar	NA	G	?	G	G	A	?	G	G	G	G	A	G	G	G	G	G	G	G	G	G	G	G	G	G	G	G	G	G	G	G	G	G	G	G	G	G	G	G	G
SCRI_RS_117951	T/A	2H	403078433	NA	NA	IPK	NA	NA	Geno_bar	NA	T	A	A	T	T	?	A	A	A	T	A	A	A	A	A	A	A	A	A	A	A	A	A	A	A	A	A	A	A	A	A	A	T	A	A	A	A	T	A
SCRI_RS_174318	C/A	2H	403783761	NA	NA	IPK	NA	NA	Geno_bar	NA	C	C	C	C	C	?	C	A	A	A	A	A	C	A	A	A	A	C	A	A	A	A	A	A	A	A	C	C	A	A	A	A	A	A	C	C	A	C	A
SCRI_RS_230984	G/A	2H	403885145	NA	NA	IPK	NA	NA	Geno_bar	NA	G	G	G	G	G	?	A	A	A	A	A	A	G	A	A	A	A	A	A	A	A	A	A	A	A	A	A	A	A	A	A	A	A	A	A	A	A	G	A
SCRI_RS_157207	A/C	2H	404619507	NA	NA	IPK	NA	NA	Geno_bar	NA	A	A	A	A	C	?	A	C	A	C	A	A	C	C	A	A	A	C	A	A	A	A	A	A	A	A	A	C	C	A	A	C	A	A	A	A	A	A	A
SCRI_RS_155067	A/T	2H	404620319	NA	NA	IPK	NA	NA	Geno_bar	NA	A	T	T	A	T	?	A	A	A	A	A	A	A	A	A	A	A	A	A	A	A	A	A	A	A	A	T	A	A	A	A	A	A	T	A	T	A	A	A
BOPA1_4049-233	C/G	2H	405862783	NA	NA	IPK	NA	NA	Geno_bar	NA	C	C	G	G	C	?	C	C	C	C	C	C	C	C	C	C	C	C	C	C	C	C	C	C	C	C	C	C	C	C	C	C	C	C	C	C	C	C	C
SCRI_RS_135468	A/G	2H	407310863	NA	NA	IPK	NA	NA	Geno_bar	NA	A	A	A	A	A	?	A	A	A	A	A	A	A	A	A	A	A	A	A	A	A	A	A	A	A	A	A	A	A	A	A	A	A	A	A	A	A	A	A
SCRI_RS_197997	A/G	2H	408024182	NA	NA	IPK	NA	NA	Geno_bar	NA	A	A	A	A	G	?	A	G	A	A	G	G	G	A	G	G	A	G	A	A	A	G	A	G	G	G	G	G	A	G	A	A	A	A	A	G	A	G	G
SCRI_RS_161349	A/G	2H	408877008	NA	NA	IPK	NA	NA	Geno_bar	NA	A	A	A	A	A	?	A	G	A	A	A	G	G	G	A	A	G	A	G	A	A	A	A	A	G	A	A	A	A	A	A	A	G	A	A	A	A	A	A
BOPA2_12_20196	G/A	2H	427413180	NA	NA	IPK	NA	NA	Geno_bar	NA	G	G	G	G	A	?	G	A	G	G	A	A	A	G	A	A	G	A	G	G	G	A	G	A	A	A	A	A	G	A	G	G	G	G	G	A	G	A	A
BOPA2_12_11288	G/A	2H	428231831	NA	NA	IPK	NA	NA	Geno_bar	NA	G	A	A	A	A	?	A	G	G	A	A	A	A	A	G	A	A	G	A	A	G	G	A	A	G	G	G	G	A	A	A	A	G	A	A	G	A	A	A
BOPA1_3813-1629	C/A	2H	445720209	NA	NA	IPK	NA	NA	Geno_bar	NA	C	C	C	C	C	?	A	A	A	C	A	A	A	C	A	C	A	A	A	C	A	A	A	A	A	A	A	A	A	A	A	A	A	C	C	A	A	A	A
BOPA2_12_10035	A/G	2H	463231128	NA	NA	IPK	NA	NA	Geno_bar	NA	A	A	A	A	A	?	A	A	A	G	A	A	A	G	A	A	G	A	G	A	A	A	A	A	A	A	A	A	A	A	A	A	A	A	A	A	A	A	A
BOPA2_12_30224	G/A	2H	464532411	NA	NA	IPK	NA	NA	Geno_bar	NA	G	G	G	G	G	?	G	?	G	G	G	G	G	G	G	G	G	G	G	G	G	G	G	G	G	G	A	A	G	G	A	G	G	G	G	G	G	G	G
BOPA2_12_11369	A/G	2H	465721495	NA	NA	IPK	NA	NA	Geno_bar	NA	A	A	A	A	A	?	G	G	G	G	G	G	G	G	G	G	G	G	G	G	G	G	G	G	G	G	G	G	G	G	G	A	G	G	G	G	G	G	G
BOPA2_12_10883	A/G	2H	472634333	NA	NA	IPK	NA	NA	Geno_bar	NA	A	?	G	A	A	?	G	G	G	G	G	G	G	G	G	G	G	G	G	G	G	G	G	G	G	G	G	G	G	G	G	G	G	G	G	G	G	G	G
BOPA1_1826-229	C/A	2H	474752381	NA	NA	IPK	NA	NA	Geno_bar	NA	C	C	C	C	C	?	A	A	C	C	C	A	C	C	A	A	C	A	C	A	A	C	A	C	A	A	A	A	A	A	A	C	C	A	A	C	A	C	C
SCRI_RS_161169	A/G	2H	483288834	NA	NA	IPK	NA	NA	Geno_bar	NA	A	A	A	A	A	?	G	A	A	G	G	A	A	G	A	A	A	A	A	A	G	G	G	G	A	G	G	G	A	A	G	A	A	G	A	G	A	G	G
BOPA1_ABC17685-1-4-365	T/A	2H	491105224	NA	NA	IPK	NA	NA	Geno_bar	NA	T	T	T	T	T	?	A	T	A	T	A	A	T	T	A	A	A	A	A	T	T	T	A	A	A	T	T	T	T	A	T	T	A	T	A	A	T	T	T
SCRI_RS_100054	C/A	2H	493918338	NA	NA	IPK	NA	NA	Geno_bar	NA	C	C	C	C	A	?	A	A	A	C	A	A	A	A	A	A	C	A	C	A	A	A	A	A	A	A	A	A	A	C	A	A	A	A	A	A	A	A	A
SCRI_RS_237688	C/A	2H	494302335	NA	NA	IPK	NA	NA	Geno_bar	NA	C	C	C	C	C	?	C	A	A	A	A	A	A	A	A	A	C	A	A	A	A	A	A	A	A	A	A	A	C	A	A	A	A	A	C	A	A	C	A
BOPA2_12_20335	G/A	2H	503886204	NA	NA	IPK	NA	NA	Geno_bar	NA	G	G	G	G	G	?	A	G	G	G	?	A	A	G	A	A	A	A	G	G	A	A	A	G	A	A	A	A	A	?	A	A	A	G	G	G	A	?	?
BOPA1_ABC08774-1-1-752	C/A	2H	508786535	NA	NA	IPK	NA	NA	Geno_bar	NA	C	C	C	C	A	?	A	A	A	A	A	A	A	C	A	A	A	A	A	A	C	A	A	A	A	A	A	A	C	A	C	C	A	C	C	C	A	A	C
BOPA2_12_20861	G/A	2H	510431182	NA	NA	IPK	NA	NA	Geno_bar	NA	G	G	G	G	G	?	G	G	G	G	G	G	G	A	G	G	G	A	G	A	G	G	A	G	A	G	G	G	G	G	G	G	G	G	A	A	A	A	A
SCRI_RS_116920	A/G	2H	513416187	NA	NA	IPK	NA	NA	Geno_bar	NA	A	G	G	A	G	?	A	A	A	A	A	G	A	A	G	A	A	A	A	A	A	A	A	G	G	A	A	A	A	A	A	A	A	A	A	A	G	G	G
BOPA1_3355-605	G/A	2H	513918258	NA	NA	IPK	NA	NA	Geno_bar	NA	G	G	G	A	G	?	A	A	G	G	A	G	A	G	G	G	G	A	G	G	G	G	A	G	A	G	G	G	G	G	G	G	G	G	G	A	G	G	G
SCRI_RS_134925	G/G	2H	515421502	NA	NA	IPK	NA	NA	Geno_bar	NA	G	G	G	G	G	?	G	G	G	G	G	G	G	G	G	G	G	G	G	G	G	G	G	G	G	G	G	G	G	G	G	G	G	G	G	G	G	G	G
SCRI_RS_138697	A/G	2H	515709620	NA	NA	IPK	NA	NA	Geno_bar	NA	A	G	G	G	A	?	A	A	A	A	A	G	A	A	G	A	A	A	G	A	A	A	A	A	A	A	A	G	A	A	A	A	A	A	A	A	G	A	G
SCRI_RS_4969	C/A	2H	516123554	NA	NA	IPK	NA	NA	Geno_bar	NA	C	C	C	C	C	?	C	A	A	A	A	A	A	A	A	A	A	A	A	A	A	A	A	A	A	A	A	A	A	A	A	A	A	A	A	A	A	A	A
BOPA1_4659-1261	G/A	2H	516165761	NA	NA	IPK	NA	NA	Geno_bar	NA	G	?	A	A	G	?	A	G	A	G	A	G	A	G	A	A	A	G	A	G	A	A	A	G	G	G	G	G	A	A	A	A	A	G	G	G	G	G	G
SCRI_RS_1502	T/A	2H	516578823	NA	NA	IPK	NA	NA	Geno_bar	NA	T	?	T	T	T	?	T	T	T	T	T	T	T	T	T	T	T	T	T	T	T	T	T	T	T	T	T	T	T	T	T	T	T	T	T	T	T	T	T
SCRI_RS_162917	A/G	2H	517229143	NA	NA	IPK	NA	NA	Geno_bar	NA	A	?	A	A	A	?	A	G	A	G	A	G	A	G	A	A	A	G	A	G	A	A	A	G	G	G	G	A	A	A	A	A	A	G	G	G	G	G	G
SCRI_RS_222769	C/A	2H	519108902	NA	NA	IPK	NA	NA	Geno_bar	NA	C	C	C	C	C	?	A	C	C	A	A	A	A	A	A	A	A	A	C	A	A	A	A	A	A	A	A	A	A	A	A	A	C	A	A	A	A	A	A
SCRI_RS_127347	A/G	2H	519110344	NA	NA	IPK	NA	NA	Geno_bar	NA	A	A	A	A	A	?	A	G	G	G	G	G	G	G	G	G	G	G	G	G	G	G	G	G	G	G	G	G	G	G	G	A	G	G	A	A	G	G	A
SCRI_RS_191136	C/G	2H	520437124	NA	NA	IPK	NA	NA	Geno_bar	NA	C	C	C	C	C	?	G	G	G	G	G	G	G	G	G	G	G	G	G	G	G	G	G	G	G	G	G	G	G	G	G	G	G	G	G	G	G	G	G
BOPA2_12_11504	T/A	2H	520773245	NA	NA	IPK	NA	NA	Geno_bar	NA	T	T	T	T	T	?	T	T	T	T	T	T	T	T	T	T	T	T	T	T	T	T	T	T	T	T	T	T	T	T	T	T	T	T	T	T	T	T	T
SCRI_RS_233449	A/G	2H	520779436	NA	NA	IPK	NA	NA	Geno_bar	NA	A	G	G	G	A	?	G	G	G	G	G	G	G	G	G	G	G	G	G	G	G	G	G	G	G	G	G	G	G	G	G	G	G	G	G	G	G	G	G
SCRI_RS_132839	G/A	2H	524447173	NA	NA	IPK	NA	NA	Geno_bar	NA	G	G	G	G	G	?	A	G	A	A	G	A	G	G	A	G	A	G	G	G	A	A	A	A	G	A	A	G	A	G	A	G	A	A	A	G	A	G	A
BOPA2_12_30265	G/A	2H	525482637	NA	NA	IPK	NA	NA	Geno_bar	NA	G	G	G	G	A	?	A	A	A	A	A	G	A	A	A	A	A	A	A	A	A	A	A	A	G	G	G	G	A	G	A	A	A	A	A	A	A	A	A
SCRI_RS_235063	G/A	2H	525738592	NA	NA	IPK	NA	NA	Geno_bar	NA	G	G	G	G	G	?	A	A	A	A	A	A	G	G	A	A	G	A	G	A	A	A	A	G	A	A	A	G	G	G	A	A	G	A	G	A	A	G	G
SCRI_RS_208320	A/C	2H	527049199	NA	NA	IPK	NA	NA	Geno_bar	NA	A	C	C	A	C	?	C	C	C	C	C	C	A	A	A	?	C	C	A	C	A	C	C	C	C	C	C	A	C	A	C	C	C	C	C	C	C	C	C
BOPA1_1940-567	NA	2H	528069469	NA	NA	IPK	NA	NA	Geno_bar	NA	?	?	?	?	?	?	?	?	?	?	?	?	?	?	?	?	?	?	?	?	?	?	?	?	?	?	?	?	?	?	?	?	?	?	?	?	?	?	?
BOPA1_1917-848	A/G	2H	532288289	NA	NA	IPK	NA	NA	Geno_bar	NA	A	A	G	G	A	?	A	?	G	A	A	A	A	G	A	A	A	A	A	A	G	A	G	A	A	G	G	G	G	A	G	G	A	G	G	G	A	G	G
SCRI_RS_145617	NA	2H	532327087	NA	NA	IPK	NA	NA	Geno_bar	NA	?	?	?	?	?	?	?	?	?	?	?	?	?	?	?	?	?	?	?	?	?	?	?	?	?	?	?	?	?	?	?	?	?	?	?	?	?	?	?
BOPA1_9191-263	G/A	2H	534370798	NA	NA	IPK	NA	NA	Geno_bar	NA	G	A	G	G	G	?	G	G	G	A	G	G	G	G	G	G	G	G	G	A	G	A	G	G	G	A	A	A	G	G	A	G	G	A	G	A	G	G	G
SCRI_RS_231725	C/A	2H	534372992	NA	NA	IPK	NA	NA	Geno_bar	NA	C	C	A	C	C	?	A	A	A	C	A	A	A	C	A	A	C	A	C	A	A	A	C	A	A	A	A	A	A	A	C	A	C	A	A	A	A	A	A
SCRI_RS_168400	A/G	2H	536892368	NA	NA	IPK	NA	NA	Geno_bar	NA	A	A	A	A	A	?	G	A	A	A	A	A	A	A	G	A	G	A	G	A	G	G	A	A	G	G	A	A	A	G	G	G	G	A	G	A	G	G	G
SCRI_RS_185710	A/G	2H	537392006	NA	NA	IPK	NA	NA	Geno_bar	NA	A	A	A	A	A	?	A	A	G	A	A	A	A	A	G	A	A	A	A	G	G	A	A	A	A	G	A	A	A	A	A	A	G	G	A	A	A	A	A
BOPA2_12_10640	A/G	2H	539003244	NA	NA	IPK	NA	NA	Geno_bar	NA	A	A	A	A	G	?	G	G	G	G	A	A	G	G	A	A	A	G	G	A	A	A	G	?	G	A	G	G	G	A	A	A	G	A	G	G	G	A	A
BOPA2_12_30275	A/G	2H	540085329	NA	NA	IPK	NA	NA	Geno_bar	NA	A	A	G	G	G	?	G	G	G	G	G	G	G	G	G	G	G	G	G	G	G	G	G	G	G	G	G	G	G	G	G	G	G	G	G	G	G	G	G
SCRI_RS_171045	NA	2H	542041785	NA	NA	IPK	NA	NA	Geno_bar	NA	?	?	?	?	?	?	?	?	?	?	?	?	?	?	?	?	?	?	?	?	?	?	?	?	?	?	?	?	?	?	?	?	?	?	?	?	?	?	?
SCRI_RS_165669	G/A	2H	542043487	NA	NA	IPK	NA	NA	Geno_bar	NA	G	G	G	G	G	?	G	G	G	G	G	G	G	G	G	G	G	G	G	G	A	G	A	G	G	A	A	G	G	G	A	A	A	G	A	A	A	G	G
SCRI_RS_184218	C/G	2H	542044793	NA	NA	IPK	NA	NA	Geno_bar	NA	C	C	C	C	G	?	G	C	C	G	C	C	C	C	C	C	C	C	C	C	G	C	G	C	G	G	C	C	C	G	G	C	C	G	G	G	G	G	G
BOPA1_3214-945	C/A	2H	542670441	NA	NA	IPK	NA	NA	Geno_bar	NA	C	C	C	C	C	?	C	C	C	C	C	C	C	C	C	C	C	C	C	C	C	C	C	C	C	C	C	C	C	C	C	C	C	C	C	C	C	A	C
SCRI_RS_12492	C/A	2H	543450750	NA	NA	IPK	NA	NA	Geno_bar	NA	C	C	C	C	C	?	C	?	C	C	C	C	C	A	C	C	C	C	C	C	C	C	C	C	C	A	A	A	A	C	C	C	C	C	A	A	C	A	A
SCRI_RS_188255	C/G	2H	544456722	NA	NA	IPK	NA	NA	Geno_bar	NA	C	C	G	G	C	?	C	C	G	G	G	C	G	C	G	G	G	C	G	C	G	G	G	C	C	G	C	G	G	G	G	G	G	C	C	C	G	C	C
BOPA1_4280-295	A/G	2H	544617620	NA	NA	IPK	NA	NA	Geno_bar	NA	A	A	A	A	A	?	A	A	A	A	A	A	A	A	A	A	A	A	A	A	A	A	G	A	A	A	A	A	A	A	A	A	A	A	A	G	A	A	G
BOPA2_12_31256	T/A	2H	545218326	NA	NA	IPK	NA	NA	Geno_bar	NA	T	T	T	T	T	?	T	A	A	T	A	A	T	T	A	A	A	A	T	T	T	T	A	A	T	A	T	A	A	T	A	T	T	T	T	T	T	T	T
BOPA1_2517-487	A/C	2H	545240742	NA	NA	IPK	NA	NA	Geno_bar	NA	A	A	A	A	A	?	A	A	A	A	C	C	A	C	C	C	A	C	C	C	A	A	A	A	A	A	A	A	A	A	A	A	A	A	A	C	A	C	C
BOPA1_7489-442	A/G	2H	545242889	NA	NA	IPK	NA	NA	Geno_bar	NA	A	A	G	G	G	?	G	G	G	G	G	G	G	G	G	G	G	G	G	G	G	G	G	G	G	G	G	G	G	G	G	G	G	G	G	G	G	G	G
BOPA1_CONSENSUSGBS0008-1	C/G	2H	549098097	NA	NA	IPK	NA	NA	Geno_bar	NA	C	C	C	C	G	?	C	C	C	C	C	C	C	C	C	C	C	C	C	C	C	C	C	C	C	C	C	C	C	C	C	C	C	C	C	C	C	C	C
BOPA2_12_11316	C/G	2H	550843423	NA	NA	IPK	NA	NA	Geno_bar	NA	C	C	C	C	C	?	C	C	C	C	C	C	C	C	C	C	C	C	C	C	C	C	C	C	C	C	C	C	C	C	C	C	C	C	C	C	C	C	C
SCRI_RS_141789	G/A	2H	551217126	NA	NA	IPK	NA	NA	Geno_bar	NA	G	G	G	G	G	?	A	A	A	G	A	G	A	G	G	A	G	G	G	A	A	A	G	G	A	A	G	A	G	A	A	A	A	A	G	G	A	A	G
BOPA2_12_30108	C/G	2H	556024145	NA	NA	IPK	NA	NA	Geno_bar	NA	C	C	C	C	G	?	C	C	G	C	C	G	C	G	C	C	G	G	G	C	G	C	C	G	C	C	C	C	C	C	C	C	C	C	C	C	C	G	G
SCRI_RS_153880	G/A	2H	557750084	NA	NA	IPK	NA	NA	Geno_bar	NA	G	G	G	G	A	?	G	G	G	G	G	G	G	G	G	G	G	G	G	G	G	G	G	G	G	G	G	G	G	G	G	G	G	G	G	G	G	A	G
BOPA2_12_31252	C/A	2H	559011564	NA	NA	IPK	NA	NA	Geno_bar	NA	C	C	C	C	C	?	C	A	A	C	C	A	C	A	A	A	A	A	C	C	C	C	A	A	C	C	A	C	A	C	C	C	C	C	A	C	A	C	A
BOPA2_12_21476	NA	2H	559106614	NA	NA	IPK	NA	NA	Geno_bar	NA	?	?	?	?	?	?	?	?	?	?	?	?	?	?	?	?	?	?	?	?	?	?	?	?	?	?	?	?	?	?	?	?	?	?	?	?	?	?	?
SCRI_RS_134606	A/C	2H	560565807	NA	NA	IPK	NA	NA	Geno_bar	NA	A	A	C	C	C	?	A	A	A	A	A	C	A	A	C	A	A	A	A	A	A	A	A	C	A	A	A	C	A	A	A	C	A	A	A	A	A	C	C
BOPA1_6355-222	G/A	2H	560844155	NA	NA	IPK	NA	NA	Geno_bar	NA	G	G	G	G	G	?	A	A	A	A	A	G	G	G	A	A	G	G	G	A	A	A	A	G	G	A	G	A	G	A	A	G	G	A	G	G	A	G	G
SCRI_RS_154657	G/C	2H	561797267	NA	NA	IPK	NA	NA	Geno_bar	NA	G	G	G	G	G	?	G	G	G	G	G	G	G	G	G	G	G	G	G	G	G	G	G	G	G	G	G	G	G	G	G	G	G	G	G	G	G	G	G
SCRI_RS_172109	G/A	2H	564789764	NA	NA	IPK	NA	NA	Geno_bar	NA	G	A	A	A	G	?	G	A	G	A	A	A	A	G	A	A	A	A	A	A	G	A	A	A	A	A	A	A	A	A	G	A	A	A	G	G	A	G	A
BOPA2_12_30724	A/G	2H	567016838	NA	NA	IPK	NA	NA	Geno_bar	NA	A	?	A	A	A	?	G	A	G	A	A	A	A	A	A	A	A	A	A	A	G	A	A	A	G	A	G	A	A	G	A	A	A	A	A	A	A	A	A
SCRI_RS_213826	A/G	2H	567249837	NA	NA	IPK	NA	NA	Geno_bar	NA	A	G	G	G	G	?	G	G	A	A	A	G	A	G	G	A	A	A	A	A	A	A	A	A	G	A	G	G	A	G	A	A	G	A	A	G	A	G	G
SCRI_RS_195208	C/G	2H	567325104	NA	NA	IPK	NA	NA	Geno_bar	NA	C	C	C	C	C	?	C	G	G	C	C	C	G	C	C	C	C	C	C	C	C	C	C	G	C	C	G	C	C	C	C	C	C	C	G	C	C	C	C
SCRI_RS_137710	C/A	2H	567402817	NA	NA	IPK	NA	NA	Geno_bar	NA	C	C	A	A	C	?	A	C	C	C	C	C	A	A	C	C	C	C	A	C	C	A	C	C	A	C	A	C	C	A	C	C	A	C	C	A	A	A	A
BOPA2_12_11278	A/G	2H	567404068	NA	NA	IPK	NA	NA	Geno_bar	NA	A	A	A	A	A	?	A	?	A	G	A	A	A	A	A	A	A	A	A	G	G	G	A	A	A	A	A	A	A	A	G	G	A	G	G	G	G	A	G
SCRI_RS_171203	C/G	2H	567762103	NA	NA	IPK	NA	NA	Geno_bar	NA	C	C	C	C	C	?	C	C	C	C	C	C	C	C	C	C	C	C	C	C	C	C	C	C	C	C	C	C	C	C	C	C	C	C	C	C	C	C	C
SCRI_RS_200879	G/C	2H	568792852	NA	NA	IPK	NA	NA	Geno_bar	NA	G	G	G	G	G	?	C	G	G	G	C	G	G	C	G	G	G	G	G	G	C	C	C	C	G	C	C	C	G	G	C	G	G	G	G	C	G	C	C
SCRI_RS_216129	G/A	2H	569506635	NA	NA	IPK	NA	NA	Geno_bar	NA	G	G	G	A	G	?	G	G	G	G	G	G	G	G	G	G	G	G	G	G	G	G	G	G	G	A	A	A	G	G	G	G	G	G	G	A	G	G	A
SCRI_RS_165574	NA	2H	569894887	NA	NA	IPK	NA	NA	Geno_bar	NA	?	?	?	?	?	?	?	?	?	?	?	?	?	?	?	?	?	?	?	?	?	?	?	?	?	?	?	?	?	?	?	?	?	?	?	?	?	?	?
BOPA1_ABC03181-1-1-164	G/A	2H	570919247	NA	NA	IPK	NA	NA	Geno_bar	NA	G	G	G	G	A	?	A	A	A	A	A	A	A	A	A	A	A	A	A	A	A	A	A	A	A	A	A	G	A	A	A	A	G	A	A	A	A	A	A
BOPA2_12_11121	G/A	2H	573591858	NA	NA	IPK	NA	NA	Geno_bar	NA	G	G	G	G	G	?	G	A	A	A	A	A	G	A	A	A	A	A	A	A	A	A	A	A	A	A	A	A	A	A	A	A	A	A	G	A	A	A	A
BOPA1_6911-866	G/A	2H	579380380	NA	NA	IPK	NA	NA	Geno_bar	NA	G	?	?	?	?	?	G	G	?	G	?	G	G	G	?	?	?	G	G	G	?	G	G	G	G	?	G	?	?	G	G	G	?	G	G	G	G	?	G
SCRI_RS_143213	G/A	2H	579637927	NA	NA	IPK	NA	NA	Geno_bar	NA	G	G	A	G	G	?	G	G	G	G	A	A	G	G	G	G	G	A	G	G	G	G	G	G	G	G	A	A	G	G	G	G	G	G	G	G	G	G	G
SCRI_RS_4802	C/G	2H	581246836	NA	NA	IPK	NA	NA	Geno_bar	NA	C	G	C	C	C	?	C	C	C	C	G	C	G	G	G	G	C	G	C	C	C	C	G	C	C	G	C	C	C	C	C	C	G	C	G	G	C	C	C
BOPA1_6510-1430	A/G	2H	581251463	NA	NA	IPK	NA	NA	Geno_bar	NA	A	G	A	A	A	?	A	A	A	A	A	A	A	G	A	A	A	A	A	A	A	A	A	A	A	A	A	G	A	A	A	A	A	A	G	A	A	A	A
SCRI_RS_34413	G/A	2H	584990758	NA	NA	IPK	NA	NA	Geno_bar	NA	G	G	G	G	G	?	G	G	G	G	G	G	G	G	G	G	G	G	G	G	G	G	G	G	G	G	A	G	G	G	G	G	G	A	G	A	G	G	G
BOPA1_4136-869	A/T	2H	587894696	NA	NA	IPK	NA	NA	Geno_bar	NA	A	A	T	T	T	?	T	?	T	T	A	T	A	T	T	T	T	A	T	T	T	T	T	T	T	T	T	A	T	T	A	T	A	T	T	T	T	T	T
BOPA2_12_10545	A/G	2H	589927297	NA	NA	IPK	NA	NA	Geno_bar	NA	A	?	A	A	A	?	A	A	A	A	A	A	A	A	A	A	A	A	A	A	A	A	A	A	A	A	A	A	A	A	A	A	A	A	?	A	A	A	A
SCRI_RS_202786	A/G	2H	590804054	NA	NA	IPK	NA	NA	Geno_bar	NA	A	A	A	A	A	?	G	G	A	G	A	A	A	A	A	A	A	A	A	G	A	A	A	A	A	A	G	A	G	A	A	A	A	G	A	A	A	A	A
BOPA1_6804-1197	A/G	2H	590822168	NA	NA	IPK	NA	NA	Geno_bar	NA	A	G	A	G	G	?	G	G	G	A	G	G	G	G	G	G	G	G	G	G	G	G	G	G	G	G	G	G	G	G	G	G	G	G	G	G	G	G	G
SCRI_RS_162413	A/G	2H	592334612	NA	NA	IPK	NA	NA	Geno_bar	NA	A	A	A	G	G	?	A	G	G	A	A	A	G	A	A	G	A	A	A	G	A	A	A	A	G	A	A	A	A	A	A	A	G	G	A	A	A	A	A
BOPA2_12_11096	A/G	2H	592937557	NA	NA	IPK	NA	NA	Geno_bar	NA	A	A	A	A	A	?	G	G	G	G	G	G	G	G	G	G	G	G	G	G	G	G	G	G	G	G	G	G	G	G	G	G	G	G	G	G	G	G	G
SCRI_RS_153531	G/C	2H	603731744	NA	NA	IPK	NA	NA	Geno_bar	NA	G	G	C	C	G	?	G	G	G	C	G	G	G	G	G	G	G	G	G	G	G	G	G	G	G	C	C	C	G	G	G	G	G	G	G	G	G	G	C
SCRI_RS_156063	C/A	2H	605857144	NA	NA	IPK	NA	NA	Geno_bar	NA	C	C	A	A	C	?	C	C	C	C	C	C	C	A	C	C	C	C	C	C	A	C	C	C	C	C	C	C	A	C	A	A	C	A	A	A	C	C	A
BOPA1_4434-804	C/A	2H	606128866	NA	NA	IPK	NA	NA	Geno_bar	NA	C	C	C	C	C	?	A	C	A	C	C	C	C	A	C	?	A	A	A	C	A	C	A	A	A	A	C	A	A	A	A	C	A	C	A	C	A	C	C
SCRI_RS_145381	A/C	2H	607177355	NA	NA	IPK	NA	NA	Geno_bar	NA	A	A	A	A	C	?	A	C	C	C	C	C	C	A	C	C	A	C	A	C	C	C	A	A	C	C	C	A	C	A	C	C	C	C	C	C	C	A	A
SCRI_RS_146785	C/A	2H	607178776	NA	NA	IPK	NA	NA	Geno_bar	NA	C	A	A	A	A	?	C	C	A	A	A	C	A	C	C	C	C	C	C	C	A	C	C	C	C	C	C	A	A	A	C	C	A	A	C	C	C	C	C
SCRI_RS_173525	G/A	2H	607338725	NA	NA	IPK	NA	NA	Geno_bar	NA	G	G	G	G	A	?	G	A	G	G	G	A	G	G	G	G	G	A	G	G	G	G	G	A	A	G	G	G	G	G	G	G	G	G	G	G	G	A	A
SCRI_RS_100476	G/A	2H	608070614	NA	NA	IPK	NA	NA	Geno_bar	NA	G	G	G	G	G	?	G	G	G	G	A	G	A	G	G	G	G	A	G	G	G	G	G	G	G	G	G	G	G	G	A	G	A	G	G	G	G	G	G
SCRI_RS_147810	A/G	2H	608074130	NA	NA	IPK	NA	NA	Geno_bar	NA	A	A	A	A	A	?	A	A	A	A	A	A	A	A	A	A	A	A	A	A	A	A	A	A	A	A	A	A	A	A	A	A	A	A	A	A	A	A	A
BOPA1_2284-1738	A/G	2H	608625408	NA	NA	IPK	NA	NA	Geno_bar	NA	A	A	A	A	A	?	A	G	A	A	A	A	G	G	G	A	A	A	A	A	A	A	A	G	A	A	G	G	G	A	A	A	A	A	G	A	A	A	A
SCRI_RS_167713	G/A	2H	609145474	NA	NA	IPK	NA	NA	Geno_bar	NA	G	G	G	G	G	?	G	G	G	G	G	G	G	G	G	G	G	G	G	G	G	G	G	G	G	G	G	G	G	G	G	G	A	G	G	G	A	G	G
SCRI_RS_189408	C/A	2H	609148242	NA	NA	IPK	NA	NA	Geno_bar	NA	C	C	C	C	A	?	C	C	C	C	C	A	A	A	A	A	A	A	C	C	C	C	A	A	A	C	C	A	A	A	C	C	A	C	A	A	A	A	A
SCRI_RS_212940	G/A	2H	609631633	NA	NA	IPK	NA	NA	Geno_bar	NA	?	G	A	A	?	?	A	?	A	A	A	A	A	A	A	A	A	A	A	A	A	A	A	A	A	A	?	G	A	A	A	A	A	A	?	?	A	A	A
SCRI_RS_180983	A/G	2H	610191120	NA	NA	IPK	NA	NA	Geno_bar	NA	A	A	A	A	G	?	A	A	A	A	A	A	A	A	A	A	A	A	A	A	A	A	A	A	A	A	A	A	A	A	A	A	A	A	A	A	A	G	A
SCRI_RS_155808	A/C	2H	610410453	NA	NA	IPK	NA	NA	Geno_bar	NA	A	A	A	A	C	?	C	C	C	C	C	C	C	C	C	C	C	C	C	C	C	C	C	C	C	C	C	C	C	C	C	C	C	C	C	C	C	C	C
BOPA1_7729-565	A/G	2H	610741736	NA	NA	IPK	NA	NA	Geno_bar	NA	A	A	A	A	G	?	G	A	G	A	A	G	A	A	A	A	G	A	A	A	G	A	A	G	A	A	A	A	G	A	A	A	G	A	G	G	A	G	G
SCRI_RS_155470	A/A	2H	610754190	NA	NA	IPK	NA	NA	Geno_bar	NA	A	A	A	A	A	?	A	A	A	A	A	A	A	A	A	A	A	A	A	A	A	A	A	A	A	A	A	A	A	A	A	A	A	A	A	A	A	A	A
SCRI_RS_201814	G/A	2H	611113395	NA	NA	IPK	NA	NA	Geno_bar	NA	G	G	G	G	A	?	G	G	G	G	A	G	G	G	G	G	G	G	G	G	G	A	G	G	G	A	A	G	A	G	G	G	G	G	G	G	G	G	G
SCRI_RS_236716	A/G	2H	611253009	NA	NA	IPK	NA	NA	Geno_bar	NA	A	G	A	A	G	?	A	A	A	A	A	A	A	A	A	A	A	A	A	A	A	A	A	A	A	A	A	A	A	A	A	A	A	A	A	A	A	A	A
SCRI_RS_144583	G/A	2H	611276977	NA	NA	IPK	NA	NA	Geno_bar	NA	G	?	A	A	G	?	G	G	G	G	G	G	G	G	G	G	G	G	G	G	G	G	G	G	G	G	G	A	G	G	G	G	G	G	G	G	G	G	G
SCRI_RS_209969	G/C	2H	612011541	NA	NA	IPK	NA	NA	Geno_bar	NA	G	?	C	C	G	?	G	C	C	C	G	C	C	C	C	C	C	G	C	C	C	G	C	C	C	C	G	G	C	G	C	C	C	C	G	G	C	G	C
SCRI_RS_163975	G/A	2H	613635962	NA	NA	IPK	NA	NA	Geno_bar	NA	G	G	G	G	G	?	G	G	G	G	G	G	G	G	G	G	G	G	G	G	G	G	G	G	G	G	G	G	G	G	G	G	G	G	G	G	G	A	G
SCRI_RS_59851	A/G	2H	613854115	NA	NA	IPK	NA	NA	Geno_bar	NA	A	A	A	A	A	?	A	A	A	G	G	A	A	A	G	G	A	A	A	G	A	G	G	G	A	G	A	A	A	A	G	G	A	A	G	G	G	G	A
BOPA2_12_30205	G/A	2H	614418306	NA	NA	IPK	NA	NA	Geno_bar	NA	G	A	A	A	G	?	G	G	G	G	G	G	G	G	A	G	G	G	G	A	A	G	A	G	G	A	A	G	G	G	A	A	G	A	A	G	A	G	G
BOPA1_7660-476	G/C	2H	615045226	NA	NA	IPK	NA	NA	Geno_bar	NA	G	G	G	G	G	?	C	C	C	C	C	C	G	C	C	C	C	C	C	C	C	C	C	C	C	C	C	G	C	C	C	G	C	C	C	C	C	C	C
BOPA1_3014-914	T/A	2H	616918739	NA	NA	IPK	NA	NA	Geno_bar	NA	T	A	A	A	A	?	T	T	A	T	A	A	T	A	A	A	A	A	A	A	T	T	T	A	T	T	T	A	A	T	T	T	A	A	T	T	T	T	T
BOPA2_12_31020	G/A	2H	616918947	NA	NA	IPK	NA	NA	Geno_bar	NA	G	G	G	G	G	?	G	A	A	A	G	A	G	G	G	A	G	A	G	A	G	G	G	A	A	G	A	G	G	A	G	G	A	A	G	A	A	G	G
BOPA2_12_31021	G/A	2H	617147016	NA	NA	IPK	NA	NA	Geno_bar	NA	G	G	A	G	G	?	G	G	A	G	G	G	A	G	G	G	G	A	G	G	A	A	G	G	G	A	A	G	G	G	A	G	G	G	G	G	A	G	G
BOPA2_12_10719	A/G	2H	618672370	NA	NA	IPK	NA	NA	Geno_bar	NA	A	G	A	A	G	?	A	A	A	A	A	A	A	A	A	A	A	A	A	A	A	A	A	A	A	A	A	A	A	A	A	A	A	A	A	A	A	A	A
SCRI_RS_110043	NA	2H	619884463	NA	NA	IPK	NA	NA	Geno_bar	NA	?	?	?	?	?	?	?	?	?	?	?	?	?	?	?	?	?	?	?	?	?	?	?	?	?	?	?	?	?	?	?	?	?	?	?	?	?	?	?
BOPA1_7187-382	G/A	2H	619885222	NA	NA	IPK	NA	NA	Geno_bar	NA	G	G	G	G	A	?	A	A	A	A	A	A	A	A	A	A	A	A	A	A	A	A	A	A	A	A	A	A	A	A	A	A	A	A	A	A	A	A	A
BOPA2_12_10717	A/G	2H	620230638	NA	NA	IPK	NA	NA	Geno_bar	NA	A	?	G	A	G	?	A	A	A	A	A	A	A	A	A	A	A	A	A	A	A	A	A	A	A	A	A	A	A	A	A	A	A	A	A	A	A	A	A
BOPA2_12_31383	G/A	2H	620408210	NA	NA	IPK	NA	NA	Geno_bar	NA	G	G	G	G	G	?	A	A	A	A	A	A	A	A	A	A	A	A	A	A	G	A	A	A	A	G	G	G	A	A	G	G	A	G	G	G	A	G	G
SCRI_RS_165145	G/A	2H	620950723	NA	NA	IPK	NA	NA	Geno_bar	NA	G	A	A	G	G	?	G	A	G	A	G	A	A	G	A	G	A	A	A	G	G	G	G	A	A	G	G	G	A	A	G	A	A	A	A	G	G	A	A
SCRI_RS_16024	A/C	2H	621072844	NA	NA	IPK	NA	NA	Geno_bar	NA	A	C	C	C	C	?	C	A	C	C	A	A	A	C	A	C	A	A	C	A	C	A	A	A	C	A	A	C	A	C	A	A	A	A	A	A	A	A	A
BOPA1_334-1164	C/A	2H	621115373	NA	NA	IPK	NA	NA	Geno_bar	NA	C	C	A	A	A	?	C	A	A	A	A	A	A	C	A	A	A	A	C	A	A	A	A	A	C	A	A	C	C	C	A	A	A	A	A	A	A	C	C
SCRI_RS_16995	A/G	2H	621211439	NA	NA	IPK	NA	NA	Geno_bar	NA	A	A	A	A	A	?	A	A	A	A	A	A	A	A	A	A	A	A	A	A	A	A	G	A	A	A	A	A	A	A	A	A	A	A	A	G	A	A	G
BOPA1_5499-1430	G/A	2H	622777604	NA	NA	IPK	NA	NA	Geno_bar	NA	G	G	G	G	G	?	G	G	G	G	G	G	G	G	G	G	G	G	G	G	G	G	G	G	G	G	G	G	G	G	G	G	G	G	G	G	G	G	G
BOPA2_12_10650	A/C	2H	622887903	NA	NA	IPK	NA	NA	Geno_bar	NA	A	A	A	A	A	?	C	C	C	C	C	C	C	C	C	C	C	C	C	C	C	C	C	C	C	C	C	C	C	C	C	A	C	C	A	A	C	A	A
SCRI_RS_207224	A/T	2H	623318110	NA	NA	IPK	NA	NA	Geno_bar	NA	A	A	A	A	A	?	T	A	A	T	A	A	A	A	A	A	A	T	A	A	T	T	A	A	A	T	A	T	A	A	T	A	A	A	T	T	A	T	A
BOPA1_ABC22343-1-1-120	G/C	2H	624194869	NA	NA	IPK	NA	NA	Geno_bar	NA	G	G	C	C	G	?	G	G	G	G	G	C	G	C	G	C	C	G	C	G	G	G	G	C	G	G	C	G	G	G	G	G	G	G	C	C	G	C	C
SCRI_RS_73	C/G	2H	624266462	NA	NA	IPK	NA	NA	Geno_bar	NA	C	C	C	C	C	?	C	C	C	C	C	C	C	C	G	C	C	C	C	C	G	G	C	C	C	G	C	G	G	G	G	C	C	C	C	G	C	C	C
BOPA1_6280-1098	A/G	2H	624272301	NA	NA	IPK	NA	NA	Geno_bar	NA	A	A	G	G	G	?	A	A	A	A	A	A	A	A	A	A	A	A	A	A	A	A	A	A	A	A	A	A	A	A	A	A	G	A	A	A	A	A	A
SCRI_RS_206677	G/A	2H	624657512	NA	NA	IPK	NA	NA	Geno_bar	NA	G	?	G	A	G	?	A	G	A	G	A	A	A	A	A	A	A	A	A	A	A	A	A	A	A	A	G	A	A	G	A	G	A	G	G	G	A	G	G
SCRI_RS_156871	A/G	2H	624659037	NA	NA	IPK	NA	NA	Geno_bar	NA	A	A	G	G	G	?	G	G	G	A	G	G	G	A	G	G	G	A	G	G	G	G	A	G	G	G	G	G	G	G	A	G	G	G	G	G	A	G	G
SCRI_RS_221992	G/A	2H	625293779	NA	NA	IPK	NA	NA	Geno_bar	NA	G	A	G	G	G	?	G	G	G	A	G	G	G	A	G	G	G	G	A	G	G	G	A	G	G	G	G	G	G	G	A	G	G	G	G	G	G	G	A
SCRI_RS_9469	G/A	2H	625385194	NA	NA	IPK	NA	NA	Geno_bar	NA	G	G	G	G	A	?	G	G	G	G	G	G	G	G	G	G	G	G	G	G	G	G	G	G	G	G	G	G	G	G	G	G	G	G	G	G	G	G	G
BOPA1_2809-271	G/C	2H	625765678	NA	NA	IPK	NA	NA	Geno_bar	NA	G	G	C	G	G	?	G	G	G	G	G	G	C	G	G	G	G	G	G	G	G	G	G	G	G	G	G	G	G	G	G	G	G	G	G	G	G	C	G
BOPA2_12_30674	G/A	2H	626233860	NA	NA	IPK	NA	NA	Geno_bar	NA	G	G	A	A	G	?	A	A	A	A	A	A	G	A	A	A	A	A	A	A	A	A	A	A	A	A	A	A	A	A	A	A	A	A	A	A	A	A	A
BOPA2_12_31394	A/G	2H	627474976	NA	NA	IPK	NA	NA	Geno_bar	NA	A	A	A	A	G	?	A	A	A	A	A	G	G	G	G	G	G	G	A	A	A	A	G	G	G	A	A	G	G	G	A	A	G	A	G	G	G	G	G
SCRI_RS_150	NA	2H	629373330	NA	NA	IPK	NA	NA	Geno_bar	NA	?	?	?	?	?	?	?	?	?	?	?	?	?	?	?	?	?	?	?	?	?	?	?	?	?	?	?	?	?	?	?	?	?	?	?	?	?	?	?
BOPA1_8065-1203	G/A	2H	631976772	NA	NA	IPK	NA	NA	Geno_bar	NA	G	G	G	G	G	?	G	A	A	G	A	A	A	G	A	A	A	A	G	A	A	A	G	A	A	A	A	A	A	A	G	A	G	A	A	A	A	A	A
BOPA2_12_20985	A/G	2H	632316011	NA	NA	IPK	NA	NA	Geno_bar	NA	A	A	A	A	A	?	A	A	A	A	G	G	A	G	G	?	A	G	G	G	A	A	A	A	A	A	A	A	A	A	A	A	A	A	A	G	A	G	G
SCRI_RS_159024	A/G	2H	632848792	NA	NA	IPK	NA	NA	Geno_bar	NA	A	?	A	G	G	?	A	A	A	A	A	G	A	A	A	A	A	G	A	A	A	A	A	A	A	A	G	G	A	A	A	A	A	A	A	A	A	A	A
BOPA2_12_11449	G/A	2H	633663480	NA	NA	IPK	NA	NA	Geno_bar	NA	G	G	G	G	G	?	A	A	A	A	A	A	A	A	A	A	A	A	A	A	A	A	A	A	A	A	A	A	A	A	A	A	A	A	A	A	A	A	A
SCRI_RS_182079	G/A	2H	634704581	NA	NA	IPK	NA	NA	Geno_bar	NA	G	G	A	A	G	?	G	G	G	G	G	G	G	G	G	G	G	G	G	G	G	G	G	G	G	G	G	G	G	G	G	A	G	G	G	G	A	G	G
BOPA2_12_30696	NA	2H	635294514	NA	NA	IPK	NA	NA	Geno_bar	NA	?	?	?	?	?	?	?	?	?	?	?	?	?	?	?	?	?	?	?	?	?	?	?	?	?	?	?	?	?	?	?	?	?	?	?	?	?	?	?
BOPA1_CONSENSUSGBS0033-1	A/G	2H	636292482	NA	NA	IPK	NA	NA	Geno_bar	NA	A	G	G	G	A	?	G	A	G	G	A	A	A	G	A	A	G	A	G	G	G	A	G	A	A	A	A	A	G	A	G	G	G	G	G	A	G	A	A
BOPA2_12_31398	G/A	2H	636292482	NA	NA	IPK	NA	NA	Geno_bar	NA	G	G	G	G	A	?	G	G	A	G	G	A	G	G	A	G	G	A	G	G	A	G	G	A	G	G	G	G	G	G	G	A	G	G	G	A	A	A	A
BOPA1_6023-567	A/G	2H	636549210	NA	NA	IPK	NA	NA	Geno_bar	NA	A	A	A	A	G	?	A	A	A	A	A	A	A	A	A	A	A	A	A	A	A	A	A	A	A	A	A	A	A	A	A	A	A	A	A	A	A	A	A
SCRI_RS_207237	A/G	2H	636972500	NA	NA	IPK	NA	NA	Geno_bar	NA	A	?	A	A	A	?	A	G	A	G	A	G	A	G	A	G	G	G	G	A	A	A	A	G	A	A	G	A	G	G	A	A	A	G	A	G	G	G	G
SCRI_RS_172667	G/A	2H	637003220	NA	NA	IPK	NA	NA	Geno_bar	NA	G	A	A	A	A	?	G	G	G	G	G	G	G	G	G	G	G	G	G	G	G	G	G	G	G	G	G	A	G	G	G	G	G	G	G	G	A	G	G
SCRI_RS_219568	G/A	2H	637284878	NA	NA	IPK	NA	NA	Geno_bar	NA	G	G	A	G	A	?	A	A	A	G	A	A	A	A	A	G	A	A	A	G	G	A	A	A	A	A	A	A	A	A	G	A	G	G	A	A	G	A	A
BOPA1_4164-176	G/G	2H	638242025	NA	NA	IPK	NA	NA	Geno_bar	NA	G	G	G	G	G	?	G	G	G	G	G	G	G	G	G	G	G	G	G	G	G	G	G	G	G	G	G	G	G	G	G	G	G	G	G	G	G	G	G
SCRI_RS_7517	G/A	2H	638368224	NA	NA	IPK	NA	NA	Geno_bar	NA	G	A	G	G	A	?	A	G	G	A	A	A	A	G	A	A	G	A	G	G	A	A	G	G	A	A	A	A	A	A	G	A	G	A	G	A	G	G	G
BOPA2_12_20489	A/G	2H	639062553	NA	NA	IPK	NA	NA	Geno_bar	NA	A	A	A	G	A	?	G	A	A	A	A	G	G	G	G	A	G	G	G	A	A	G	A	G	G	A	G	G	G	G	A	A	G	A	A	G	G	G	G
BOPA2_12_31445	A/G	2H	639288725	NA	NA	IPK	NA	NA	Geno_bar	NA	A	A	A	A	A	?	A	G	G	G	G	G	G	A	G	G	A	G	A	G	G	G	G	G	G	G	G	G	G	G	G	G	G	G	G	G	G	G	G
SCRI_RS_17898	A/T	2H	640849650	NA	NA	IPK	NA	NA	Geno_bar	NA	A	A	A	A	A	?	T	T	T	T	A	A	A	T	T	T	A	A	T	T	T	A	A	A	T	T	A	T	T	A	A	A	T	T	T	A	A	A	A
BOPA2_12_11388	A/G	2H	641035090	NA	NA	IPK	NA	NA	Geno_bar	NA	A	?	A	A	G	?	A	G	G	A	G	G	G	A	G	A	G	G	A	G	G	G	G	G	G	G	G	A	G	G	G	G	G	G	G	A	G	G	G
BOPA2_12_31293	G/A	2H	641328117	NA	NA	IPK	NA	NA	Geno_bar	NA	G	A	A	A	G	?	A	A	G	G	G	A	A	A	G	G	A	A	A	G	G	G	G	A	A	G	A	G	A	G	G	A	A	G	A	A	G	G	A
SCRI_RS_235874	C/A	2H	642181191	NA	NA	IPK	NA	NA	Geno_bar	NA	C	C	C	C	A	?	C	C	C	C	C	C	C	C	C	C	C	A	C	C	C	C	C	C	C	C	C	A	A	C	C	C	C	C	C	C	C	C	C
SCRI_RS_133539	G/A	2H	643255426	NA	NA	IPK	NA	NA	Geno_bar	NA	G	G	G	G	G	?	A	A	A	A	A	A	A	A	A	A	A	A	A	A	A	A	A	A	A	A	A	A	A	A	A	G	A	A	A	A	A	A	A
SCRI_RS_158444	G/A	2H	643257137	NA	NA	IPK	NA	NA	Geno_bar	NA	G	G	A	G	A	?	G	G	G	G	G	G	G	G	G	G	G	G	G	G	G	G	G	G	G	G	G	G	G	G	G	G	G	G	G	G	G	G	G
SCRI_RS_156323	A/G	2H	645123423	NA	NA	IPK	NA	NA	Geno_bar	NA	A	A	A	A	A	?	A	A	A	A	A	A	A	A	A	A	A	A	A	A	A	A	A	A	A	A	A	A	A	A	A	A	A	A	A	A	A	A	A
SCRI_RS_158285	C/G	2H	645146545	NA	NA	IPK	NA	NA	Geno_bar	NA	C	G	G	G	C	?	C	C	C	C	C	C	C	C	C	C	C	C	C	C	C	C	C	C	C	C	C	C	C	C	C	C	C	C	C	C	C	C	C
BOPA2_12_10859	G/C	2H	645202515	NA	NA	IPK	NA	NA	Geno_bar	NA	G	C	C	C	C	?	C	C	C	C	C	C	C	C	C	C	G	C	C	C	C	C	C	C	C	C	C	C	C	C	C	C	C	C	C	C	C	C	C
SCRI_RS_239742	C/A	2H	645574751	NA	NA	IPK	NA	NA	Geno_bar	NA	C	?	A	A	C	?	C	A	A	A	A	A	A	A	A	A	A	A	A	A	A	A	A	A	A	A	A	A	A	A	A	A	A	A	A	A	A	A	A
SCRI_RS_129857	G/C	2H	645575740	NA	NA	IPK	NA	NA	Geno_bar	NA	G	G	C	C	C	?	C	C	C	G	G	G	C	C	G	G	G	G	C	C	C	C	C	C	C	C	C	C	G	C	G	G	G	G	C	G	C	C	C
SCRI_RS_221795	NA	2H	646001217	NA	NA	IPK	NA	NA	Geno_bar	NA	?	?	?	?	?	?	?	?	?	?	?	?	?	?	?	?	?	?	?	?	?	?	?	?	?	?	?	?	?	?	?	?	?	?	?	?	?	?	?
SCRI_RS_2961	G/A	2H	646873475	NA	NA	IPK	NA	NA	Geno_bar	NA	G	A	A	A	G	?	G	G	A	A	A	G	A	A	A	A	G	G	A	A	A	G	G	G	G	A	A	A	A	G	G	G	A	A	A	A	G	G	G
SCRI_RS_200291	NA	2H	646932434	NA	NA	IPK	NA	NA	Geno_bar	NA	?	?	?	?	?	?	?	?	?	?	?	?	?	?	?	?	?	?	?	?	?	?	?	?	?	?	?	?	?	?	?	?	?	?	?	?	?	?	?
SCRI_RS_166540	C/A	2H	646934425	NA	NA	IPK	NA	NA	Geno_bar	NA	C	C	C	C	C	?	C	C	C	C	A	C	C	C	C	A	C	C	A	C	C	C	C	C	C	C	A	C	C	C	C	C	C	C	C	C	C	A	C
SCRI_RS_157347	G/A	2H	647255135	NA	NA	IPK	NA	NA	Geno_bar	NA	G	A	G	A	G	?	G	G	G	G	G	G	G	G	G	G	G	A	G	G	G	G	G	G	G	G	G	G	G	A	G	G	G	G	G	G	G	G	G
SCRI_RS_154398	G/A	2H	647274665	NA	NA	IPK	NA	NA	Geno_bar	NA	G	G	A	A	G	?	A	A	A	G	A	A	A	G	A	A	A	G	A	A	A	A	A	A	A	A	A	A	A	A	A	A	A	A	A	A	A	A	A
SCRI_RS_134812	A/G	2H	647316135	NA	NA	IPK	NA	NA	Geno_bar	NA	A	A	A	A	A	?	A	A	A	A	A	A	A	A	A	A	A	A	A	A	A	A	A	A	A	A	A	A	A	A	A	A	A	A	A	A	A	A	A
BOPA1_6117-1507	G/A	2H	647456940	NA	NA	IPK	NA	NA	Geno_bar	NA	G	G	G	G	G	?	G	G	G	G	G	A	G	G	G	G	G	A	G	G	G	G	G	G	G	G	G	G	G	G	G	G	G	G	G	G	G	G	G
SCRI_RS_235860	G/A	2H	647832362	NA	NA	IPK	NA	NA	Geno_bar	NA	G	A	A	A	A	?	G	G	G	G	G	G	G	G	G	G	G	G	G	G	G	G	G	G	G	G	G	A	G	G	G	G	G	G	G	G	G	G	G
SCRI_RS_4930	A/G	2H	648825898	NA	NA	IPK	NA	NA	Geno_bar	NA	A	A	A	A	A	?	G	G	G	G	G	G	G	A	G	G	G	G	G	G	A	G	G	G	G	A	A	A	A	G	A	A	G	A	A	A	G	A	A
BOPA1_4629-162	A/T	2H	649449402	NA	NA	IPK	NA	NA	Geno_bar	NA	A	A	A	A	A	?	T	T	T	T	T	T	T	T	T	T	T	T	T	T	A	T	T	T	T	A	T	T	T	T	A	A	T	A	A	T	T	A	T
SCRI_RS_133327	G/A	2H	649646163	NA	NA	IPK	NA	NA	Geno_bar	NA	G	G	G	G	G	?	A	G	A	G	A	A	G	G	A	A	G	G	A	A	A	G	G	A	A	A	G	A	A	A	G	G	A	G	A	G	G	A	A
SCRI_RS_171032	NA	2H	650676570	NA	NA	IPK	NA	NA	Geno_bar	NA	?	?	?	?	?	?	?	?	?	?	?	?	?	?	?	?	?	?	?	?	?	?	?	?	?	?	?	?	?	?	?	?	?	?	?	?	?	?	?
SCRI_RS_91810	T/A	2H	651051974	NA	NA	IPK	NA	NA	Geno_bar	NA	T	T	T	T	T	?	T	A	A	A	A	A	A	A	A	T	T	A	A	A	A	A	T	A	A	A	A	A	A	A	T	A	T	A	A	A	A	A	A
BOPA1_2371-950	G/A	2H	651372755	NA	NA	IPK	NA	NA	Geno_bar	NA	G	G	G	G	G	?	G	?	G	G	A	G	A	A	A	G	A	G	A	G	A	A	A	G	A	A	G	G	A	A	A	A	G	G	A	G	G	G	G
BOPA2_12_30897	A/G	2H	652031329	NA	NA	IPK	NA	NA	Geno_bar	NA	A	A	A	A	A	?	A	?	A	A	G	A	G	G	G	A	G	A	A	A	G	G	G	A	G	G	A	A	A	G	G	G	A	A	G	A	A	A	A
BOPA2_12_30900	G/A	2H	652031655	NA	NA	IPK	NA	NA	Geno_bar	NA	G	A	G	A	A	?	A	A	G	A	G	G	G	G	G	G	G	G	G	A	A	A	G	G	G	A	G	A	G	G	A	G	G	A	A	G	A	A	G
SCRI_RS_137263	G/C	2H	653415616	NA	NA	IPK	NA	NA	Geno_bar	NA	G	G	G	G	G	?	C	C	C	C	C	C	C	C	C	C	C	C	C	C	C	C	C	C	C	C	C	C	C	C	C	C	C	C	C	C	C	C	C
SCRI_RS_171038	C/C	2H	654600323	NA	NA	IPK	NA	NA	Geno_bar	NA	C	C	C	C	C	?	C	C	C	C	C	C	C	C	C	C	C	C	C	C	C	C	C	C	C	C	C	C	C	C	C	C	C	C	C	C	C	C	C
BOPA2_12_31205	G/A	2H	654960941	NA	NA	IPK	NA	NA	Geno_bar	NA	G	A	G	G	G	?	G	G	A	A	G	A	A	A	G	G	A	A	A	A	A	G	G	A	A	G	A	G	G	G	G	A	A	A	A	A	G	G	G
SCRI_RS_13565	C/A	2H	655112232	NA	NA	IPK	NA	NA	Geno_bar	NA	C	C	C	C	C	?	C	A	?	?	A	A	A	C	C	A	C	A	C	?	C	C	A	C	A	A	A	C	C	A	A	C	A	?	?	C	A	C	C
BOPA1_CONSENSUSGBS0705-1	G/C	2H	655112436	NA	NA	IPK	NA	NA	Geno_bar	NA	G	G	G	G	C	?	C	C	C	C	C	C	G	C	G	C	C	C	C	C	C	C	C	C	G	C	C	C	C	C	G	G	C	C	G	C	C	C	C
SCRI_RS_3376	G/A	2H	655324614	NA	NA	IPK	NA	NA	Geno_bar	NA	G	G	G	G	A	?	A	A	A	A	A	G	A	A	A	A	A	A	A	A	A	A	A	A	G	G	G	G	A	A	A	A	A	A	A	A	A	A	A
SCRI_RS_192398	A/C	2H	655480265	NA	NA	IPK	NA	NA	Geno_bar	NA	A	C	C	C	A	?	C	C	C	A	C	C	C	C	A	C	A	A	A	A	A	C	A	C	C	A	A	C	C	A	A	A	A	A	A	C	A	C	C
SCRI_RS_180028	A/G	2H	655510205	NA	NA	IPK	NA	NA	Geno_bar	NA	A	G	G	G	G	?	G	A	G	G	A	A	A	G	A	G	A	A	G	A	G	A	A	A	G	A	G	G	A	G	A	A	A	A	A	A	A	A	A
SCRI_RS_10670	C/G	2H	655815347	NA	NA	IPK	NA	NA	Geno_bar	NA	C	?	C	G	G	?	G	C	G	C	G	G	C	G	G	G	G	G	G	C	G	C	C	C	C	G	C	C	G	C	G	G	G	C	G	C	C	G	G
SCRI_RS_128449	NA	2H	655877532	NA	NA	IPK	NA	NA	Geno_bar	NA	?	?	?	?	?	?	?	?	?	?	?	?	?	?	?	?	?	?	?	?	?	?	?	?	?	?	?	?	?	?	?	?	?	?	?	?	?	?	?
SCRI_RS_198603	NA	2H	656021079	NA	NA	IPK	NA	NA	Geno_bar	NA	?	?	?	?	?	?	?	?	?	?	?	?	?	?	?	?	?	?	?	?	?	?	?	?	?	?	?	?	?	?	?	?	?	?	?	?	?	?	?
SCRI_RS_198601	G/A	2H	656022202	NA	NA	IPK	NA	NA	Geno_bar	NA	G	?	G	G	A	?	A	G	A	A	A	G	A	A	A	A	A	A	A	G	A	A	A	G	G	A	G	A	A	A	A	A	A	G	G	G	G	G	G
SCRI_RS_185505	A/G	2H	656412102	NA	NA	IPK	NA	NA	Geno_bar	NA	A	A	A	A	G	?	G	A	A	A	A	A	A	A	A	A	A	A	A	A	A	A	A	A	A	A	A	G	A	A	A	A	A	A	A	A	A	A	A
SCRI_RS_159462	C/G	2H	656412310	NA	NA	IPK	NA	NA	Geno_bar	NA	C	C	C	C	C	?	C	G	C	G	C	C	C	C	C	?	G	G	G	G	G	G	G	C	C	G	C	C	G	C	G	C	C	G	G	G	G	C	C
SCRI_RS_189489	G/A	2H	656596711	NA	NA	IPK	NA	NA	Geno_bar	NA	G	G	G	G	G	?	G	G	G	G	G	G	G	G	G	G	G	G	G	G	G	G	G	G	G	G	G	G	G	G	G	G	G	G	G	G	G	G	G
SCRI_RS_172648	C/A	2H	657563254	NA	NA	IPK	NA	NA	Geno_bar	NA	C	A	C	C	C	?	A	C	A	A	A	C	A	C	A	A	A	C	A	C	A	A	A	C	C	C	C	A	A	A	A	A	A	C	C	C	C	C	C
SCRI_RS_235221	A/G	2H	657567690	NA	NA	IPK	NA	NA	Geno_bar	NA	A	A	A	A	A	?	A	A	A	A	A	A	A	A	A	A	A	A	A	A	A	A	A	A	A	A	A	A	A	A	A	A	A	A	A	A	A	A	A
SCRI_RS_160616	A/G	2H	657571276	NA	NA	IPK	NA	NA	Geno_bar	NA	A	A	A	A	A	?	A	A	A	A	A	G	A	G	G	G	G	A	G	G	G	G	A	G	G	G	G	A	A	A	G	G	A	G	G	G	A	G	G
SCRI_RS_208760	G/G	2H	658835120	NA	NA	IPK	NA	NA	Geno_bar	NA	G	G	G	G	G	?	G	G	G	G	G	G	G	G	G	G	G	G	G	G	G	G	G	G	G	G	G	G	G	G	G	G	G	G	G	G	G	G	G
SCRI_RS_179213	A/G	2H	658837086	NA	NA	IPK	NA	NA	Geno_bar	NA	A	G	G	G	G	?	A	A	A	A	A	A	A	A	A	A	A	A	A	A	A	A	A	A	A	A	A	G	A	A	A	A	A	A	A	A	G	A	A
SCRI_RS_188339	G/A	2H	658839181	NA	NA	IPK	NA	NA	Geno_bar	NA	G	A	G	A	G	?	G	A	A	A	A	A	A	A	A	A	A	A	A	A	A	A	A	A	A	A	A	A	A	G	A	G	A	A	G	A	G	A	A
BOPA2_12_31424	A/C	2H	658889901	NA	NA	IPK	NA	NA	Geno_bar	NA	A	A	A	A	C	?	C	C	C	C	C	A	C	C	C	C	C	C	C	C	C	C	C	C	A	A	A	A	C	C	C	C	C	C	C	C	C	C	C
BOPA2_12_10936	G/A	2H	659264767	NA	NA	IPK	NA	NA	Geno_bar	NA	G	A	A	A	A	?	A	A	A	A	A	A	A	A	A	A	A	A	A	A	A	A	A	G	A	A	A	A	A	A	A	A	A	A	A	G	A	G	G
SCRI_RS_183984	A/C	2H	660982405	NA	NA	IPK	NA	NA	Geno_bar	NA	A	A	A	A	A	?	C	C	C	C	C	C	C	C	C	C	C	C	C	C	C	C	C	C	C	C	C	A	C	C	C	C	C	C	C	C	A	C	C
SCRI_RS_157236	NA	2H	661573205	NA	NA	IPK	NA	NA	Geno_bar	NA	?	?	?	?	?	?	?	?	?	?	?	?	?	?	?	?	?	?	?	?	?	?	?	?	?	?	?	?	?	?	?	?	?	?	?	?	?	?	?
SCRI_RS_211894	A/G	2H	662018996	NA	NA	IPK	NA	NA	Geno_bar	NA	A	A	A	A	?	?	A	A	A	A	A	A	A	A	A	A	A	A	A	A	A	A	A	A	A	A	A	A	A	A	A	A	A	A	A	A	A	A	A
SCRI_RS_176114	G/C	2H	662056107	NA	NA	IPK	NA	NA	Geno_bar	NA	G	G	G	G	G	?	C	C	C	C	C	C	C	C	C	C	C	C	C	C	C	C	C	C	C	C	C	G	C	C	C	C	C	C	C	C	C	G	C
SCRI_RS_182039	C/G	2H	662300246	NA	NA	IPK	NA	NA	Geno_bar	NA	C	G	G	G	G	?	C	C	C	C	G	G	C	G	G	?	C	G	G	G	C	C	C	C	C	C	C	G	C	C	C	C	C	C	C	G	C	G	G
BOPA1_8632-1809	NA	2H	663236849	NA	NA	IPK	NA	NA	Geno_bar	NA	?	?	?	?	?	?	?	?	?	?	?	?	?	?	?	?	?	?	?	?	?	?	?	?	?	?	?	?	?	?	?	?	?	?	?	?	?	?	?
SCRI_RS_119261	G/A	2H	663531370	NA	NA	IPK	NA	NA	Geno_bar	NA	G	G	G	G	A	?	G	A	G	G	G	A	G	A	G	G	G	A	G	A	G	G	G	A	A	A	A	G	G	G	G	G	G	A	A	A	A	A	A
BOPA2_12_10969	G/A	2H	663583331	NA	NA	IPK	NA	NA	Geno_bar	NA	G	G	G	G	G	?	A	G	A	A	A	G	A	A	G	G	G	A	A	G	A	G	G	A	A	G	G	G	G	G	G	A	G	G	G	G	G	G	G
SCRI_RS_155456	G/A	2H	663677910	NA	NA	IPK	NA	NA	Geno_bar	NA	G	A	A	A	A	?	A	?	A	A	A	A	A	G	A	A	A	A	G	A	A	A	A	A	G	A	A	A	G	A	A	A	A	A	A	A	A	A	A
SCRI_RS_237481	A/G	2H	663678788	NA	NA	IPK	NA	NA	Geno_bar	NA	A	A	G	A	G	?	A	A	A	A	A	A	A	A	A	A	A	A	A	A	A	A	A	A	A	A	A	A	A	A	A	A	A	A	A	A	A	G	G
SCRI_RS_162798	A/G	2H	663679191	NA	NA	IPK	NA	NA	Geno_bar	NA	A	G	G	G	A	?	A	G	A	A	A	A	A	A	A	A	G	A	G	A	A	A	G	G	A	A	A	A	G	A	A	G	A	A	A	A	G	G	G
SCRI_RS_138463	T/A	2H	663877590	NA	NA	IPK	NA	NA	Geno_bar	NA	T	A	T	T	A	?	A	A	A	A	A	A	A	A	A	A	A	A	A	A	A	A	A	A	A	A	A	A	A	T	A	A	A	A	A	A	A	A	A
BOPA1_6752-1013	G/A	2H	664081447	NA	NA	IPK	NA	NA	Geno_bar	NA	G	G	G	G	G	?	G	G	G	G	G	G	G	G	G	G	G	G	G	G	G	G	G	G	G	G	G	G	G	G	G	G	G	G	G	G	G	G	G
BOPA1_6024-1095	A/G	2H	664191672	NA	NA	IPK	NA	NA	Geno_bar	NA	A	G	G	G	G	?	A	A	G	A	A	A	A	A	A	A	A	G	A	A	A	A	A	A	A	A	A	G	A	G	A	A	A	A	G	A	A	A	A
BOPA1_ABC02258-1-6-382	A/G	2H	664803009	NA	NA	IPK	NA	NA	Geno_bar	NA	A	?	G	G	G	?	A	A	A	A	A	G	A	A	A	A	A	G	A	A	A	A	A	A	A	A	G	G	A	A	A	A	A	A	A	A	A	A	A
BOPA2_12_10689	A/C	2H	669122511	NA	NA	IPK	NA	NA	Geno_bar	NA	A	A	A	A	A	?	C	A	A	A	A	C	A	A	A	A	C	A	A	A	A	A	A	C	A	A	A	A	C	A	A	A	A	A	C	A	A	C	C
SCRI_RS_116694	G/A	2H	670791117	NA	NA	IPK	NA	NA	Geno_bar	NA	G	G	G	G	A	?	A	A	A	A	G	G	A	G	G	G	A	G	G	G	A	A	A	A	A	A	A	G	G	A	A	A	A	A	A	G	A	G	G
SCRI_RS_2911	G/A	2H	672010835	NA	NA	IPK	NA	NA	Geno_bar	NA	G	?	G	G	G	?	A	G	A	G	G	A	A	G	A	?	G	G	G	G	G	G	G	A	G	G	G	A	G	G	G	A	A	A	A	G	A	A	A
SCRI_RS_237763	A/G	2H	672027652	NA	NA	IPK	NA	NA	Geno_bar	NA	A	A	A	A	A	?	G	G	G	G	G	G	G	G	G	G	A	G	G	G	G	G	A	G	G	G	G	A	G	G	A	G	A	G	G	G	G	G	G
SCRI_RS_157140	G/A	2H	672373015	NA	NA	IPK	NA	NA	Geno_bar	NA	G	G	G	G	G	?	A	A	G	G	A	A	G	G	A	A	G	G	A	A	G	G	G	A	G	G	A	G	G	G	G	G	G	A	G	A	G	A	A
SCRI_RS_203799	C/G	2H	672929656	NA	NA	IPK	NA	NA	Geno_bar	NA	C	C	C	C	G	?	C	C	C	C	C	C	C	C	C	C	C	C	C	C	C	C	C	C	C	C	C	C	C	C	C	C	C	C	C	C	C	C	C
SCRI_RS_165795	A/G	2H	672934409	NA	NA	IPK	NA	NA	Geno_bar	NA	A	A	A	A	A	?	G	G	A	A	A	G	A	A	G	G	A	A	A	G	G	G	G	A	A	G	G	A	G	A	G	A	G	G	G	G	G	G	G
SCRI_RS_144778	A/G	2H	673852668	NA	NA	IPK	NA	NA	Geno_bar	NA	A	A	A	A	A	?	A	A	A	A	G	A	A	A	A	?	A	A	A	G	A	G	G	A	A	A	G	A	A	A	G	A	A	A	A	A	A	A	A
SCRI_RS_171287	A/G	2H	674144431	NA	NA	IPK	NA	NA	Geno_bar	NA	A	A	A	A	A	?	G	G	G	G	G	G	G	A	G	G	G	G	G	G	A	G	G	G	G	A	A	A	A	G	A	A	G	A	A	A	G	A	A
SCRI_RS_135112	G/A	2H	676198623	NA	NA	IPK	NA	NA	Geno_bar	NA	G	G	G	G	G	?	A	G	G	G	G	G	A	G	G	G	G	A	G	A	G	G	G	G	A	G	G	A	G	G	G	G	A	G	G	G	G	G	G
BOPA2_12_10649	A/G	2H	676764753	NA	NA	IPK	NA	NA	Geno_bar	NA	A	G	G	G	G	?	G	A	G	G	A	A	A	A	A	A	A	A	A	A	G	A	A	A	A	A	G	G	A	G	A	G	G	A	A	A	A	A	A
SCRI_RS_115690	NA	2H	676775793	NA	NA	IPK	NA	NA	Geno_bar	NA	?	?	?	?	?	?	?	?	?	?	?	?	?	?	?	?	?	?	?	?	?	?	?	?	?	?	?	?	?	?	?	?	?	?	?	?	?	?	?
SCRI_RS_160618	A/G	2H	676848238	NA	NA	IPK	NA	NA	Geno_bar	NA	A	A	A	A	A	?	A	A	A	A	A	G	A	G	G	A	G	A	G	G	G	G	A	G	G	G	A	A	A	A	G	G	A	G	G	G	G	G	G
BOPA2_12_30216	C/A	2H	677132806	NA	NA	IPK	NA	NA	Geno_bar	NA	C	A	A	A	C	?	A	C	A	C	A	A	A	A	A	A	A	A	A	C	A	A	A	A	A	A	A	A	A	A	A	A	A	A	A	C	A	A	A
BOPA1_1635-691	C/G	2H	677197362	NA	NA	IPK	NA	NA	Geno_bar	NA	C	?	C	C	G	?	C	C	C	C	C	C	C	C	C	C	C	C	C	C	C	C	C	C	G	C	C	C	C	C	C	C	C	C	C	C	C	C	C
SCRI_RS_195164	A/G	2H	677482087	NA	NA	IPK	NA	NA	Geno_bar	NA	A	A	A	A	A	?	A	A	A	G	G	A	A	A	G	G	A	A	A	G	G	G	G	G	A	G	A	A	A	A	G	G	A	G	G	G	G	G	A
BOPA1_6951-875	NA	2H	677845247	NA	NA	IPK	NA	NA	Geno_bar	NA	?	?	?	?	?	?	?	?	?	?	?	?	?	?	?	?	?	?	?	?	?	?	?	?	?	?	?	?	?	?	?	?	?	?	?	?	?	?	?
BOPA2_12_11285	T/A	2H	678098934	NA	NA	IPK	NA	NA	Geno_bar	NA	T	?	T	A	T	?	T	T	T	A	T	T	T	T	T	T	T	T	A	A	T	A	T	T	T	T	A	T	T	T	T	T	T	A	T	T	T	A	T
BOPA1_ABC12856-1-1-77	NA	2H	678192598	NA	NA	IPK	NA	NA	Geno_bar	NA	?	?	?	?	?	?	?	?	?	?	?	?	?	?	?	?	?	?	?	?	?	?	?	?	?	?	?	?	?	?	?	?	?	?	?	?	?	?	?
SCRI_RS_172220	G/C	2H	678954955	NA	NA	IPK	NA	NA	Geno_bar	NA	G	G	G	G	G	?	C	C	G	G	C	C	G	G	C	C	G	G	C	C	G	G	G	C	G	G	C	G	G	G	G	G	G	C	G	C	G	C	C
SCRI_RS_148298	G/A	2H	679546815	NA	NA	IPK	NA	NA	Geno_bar	NA	G	A	G	G	G	?	G	A	G	A	A	A	G	A	A	A	A	A	G	A	G	A	A	G	G	G	A	G	G	G	G	G	G	G	G	A	G	G	G
SCRI_RS_154713	G/A	2H	681051678	NA	NA	IPK	NA	NA	Geno_bar	NA	G	G	G	G	G	?	G	A	G	G	A	A	A	G	A	G	G	A	G	A	G	A	A	A	G	A	A	A	A	A	A	A	G	A	A	A	A	A	A
SCRI_RS_160958	A/G	2H	681765847	NA	NA	IPK	NA	NA	Geno_bar	NA	A	A	A	A	G	?	A	A	A	A	A	A	A	A	A	A	A	A	A	A	A	A	A	A	A	A	A	A	A	A	A	A	A	A	A	A	A	A	A
SCRI_RS_170162	A/C	2H	681786657	NA	NA	IPK	NA	NA	Geno_bar	NA	A	A	C	A	C	?	A	C	C	C	A	A	C	A	A	C	C	A	C	C	A	C	A	C	C	A	A	A	C	A	A	A	A	A	A	C	A	C	C
BOPA1_682-767	G/A	2H	682222535	NA	NA	IPK	NA	NA	Geno_bar	NA	G	A	G	G	A	?	G	G	G	A	A	A	A	G	A	A	G	A	G	A	G	A	A	G	A	A	G	A	A	G	A	G	A	A	G	G	G	G	G
BOPA1_ABC10472-1-2-247	C/A	2H	682243810	NA	NA	IPK	NA	NA	Geno_bar	NA	C	C	C	C	C	?	A	A	A	A	A	C	A	A	A	A	A	C	A	A	A	A	A	A	C	A	C	C	A	C	A	A	A	A	A	A	A	C	C
SCRI_RS_194603	A/G	2H	682575405	NA	NA	IPK	NA	NA	Geno_bar	NA	A	A	A	A	A	?	A	G	G	A	G	G	G	A	G	G	G	G	A	G	G	G	A	G	G	G	G	G	G	G	A	G	A	G	G	G	G	G	G
SCRI_RS_196270	C/G	2H	682609938	NA	NA	IPK	NA	NA	Geno_bar	NA	C	G	G	?	C	?	G	G	G	G	G	G	G	G	G	G	G	G	G	G	G	G	G	G	G	G	C	G	G	G	G	G	G	C	G	C	G	G	G
SCRI_RS_157097	G/A	2H	682659167	NA	NA	IPK	NA	NA	Geno_bar	NA	G	G	G	G	G	?	G	?	A	A	A	A	A	G	A	A	A	A	G	A	A	A	A	G	G	A	A	G	G	G	A	A	A	A	A	A	A	G	G
SCRI_RS_173374	C/G	2H	682659940	NA	NA	IPK	NA	NA	Geno_bar	NA	C	G	G	G	C	?	C	C	C	C	G	C	C	G	C	C	C	G	C	C	C	C	G	C	G	C	C	C	C	C	C	C	C	C	G	C	C	G	G
SCRI_RS_159484	A/C	2H	682669274	NA	NA	IPK	NA	NA	Geno_bar	NA	A	A	A	A	A	?	C	C	C	C	C	C	A	A	C	C	A	C	A	C	C	C	C	C	C	C	C	A	C	C	C	C	C	C	C	C	C	C	C
SCRI_RS_150494	C/G	2H	683621802	NA	NA	IPK	NA	NA	Geno_bar	NA	C	C	C	C	C	?	C	C	C	G	C	C	C	C	C	?	C	C	C	C	C	C	C	G	C	C	C	C	C	C	C	C	G	G	C	C	C	G	G
SCRI_RS_135248	A/G	2H	683772664	NA	NA	IPK	NA	NA	Geno_bar	NA	A	A	A	A	A	?	G	A	G	G	A	A	G	A	A	A	A	G	G	G	G	A	A	A	A	A	A	G	G	G	A	A	G	G	A	A	G	A	A
SCRI_RS_196842	C/A	2H	684122531	NA	NA	IPK	NA	NA	Geno_bar	NA	C	C	C	C	C	?	A	A	A	A	A	A	C	C	A	A	C	A	C	A	A	A	A	A	A	A	A	C	A	A	A	A	A	A	A	A	A	A	A
BOPA1_5347-585	A/G	2H	684263618	NA	NA	IPK	NA	NA	Geno_bar	NA	A	A	A	A	A	?	G	G	G	G	G	G	G	A	G	G	A	G	A	G	G	G	G	G	G	G	G	G	G	G	G	G	G	G	G	G	G	G	G
SCRI_RS_209622	A/G	2H	684694543	NA	NA	IPK	NA	NA	Geno_bar	NA	A	G	G	A	G	?	A	A	A	A	A	G	A	A	A	A	A	G	A	A	A	A	A	A	G	A	G	G	A	G	A	A	A	A	A	A	A	A	A
BOPA2_12_30200	G/A	2H	685385501	NA	NA	IPK	NA	NA	Geno_bar	NA	G	G	G	G	G	?	A	A	A	A	A	A	A	G	A	A	A	A	A	A	A	A	A	A	A	A	A	A	A	A	G	A	A	A	A	A	A	G	A
SCRI_RS_4931	C/A	2H	685486097	NA	NA	IPK	NA	NA	Geno_bar	NA	C	A	A	A	A	?	A	C	C	C	C	C	C	C	C	C	C	C	C	C	C	A	C	C	C	C	C	C	C	C	C	C	C	C	C	A	C	A	A
BOPA1_2944-1813	NA	2H	685490222	NA	NA	IPK	NA	NA	Geno_bar	NA	?	?	?	?	?	?	?	?	?	?	?	?	?	?	?	?	?	?	?	?	?	?	?	?	?	?	?	?	?	?	?	?	?	?	?	?	?	?	?
BOPA2_12_10735	C/G	2H	685783859	NA	NA	IPK	NA	NA	Geno_bar	NA	C	C	C	C	C	?	G	G	G	G	G	C	G	G	G	G	G	C	G	G	G	G	G	G	G	G	C	C	G	G	G	G	G	G	G	G	G	G	G
SCRI_RS_239916	C/A	2H	685788689	NA	NA	IPK	NA	NA	Geno_bar	NA	C	C	A	C	C	?	C	C	C	C	A	A	C	A	A	A	A	C	A	C	C	C	A	C	A	C	A	C	A	A	C	C	C	C	C	C	C	C	C
SCRI_RS_209354	G/A	2H	685910089	NA	NA	IPK	NA	NA	Geno_bar	NA	G	G	G	G	A	?	A	G	G	A	G	G	G	G	G	G	G	G	G	G	A	G	A	G	A	A	G	G	G	A	A	G	A	A	A	A	A	A	A
SCRI_RS_152485	A/G	2H	686489408	NA	NA	IPK	NA	NA	Geno_bar	NA	A	A	A	A	G	?	G	G	G	G	G	G	G	G	G	G	G	G	G	G	G	G	G	G	G	G	G	A	G	G	G	G	G	G	G	G	A	G	G
SCRI_RS_187700	A/G	2H	686810236	NA	NA	IPK	NA	NA	Geno_bar	NA	A	A	A	A	A	?	A	G	A	A	G	A	G	G	G	A	G	A	G	A	G	G	G	A	G	G	A	A	G	G	G	G	A	A	G	A	A	A	A
BOPA1_7236-1384	G/C	2H	687072769	NA	NA	IPK	NA	NA	Geno_bar	NA	G	G	G	G	G	?	G	C	C	C	C	G	G	G	G	G	G	G	G	C	G	C	C	G	C	G	C	G	G	G	G	C	G	C	G	C	G	G	G
SCRI_RS_157053	G/A	2H	687144603	NA	NA	IPK	NA	NA	Geno_bar	NA	G	G	G	G	G	?	G	A	A	A	A	A	A	A	A	A	A	A	A	A	A	A	A	A	A	A	A	A	G	A	A	A	A	A	A	A	A	G	A
BOPA2_12_31333	A/G	2H	687148752	NA	NA	IPK	NA	NA	Geno_bar	NA	?	A	A	A	A	?	A	G	G	A	G	G	G	A	G	G	G	G	A	G	G	G	A	G	G	G	G	G	G	G	A	G	A	G	G	G	G	G	G
BOPA2_12_21527	G/A	2H	687150452	NA	NA	IPK	NA	NA	Geno_bar	NA	G	G	G	G	G	?	A	G	G	A	A	A	G	G	A	A	G	A	G	A	A	A	A	A	A	A	A	A	A	A	A	A	G	A	A	A	A	G	A
BOPA1_ABC14531-1-2-91	G/A	2H	687238985	NA	NA	IPK	NA	NA	Geno_bar	NA	G	G	G	G	G	?	A	G	G	G	G	A	A	G	G	G	A	A	A	G	G	A	G	A	G	G	A	A	A	A	G	A	G	G	G	G	G	A	A
SCRI_RS_162618	A/G	2H	687254241	NA	NA	IPK	NA	NA	Geno_bar	NA	A	G	G	G	G	?	G	A	G	A	G	G	A	A	G	G	G	A	G	G	G	A	G	G	A	G	A	G	G	A	G	A	G	G	G	G	G	A	A
SCRI_RS_153793	G/A	2H	687255317	NA	NA	IPK	NA	NA	Geno_bar	NA	G	A	A	A	G	?	A	G	G	A	G	G	A	A	G	A	A	G	A	A	G	G	G	A	G	G	G	G	A	G	G	G	A	G	A	A	G	A	A
BOPA2_12_30095	NA	2H	687579325	NA	NA	IPK	NA	NA	Geno_bar	NA	?	?	?	?	?	?	?	?	?	?	?	?	?	?	?	?	?	?	?	?	?	?	?	?	?	?	?	?	?	?	?	?	?	?	?	?	?	?	?
BOPA2_12_30480	A/G	2H	687682346	NA	NA	IPK	NA	NA	Geno_bar	NA	A	A	G	G	G	?	A	G	G	A	G	G	G	A	G	G	G	G	G	A	A	A	A	G	G	A	G	A	G	G	A	A	G	A	A	A	G	A	A
BOPA1_3206-670	G/C	2H	687725717	NA	NA	IPK	NA	NA	Geno_bar	NA	G	G	C	G	G	?	C	C	C	C	C	C	C	C	C	C	C	C	C	C	C	C	G	G	C	C	C	C	C	C	C	C	C	C	C	C	C	G	G
BOPA2_12_30555	A/G	2H	691870667	NA	NA	IPK	NA	NA	Geno_bar	NA	A	A	G	A	A	?	G	G	G	G	G	G	G	G	G	G	G	G	G	G	G	G	G	G	G	G	G	G	G	G	G	G	G	G	G	G	G	G	G
BOPA1_ABC13569-1-1-107	G/A	2H	692056623	NA	NA	IPK	NA	NA	Geno_bar	NA	G	A	A	G	G	?	G	G	G	G	G	G	G	G	G	G	G	A	G	G	G	G	G	G	G	G	A	A	G	G	G	G	G	G	G	G	G	G	G
BOPA1_CONSENSUSGBS0348-2	C/G	2H	692437768	NA	NA	IPK	NA	NA	Geno_bar	NA	C	C	C	G	C	?	C	G	C	C	C	G	C	C	G	?	C	G	C	G	G	G	G	G	G	G	G	G	C	G	G	G	C	G	C	G	G	G	G
BOPA2_12_31270	A/C	2H	693181799	NA	NA	IPK	NA	NA	Geno_bar	NA	A	A	A	A	A	?	A	C	C	A	C	A	A	A	C	?	A	A	A	C	C	A	A	A	C	C	A	A	A	A	A	A	C	C	A	C	A	A	A
BOPA2_12_20436	NA	2H	693683048	NA	NA	IPK	NA	NA	Geno_bar	NA	?	?	?	?	?	?	?	?	?	?	?	?	?	?	?	?	?	?	?	?	?	?	?	?	?	?	?	?	?	?	?	?	?	?	?	?	?	?	?
SCRI_RS_160767	G/A	2H	695090467	NA	NA	IPK	NA	NA	Geno_bar	NA	G	G	G	G	G	?	G	A	G	G	G	G	A	A	G	G	G	A	A	A	G	G	G	G	G	G	G	A	G	G	G	G	G	G	G	G	G	G	G
SCRI_RS_620	A/G	2H	695391215	NA	NA	IPK	NA	NA	Geno_bar	NA	A	G	G	G	A	?	A	A	A	G	A	A	A	G	A	A	G	A	A	A	A	A	G	A	A	A	A	G	A	G	G	A	A	A	A	A	A	A	G
SCRI_RS_147203	G/A	2H	696107772	NA	NA	IPK	NA	NA	Geno_bar	NA	G	G	G	G	G	?	G	A	G	A	A	G	G	G	G	A	G	G	G	A	A	G	A	G	G	A	A	G	G	G	A	G	A	G	A	G	A	A	G
SCRI_RS_196226	G/C	2H	696111412	NA	NA	IPK	NA	NA	Geno_bar	NA	G	G	G	G	G	?	G	G	G	G	G	C	G	C	C	C	C	G	C	C	C	C	G	C	C	C	C	G	G	G	C	C	G	C	C	C	G	C	C
SCRI_RS_12996	A/G	2H	696232234	NA	NA	IPK	NA	NA	Geno_bar	NA	A	G	G	G	A	?	A	A	A	A	G	A	A	G	A	A	A	G	A	A	A	A	G	A	G	A	A	A	A	A	A	A	A	A	G	A	A	G	G
SCRI_RS_20168	G/A	2H	696298439	NA	NA	IPK	NA	NA	Geno_bar	NA	G	G	G	G	G	?	A	A	A	A	G	A	A	A	A	A	A	G	A	A	A	A	A	A	A	A	A	A	A	A	A	A	G	A	A	G	A	G	G
SCRI_RS_192384	G/A	2H	696681453	NA	NA	IPK	NA	NA	Geno_bar	NA	G	A	G	G	A	?	G	G	G	G	G	G	G	G	G	G	G	G	G	G	G	G	G	G	G	G	G	A	G	G	G	G	G	G	G	G	G	G	G
SCRI_RS_190073	A/G	2H	696880455	NA	NA	IPK	NA	NA	Geno_bar	NA	A	A	A	A	G	?	G	G	G	G	G	G	G	G	G	G	G	G	G	G	G	G	G	G	G	G	G	G	G	G	G	G	G	G	G	G	G	G	G
BOPA1_1584-263	NA	2H	697193072	NA	NA	IPK	NA	NA	Geno_bar	NA	?	?	?	?	?	?	?	?	?	?	?	?	?	?	?	?	?	?	?	?	?	?	?	?	?	?	?	?	?	?	?	?	?	?	?	?	?	?	?
BOPA1_2277-634	A/C	2H	697331699	NA	NA	IPK	NA	NA	Geno_bar	NA	A	C	C	A	C	?	C	C	C	A	C	C	C	A	C	C	A	C	A	C	C	C	A	C	C	C	C	C	C	C	A	C	A	C	C	C	C	C	C
SCRI_RS_179560	A/G	2H	698146204	NA	NA	IPK	NA	NA	Geno_bar	NA	A	A	A	A	A	?	A	A	A	A	A	A	A	A	A	A	A	A	A	A	A	A	A	A	A	A	A	A	A	A	A	A	A	A	A	A	A	A	A
SCRI_RS_173807	A/G	2H	698148298	NA	NA	IPK	NA	NA	Geno_bar	NA	A	?	A	A	A	?	A	A	A	A	G	A	A	A	G	A	A	A	A	G	G	A	A	A	G	G	A	A	A	A	G	A	G	A	A	A	G	A	A
SCRI_RS_116575	A/G	2H	698234289	NA	NA	IPK	NA	NA	Geno_bar	NA	A	A	G	G	G	?	A	G	G	A	A	A	A	G	A	A	A	A	G	A	G	G	G	G	G	G	G	G	A	G	A	A	A	A	A	A	A	G	G
BOPA1_6996-838	A/G	2H	698444137	NA	NA	IPK	NA	NA	Geno_bar	NA	A	A	A	A	A	?	A	G	G	G	G	G	A	A	G	G	A	A	A	G	A	G	G	G	G	A	G	A	A	A	A	G	A	G	G	G	A	G	G
SCRI_RS_126890	A/G	2H	698446424	NA	NA	IPK	NA	NA	Geno_bar	NA	A	G	G	G	G	?	G	G	G	G	G	G	G	G	G	G	G	G	G	G	G	G	G	G	G	G	G	G	G	G	G	G	G	G	A	G	G	G	G
SCRI_RS_153420	NA	2H	698730742	NA	NA	IPK	NA	NA	Geno_bar	NA	?	?	?	?	?	?	?	?	?	?	?	?	?	?	?	?	?	?	?	?	?	?	?	?	?	?	?	?	?	?	?	?	?	?	?	?	?	?	?
SCRI_RS_204145	G/A	2H	698785497	NA	NA	IPK	NA	NA	Geno_bar	NA	G	G	A	G	A	?	G	?	G	G	A	A	A	G	A	G	G	G	G	A	G	A	A	G	A	G	A	A	G	G	A	A	G	G	A	A	A	G	G
BOPA1_111-499	G/A	2H	698901005	NA	NA	IPK	NA	NA	Geno_bar	NA	G	G	A	A	G	?	G	A	A	G	A	G	G	G	A	A	G	G	G	A	A	G	A	G	A	A	G	G	G	G	A	G	A	A	A	A	A	G	G
SCRI_RS_178149	C/G	2H	699045090	NA	NA	IPK	NA	NA	Geno_bar	NA	C	C	G	G	C	?	G	G	G	G	G	G	G	G	G	G	G	G	G	G	G	G	G	G	G	G	G	G	G	G	G	G	G	G	G	G	G	C	G
SCRI_RS_4952	NA	2H	699314803	NA	NA	IPK	NA	NA	Geno_bar	NA	?	?	?	?	?	?	?	?	?	?	?	?	?	?	?	?	?	?	?	?	?	?	?	?	?	?	?	?	?	?	?	?	?	?	?	?	?	?	?
SCRI_RS_114164	G/A	2H	699443032	NA	NA	IPK	NA	NA	Geno_bar	NA	G	A	A	A	A	?	G	G	G	G	G	G	G	G	G	G	G	G	G	G	G	G	G	G	G	G	G	G	G	G	G	G	G	G	G	G	G	G	G
SCRI_RS_205499	A/G	2H	699725709	NA	NA	IPK	NA	NA	Geno_bar	NA	A	A	A	A	A	?	A	A	G	G	A	A	A	G	A	G	G	A	G	G	G	G	A	A	G	G	G	A	G	A	A	G	G	G	A	G	A	A	A
BOPA1_2688-1022	G/A	2H	699755569	NA	NA	IPK	NA	NA	Geno_bar	NA	G	G	A	G	G	?	G	G	G	G	G	A	G	A	A	A	A	G	A	A	A	A	G	A	A	A	A	G	G	G	A	A	A	A	A	A	G	A	A
SCRI_RS_184090	T/A	2H	700372418	NA	NA	IPK	NA	NA	Geno_bar	NA	T	T	T	T	T	?	A	A	T	T	A	T	A	A	A	A	T	A	A	A	T	A	T	T	A	T	T	A	T	A	T	A	T	T	T	T	T	T	T
SCRI_RS_238760	G/A	2H	700872961	NA	NA	IPK	NA	NA	Geno_bar	NA	G	G	A	A	G	?	A	G	G	G	A	A	A	A	G	A	A	A	A	A	G	G	G	A	G	G	A	A	A	G	G	A	A	G	A	A	G	A	A
SCRI_RS_223885	A/G	2H	701038247	NA	NA	IPK	NA	NA	Geno_bar	NA	A	A	A	A	A	?	A	G	A	G	G	G	A	A	G	G	A	A	A	G	A	G	G	A	G	A	G	G	A	G	G	G	A	A	A	A	A	A	A
BOPA1_ABC01334-1-1-55	A/C	2H	701937431	NA	NA	IPK	NA	NA	Geno_bar	NA	A	A	A	A	A	?	C	A	C	C	C	C	A	C	C	C	C	C	A	C	C	C	C	A	C	C	C	C	C	C	C	A	C	C	A	C	C	A	A
BOPA1_5088-59	A/G	2H	701963193	NA	NA	IPK	NA	NA	Geno_bar	NA	A	A	A	A	A	?	G	G	G	G	G	G	G	G	G	G	G	G	G	G	G	G	G	G	G	G	G	G	G	G	G	A	G	G	G	G	A	G	G
BOPA1_866-442	T/A	2H	702028528	NA	NA	IPK	NA	NA	Geno_bar	NA	T	?	T	T	A	?	T	T	T	T	T	T	T	T	T	T	T	T	T	T	T	T	T	T	T	T	T	T	T	T	T	T	T	T	T	T	T	T	T
BOPA1_7487-390	G/A	2H	702094708	NA	NA	IPK	NA	NA	Geno_bar	NA	G	G	G	G	G	?	A	A	A	A	A	A	A	G	A	A	A	A	A	A	G	A	A	A	A	G	G	G	G	A	G	G	A	G	G	G	A	G	G
BOPA1_871-462	A/C	2H	702100845	NA	NA	IPK	NA	NA	Geno_bar	NA	A	A	C	A	A	?	A	A	A	A	A	A	A	A	A	A	A	A	A	A	A	A	A	A	A	A	A	A	A	A	A	A	A	A	A	A	A	A	A
BOPA1_868-675	A/G	2H	702156095	NA	NA	IPK	NA	NA	Geno_bar	NA	A	A	A	A	A	?	A	A	A	A	A	A	A	A	A	A	A	G	A	A	A	A	G	A	A	A	A	A	A	G	A	A	A	A	A	A	A	A	A
SCRI_RS_139831	G/C	2H	702542026	NA	NA	IPK	NA	NA	Geno_bar	NA	G	C	C	C	C	?	G	G	G	G	G	G	G	G	G	G	G	G	G	G	G	G	G	G	G	G	G	G	G	G	G	G	G	G	G	G	G	G	G
BOPA1_ABC05640-1-1-248	G/C	2H	702542345	NA	NA	IPK	NA	NA	Geno_bar	NA	G	G	C	G	G	?	G	G	C	C	C	C	G	C	C	G	C	G	C	G	C	G	C	G	G	C	C	G	G	G	C	C	C	C	C	G	C	C	C
SCRI_RS_16799	A/G	2H	703359186	NA	NA	IPK	NA	NA	Geno_bar	NA	A	?	A	A	A	?	A	G	G	G	G	G	A	G	G	G	G	G	G	G	G	G	G	G	G	G	G	A	G	G	G	G	G	G	G	G	G	G	G
SCRI_RS_224624	A/G	2H	703711287	NA	NA	IPK	NA	NA	Geno_bar	NA	A	A	A	A	A	?	A	A	A	A	A	A	A	A	A	A	A	A	A	A	A	A	A	A	A	A	A	A	A	A	A	A	A	A	A	A	A	G	A
BOPA1_8501-449	G/A	2H	703931996	NA	NA	IPK	NA	NA	Geno_bar	NA	G	G	G	G	G	?	A	A	A	G	A	G	A	G	A	A	G	A	G	A	A	A	A	G	A	A	G	A	A	A	A	A	G	A	G	G	G	G	G
SCRI_RS_149618	G/A	2H	703978146	NA	NA	IPK	NA	NA	Geno_bar	NA	G	G	G	G	G	?	G	G	G	G	G	G	G	A	G	G	G	G	A	G	G	G	G	G	G	G	G	G	G	G	G	G	G	G	G	G	G	G	G
BOPA2_12_21396	T/A	2H	704060796	NA	NA	IPK	NA	NA	Geno_bar	NA	T	?	T	T	T	?	A	T	T	A	A	A	A	T	A	A	T	A	T	A	A	A	A	A	A	A	A	A	A	A	A	A	T	A	A	A	A	T	A
SCRI_RS_222093	C/G	2H	704370360	NA	NA	IPK	NA	NA	Geno_bar	NA	C	C	C	G	C	?	C	C	C	G	C	C	C	G	C	C	C	C	G	C	C	C	G	C	C	C	C	C	C	C	G	C	G	C	C	C	C	C	C
BOPA2_12_20989	G/A	2H	704374615	NA	NA	IPK	NA	NA	Geno_bar	NA	G	G	G	G	G	?	G	A	A	G	A	A	G	A	A	A	A	A	G	G	G	G	A	A	A	G	A	G	A	A	A	G	A	G	A	A	A	G	A
SCRI_RS_229405	G/A	2H	704879370	NA	NA	IPK	NA	NA	Geno_bar	NA	G	G	G	G	G	?	A	A	A	A	A	A	A	A	A	A	A	A	A	A	A	A	A	A	A	A	A	A	A	A	A	A	A	A	A	A	A	A	A
BOPA1_14832-296	G/A	2H	704890469	NA	NA	IPK	NA	NA	Geno_bar	NA	G	G	G	G	G	?	A	G	G	G	A	A	G	A	G	?	A	A	A	A	G	A	G	A	G	G	A	G	G	A	G	A	A	A	G	G	A	A	A
BOPA1_ABC09941-1-1-100	A/G	2H	705262924	NA	NA	IPK	NA	NA	Geno_bar	NA	A	A	A	A	G	?	A	A	G	A	A	G	A	A	G	A	A	G	A	A	G	A	A	G	A	A	A	A	A	A	A	G	G	A	A	G	G	G	G
SCRI_RS_15050	G/A	2H	705595274	NA	NA	IPK	NA	NA	Geno_bar	NA	G	G	G	G	A	?	G	G	G	G	G	G	G	G	G	G	G	G	G	G	A	G	A	G	G	A	A	G	G	G	A	A	A	G	A	A	A	G	G
SCRI_RS_171852	NA	2H	705662700	NA	NA	IPK	NA	NA	Geno_bar	NA	?	?	?	?	?	?	?	?	?	?	?	?	?	?	?	?	?	?	?	?	?	?	?	?	?	?	?	?	?	?	?	?	?	?	?	?	?	?	?
SCRI_RS_15711	G/A	2H	705705034	NA	NA	IPK	NA	NA	Geno_bar	NA	G	G	G	G	G	?	G	G	G	G	G	A	G	G	A	G	G	G	G	G	G	G	A	A	G	G	G	G	G	G	G	G	G	G	G	G	G	A	A
SCRI_RS_219799	NA	2H	705855598	NA	NA	IPK	NA	NA	Geno_bar	NA	?	?	?	?	?	?	?	?	?	?	?	?	?	?	?	?	?	?	?	?	?	?	?	?	?	?	?	?	?	?	?	?	?	?	?	?	?	?	?
BOPA1_ABC17086-1-9-254	A/G	2H	705855861	NA	NA	IPK	NA	NA	Geno_bar	NA	A	A	A	A	A	?	A	A	A	A	A	A	A	A	A	A	A	A	A	A	A	A	A	A	A	A	A	G	A	A	A	A	A	A	A	A	A	A	A
SCRI_RS_223905	A/G	2H	706350180	NA	NA	IPK	NA	NA	Geno_bar	NA	A	?	A	A	A	?	G	G	G	G	G	G	G	A	G	G	A	G	A	G	G	G	G	G	G	G	G	G	G	G	G	G	G	G	G	G	G	G	G
SCRI_RS_156220	G/A	2H	706967122	NA	NA	IPK	NA	NA	Geno_bar	NA	G	G	G	G	A	?	A	A	A	A	A	A	A	A	A	A	A	A	A	A	A	A	A	A	A	A	A	A	A	A	A	A	A	A	A	A	A	A	A
BOPA1_4833-420	T/A	2H	707267990	NA	NA	IPK	NA	NA	Geno_bar	NA	T	T	T	T	T	?	A	A	T	A	A	T	A	T	T	A	T	A	A	A	T	A	A	T	T	A	A	T	A	T	A	A	T	T	A	A	T	T	T
SCRI_RS_151349	G/A	2H	707313282	NA	NA	IPK	NA	NA	Geno_bar	NA	G	G	?	G	G	?	A	A	A	A	A	A	A	A	A	A	A	A	A	A	A	A	A	A	A	A	A	A	A	A	A	A	A	A	A	A	A	A	A
SCRI_RS_238606	A/G	2H	707382968	NA	NA	IPK	NA	NA	Geno_bar	NA	A	A	G	G	A	?	A	A	A	A	A	A	G	A	A	A	A	A	A	A	A	A	A	A	A	A	A	A	A	A	A	A	A	A	A	A	A	A	A
BOPA1_3763-595	C/G	2H	707452624	NA	NA	IPK	NA	NA	Geno_bar	NA	C	G	G	G	G	?	G	G	G	G	G	G	G	G	G	G	G	G	G	G	G	G	G	G	G	G	G	G	G	G	G	G	G	G	G	G	G	G	G
BOPA2_12_31095	NA	2H	707538666	NA	NA	IPK	NA	NA	Geno_bar	NA	?	?	?	?	?	?	?	?	?	?	?	?	?	?	?	?	?	?	?	?	?	?	?	?	?	?	?	?	?	?	?	?	?	?	?	?	?	?	?
SCRI_RS_177125	NA	2H	708178346	NA	NA	IPK	NA	NA	Geno_bar	NA	?	?	?	?	?	?	?	?	?	?	?	?	?	?	?	?	?	?	?	?	?	?	?	?	?	?	?	?	?	?	?	?	?	?	?	?	?	?	?
SCRI_RS_183974	G/A	2H	708231212	NA	NA	IPK	NA	NA	Geno_bar	NA	G	G	A	G	A	?	G	G	G	G	G	G	G	G	G	G	G	G	G	G	G	G	G	G	G	G	G	G	G	G	G	G	G	G	G	G	G	A	A
SCRI_RS_173131	A/G	2H	708254338	NA	NA	IPK	NA	NA	Geno_bar	NA	A	G	A	G	G	?	G	G	A	A	G	G	A	A	G	G	A	G	G	G	A	A	A	G	A	A	G	A	A	A	A	A	A	G	A	G	A	G	G
SCRI_RS_610	NA	2H	708263350	NA	NA	IPK	NA	NA	Geno_bar	NA	?	?	?	?	?	?	?	?	?	?	?	?	?	?	?	?	?	?	?	?	?	?	?	?	?	?	?	?	?	?	?	?	?	?	?	?	?	?	?
BOPA1_3000-1074	A/G	2H	708297390	NA	NA	IPK	NA	NA	Geno_bar	NA	A	A	G	G	A	?	G	G	G	G	G	G	G	G	G	G	G	G	G	G	G	G	G	G	G	G	G	G	G	G	G	G	G	G	G	G	G	A	G
SCRI_RS_160911	A/G	2H	708498276	NA	NA	IPK	NA	NA	Geno_bar	NA	A	A	A	A	A	?	A	A	A	A	A	A	A	A	A	A	A	A	A	A	A	A	A	A	A	A	A	A	A	A	A	A	A	A	A	A	A	A	A
BOPA2_12_10739	G/C	2H	708561161	NA	NA	IPK	NA	NA	Geno_bar	NA	G	G	C	G	C	?	G	?	G	G	G	G	C	G	C	G	G	G	G	G	C	G	G	G	G	G	G	C	G	C	G	G	G	G	G	G	G	G	G
SCRI_RS_206070	C/A	2H	708562971	NA	NA	IPK	NA	NA	Geno_bar	NA	C	A	A	A	A	?	A	A	A	C	A	A	A	A	A	A	A	A	A	A	A	A	A	C	A	A	A	A	A	C	A	A	A	A	A	C	A	A	C
BOPA2_12_20649	G/C	2H	708566499	NA	NA	IPK	NA	NA	Geno_bar	NA	G	G	G	G	G	?	C	C	C	C	C	G	G	G	C	C	G	G	G	C	C	C	C	G	G	C	G	C	G	C	C	G	G	C	G	G	C	C	G
SCRI_RS_167694	A/G	2H	708864408	NA	NA	IPK	NA	NA	Geno_bar	NA	A	A	A	A	A	?	A	A	A	A	A	A	A	A	A	A	A	A	A	A	A	A	A	A	A	A	A	A	A	A	A	A	A	A	A	A	A	A	A
SCRI_RS_207327	G/A	2H	708993785	NA	NA	IPK	NA	NA	Geno_bar	NA	G	G	A	A	G	?	G	G	G	G	G	G	G	G	G	G	G	G	G	G	A	G	G	G	G	G	G	G	G	G	A	A	G	A	A	A	G	G	A
SCRI_RS_144379	C/G	2H	709120002	NA	NA	IPK	NA	NA	Geno_bar	NA	C	C	C	C	C	?	C	C	C	C	C	C	C	C	C	C	C	C	C	C	C	C	C	C	C	C	C	C	C	C	C	C	C	C	C	C	C	G	C
SCRI_RS_12444	G/A	2H	709122025	NA	NA	IPK	NA	NA	Geno_bar	NA	G	G	A	G	G	?	G	A	G	G	G	A	A	A	G	G	A	G	A	G	G	G	G	A	A	G	G	G	G	G	G	G	A	G	G	A	G	A	A
BOPA2_12_31406	A/G	2H	709519518	NA	NA	IPK	NA	NA	Geno_bar	NA	A	A	A	A	A	?	G	G	G	G	G	G	G	A	G	G	G	G	G	G	A	G	G	G	G	A	A	A	A	G	A	A	G	A	A	A	G	A	A
SCRI_RS_132586	A/T	2H	709630929	NA	NA	IPK	NA	NA	Geno_bar	NA	A	A	A	A	T	?	A	A	A	A	A	A	T	T	T	A	A	A	A	A	A	A	A	T	A	A	T	T	T	A	A	A	A	A	T	A	A	A	A
SCRI_RS_149429	G/A	2H	710086215	NA	NA	IPK	NA	NA	Geno_bar	NA	G	G	G	G	G	?	G	A	A	A	A	A	G	A	A	A	A	G	A	A	A	A	A	A	A	A	G	G	A	A	A	A	A	A	G	G	A	G	A
SCRI_RS_151556	A/G	2H	710148626	NA	NA	IPK	NA	NA	Geno_bar	NA	A	G	G	G	G	?	A	G	A	A	G	A	A	G	G	G	A	A	A	A	A	G	G	A	A	G	A	G	G	A	G	G	A	A	A	A	G	G	G
SCRI_RS_183064	A/G	2H	710601400	NA	NA	IPK	NA	NA	Geno_bar	NA	A	A	A	A	A	?	A	A	A	A	A	A	A	A	A	A	A	A	A	A	A	A	A	A	A	A	A	A	A	A	A	A	A	A	A	A	A	A	A
SCRI_RS_205571	A/C	2H	710603324	NA	NA	IPK	NA	NA	Geno_bar	NA	A	A	A	A	A	?	C	C	C	C	C	C	A	C	C	C	C	A	C	C	C	C	C	A	A	C	C	C	A	A	C	A	C	C	C	C	C	C	C
SCRI_RS_142593	G/A	2H	710609880	NA	NA	IPK	NA	NA	Geno_bar	NA	G	G	G	G	A	?	A	A	A	A	A	A	A	A	A	A	A	A	A	A	A	A	A	A	A	A	A	A	A	A	A	A	A	A	A	A	A	A	A
BOPA1_5541-418	C/A	2H	710843212	NA	NA	IPK	NA	NA	Geno_bar	NA	C	A	A	C	C	?	A	A	A	A	A	A	C	A	A	A	A	A	A	A	A	A	A	A	A	A	A	A	A	A	A	A	A	A	C	A	A	A	A
BOPA2_12_31264	A/G	2H	710953472	NA	NA	IPK	NA	NA	Geno_bar	NA	A	A	A	A	G	?	G	G	G	A	A	G	G	A	G	G	G	G	A	G	G	G	G	G	G	G	G	G	G	A	G	G	G	G	G	G	G	G	G
BOPA2_12_30598	G/A	2H	710954522	NA	NA	IPK	NA	NA	Geno_bar	NA	G	A	G	G	G	?	G	G	G	G	G	G	G	G	G	G	G	G	G	G	G	G	G	G	G	G	G	A	G	G	G	G	G	G	G	G	G	G	G
SCRI_RS_155689	G/A	2H	711109505	NA	NA	IPK	NA	NA	Geno_bar	NA	G	?	G	G	A	?	G	A	A	A	A	A	A	G	A	A	G	A	G	A	A	A	A	A	A	A	A	A	A	A	A	A	A	A	A	A	A	A	A
SCRI_RS_235261	G/A	2H	711439540	NA	NA	IPK	NA	NA	Geno_bar	NA	G	A	A	A	G	?	G	G	G	G	G	G	G	G	G	G	G	G	G	G	G	G	G	G	G	G	G	A	G	G	G	G	G	G	G	G	G	A	G
SCRI_RS_155161	A/G	2H	711748422	NA	NA	IPK	NA	NA	Geno_bar	NA	A	A	A	A	G	?	G	G	G	G	G	G	G	A	G	G	G	G	G	G	A	G	G	G	G	G	G	G	A	G	A	A	G	A	A	A	G	G	A
SCRI_RS_218275	A/G	2H	711805193	NA	NA	IPK	NA	NA	Geno_bar	NA	A	A	A	A	A	?	G	G	G	G	G	G	G	A	G	G	G	G	G	G	A	G	G	G	G	A	A	A	A	G	A	A	G	A	A	A	G	A	A
SCRI_RS_173490	NA	2H	712195036	NA	NA	IPK	NA	NA	Geno_bar	NA	?	?	?	?	?	?	?	?	?	?	?	?	?	?	?	?	?	?	?	?	?	?	?	?	?	?	?	?	?	?	?	?	?	?	?	?	?	?	?
SCRI_RS_210959	A/G	2H	712201100	NA	NA	IPK	NA	NA	Geno_bar	NA	A	A	A	A	A	?	A	G	G	G	G	G	G	G	G	G	A	G	G	G	G	G	G	G	G	G	G	A	G	G	G	G	A	G	G	G	G	G	G
SCRI_RS_161030	G/A	2H	712312082	NA	NA	IPK	NA	NA	Geno_bar	NA	G	A	A	A	A	?	A	A	A	A	A	A	A	A	A	A	A	A	A	A	A	A	A	A	A	A	A	A	A	A	A	A	A	A	A	A	A	A	A
BOPA1_ABC16258-1-1-77	G/A	2H	712330524	NA	NA	IPK	NA	NA	Geno_bar	NA	G	G	G	G	G	?	G	G	G	A	A	A	G	A	G	A	A	G	A	G	G	G	A	G	A	G	A	A	G	A	G	G	G	G	G	G	G	G	G
SCRI_RS_200033	A/G	2H	712500709	NA	NA	IPK	NA	NA	Geno_bar	NA	A	G	G	G	A	?	G	G	A	G	G	G	G	G	G	G	G	G	G	G	G	G	G	G	G	G	G	G	G	G	G	G	A	G	G	G	G	G	G
SCRI_RS_166987	A/G	2H	712674671	NA	NA	IPK	NA	NA	Geno_bar	NA	A	G	G	G	A	?	A	A	A	A	A	A	A	A	A	A	A	A	A	A	A	A	A	A	A	A	A	G	A	A	A	A	A	A	A	A	A	A	A
SCRI_RS_166443	G/A	2H	712675798	NA	NA	IPK	NA	NA	Geno_bar	NA	G	A	A	A	G	?	A	G	G	G	G	A	A	A	G	A	A	G	A	G	G	G	A	A	G	G	G	G	A	G	G	G	G	G	A	G	G	A	A
BOPA2_12_30636	G/A	2H	712677252	NA	NA	IPK	NA	NA	Geno_bar	NA	G	G	G	G	G	?	A	A	A	A	A	A	A	A	A	A	A	A	A	A	A	A	A	A	A	A	A	G	A	A	A	A	A	A	A	A	A	A	A
SCRI_RS_159243	A/T	2H	713069815	NA	NA	IPK	NA	NA	Geno_bar	NA	A	?	A	A	T	?	T	T	T	T	T	A	T	A	T	T	T	A	A	T	T	T	T	T	T	T	T	T	A	T	T	T	T	T	T	A	T	A	A
SCRI_RS_205807	G/A	2H	713070717	NA	NA	IPK	NA	NA	Geno_bar	NA	G	G	G	G	G	?	A	G	G	G	G	G	G	G	G	G	G	G	G	G	G	G	G	G	G	G	G	G	G	G	G	G	G	G	G	G	G	G	G
SCRI_RS_130279	G/A	2H	713100562	NA	NA	IPK	NA	NA	Geno_bar	NA	G	G	G	G	G	?	A	A	A	G	A	A	A	G	A	G	G	A	G	A	A	A	A	A	A	A	A	A	A	A	A	A	G	A	A	A	A	A	A
SCRI_RS_130285	A/G	2H	713100909	NA	NA	IPK	NA	NA	Geno_bar	NA	A	A	A	A	G	?	A	A	A	A	A	A	A	A	A	A	A	A	A	A	A	A	A	A	A	A	A	A	A	A	A	A	A	A	A	A	A	A	A
SCRI_RS_129177	A/G	2H	713107086	NA	NA	IPK	NA	NA	Geno_bar	NA	A	A	A	A	G	?	G	G	G	A	A	G	G	G	G	G	G	A	G	A	G	G	G	G	G	G	G	G	G	G	A	G	A	A	G	A	A	G	G
SCRI_RS_129178	A/G	2H	713107111	NA	NA	IPK	NA	NA	Geno_bar	NA	A	A	A	A	A	?	A	A	A	A	A	A	A	A	A	A	A	A	A	A	A	A	A	A	A	A	A	A	A	A	A	A	A	A	A	A	A	A	A
BOPA2_12_30152	G/A	2H	713108233	NA	NA	IPK	NA	NA	Geno_bar	NA	G	G	G	G	G	?	A	A	A	A	A	A	A	A	A	A	A	A	A	G	A	A	A	A	A	A	A	G	A	A	A	G	A	G	A	A	G	A	A
SCRI_RS_209218	A/G	2H	713160036	NA	NA	IPK	NA	NA	Geno_bar	NA	A	A	A	A	A	?	A	A	A	A	A	G	G	A	G	A	A	A	G	A	A	G	G	G	G	G	A	G	G	G	G	A	A	A	A	G	G	G	G
SCRI_RS_224454	A/C	2H	713163055	NA	NA	IPK	NA	NA	Geno_bar	NA	A	C	C	C	A	?	C	C	C	C	C	C	A	A	A	A	A	C	A	A	C	A	C	C	C	A	C	A	A	C	C	A	C	A	C	C	A	A	C
SCRI_RS_143501	G/A	2H	713242039	NA	NA	IPK	NA	NA	Geno_bar	NA	G	G	G	G	A	?	A	A	A	G	A	A	A	G	A	A	A	A	G	A	A	A	A	G	A	A	A	A	A	G	A	A	A	A	A	G	A	A	G
SCRI_RS_192711	A/C	2H	713297829	NA	NA	IPK	NA	NA	Geno_bar	NA	A	C	A	C	C	?	C	?	C	C	A	A	A	C	A	?	C	A	A	C	C	C	A	A	A	C	C	C	C	A	C	C	A	C	C	C	A	C	A
SCRI_RS_116193	A/G	2H	713304784	NA	NA	IPK	NA	NA	Geno_bar	NA	A	A	A	A	A	?	A	A	A	A	A	A	G	A	A	A	A	A	G	A	A	A	A	A	A	A	A	A	A	A	A	A	A	A	G	A	A	G	G
BOPA2_12_30097	A/G	2H	713705600	NA	NA	IPK	NA	NA	Geno_bar	NA	A	G	G	A	G	?	G	G	G	A	G	G	G	A	G	G	A	G	A	G	G	G	A	G	G	G	G	G	G	G	A	G	A	G	G	G	G	G	G
SCRI_RS_185665	A/G	2H	713776394	NA	NA	IPK	NA	NA	Geno_bar	NA	A	A	A	A	A	?	A	A	A	A	A	A	A	A	A	A	A	A	A	A	A	A	A	A	A	A	A	A	A	A	A	A	A	A	A	A	A	A	A
SCRI_RS_179555	A/G	2H	713777838	NA	NA	IPK	NA	NA	Geno_bar	NA	A	G	G	G	A	?	G	A	A	A	A	A	A	G	A	A	G	A	A	A	A	A	A	A	A	A	A	A	G	A	A	A	A	A	G	A	A	G	A
SCRI_RS_7392	C/A	2H	713895540	NA	NA	IPK	NA	NA	Geno_bar	NA	C	C	C	C	A	?	C	C	C	C	C	C	A	C	C	C	C	C	C	C	C	C	C	C	C	C	A	A	C	C	C	C	C	C	A	C	C	C	C
SCRI_RS_154954	A/C	2H	714018523	NA	NA	IPK	NA	NA	Geno_bar	NA	A	C	C	C	A	?	A	A	A	A	A	A	A	A	A	A	A	A	A	A	A	A	A	A	A	A	A	A	A	A	A	A	A	A	A	A	A	A	A
BOPA2_12_31327	A/G	2H	714025458	NA	NA	IPK	NA	NA	Geno_bar	NA	A	A	A	A	A	?	A	A	A	A	A	G	A	A	A	A	A	A	A	A	A	A	A	A	G	G	G	G	A	G	A	A	A	A	A	A	A	A	A
SCRI_RS_10930	G/A	2H	714374793	NA	NA	IPK	NA	NA	Geno_bar	NA	G	G	G	G	G	?	G	G	G	G	G	G	G	G	G	G	G	G	G	G	G	G	G	G	G	G	G	G	G	G	G	G	G	G	G	G	G	G	G
BOPA1_13178-89	A/G	2H	714692516	NA	NA	IPK	NA	NA	Geno_bar	NA	A	A	G	G	G	?	A	A	A	G	A	A	A	A	A	A	A	A	A	A	A	A	A	A	A	A	A	A	A	A	A	A	A	A	A	A	A	A	A
SCRI_RS_153811	G/A	2H	715579961	NA	NA	IPK	NA	NA	Geno_bar	NA	G	G	G	G	G	?	A	A	A	A	A	A	A	A	A	A	A	A	A	A	A	A	A	A	A	A	A	A	A	A	A	G	A	A	A	A	A	A	A
SCRI_RS_227502	G/C	2H	715709208	NA	NA	IPK	NA	NA	Geno_bar	NA	G	G	C	C	C	?	C	C	C	G	G	C	C	C	G	?	C	C	C	G	C	G	G	G	C	G	C	G	C	C	G	G	C	C	G	G	G	G	C
SCRI_RS_162820	C/A	2H	715795208	NA	NA	IPK	NA	NA	Geno_bar	NA	C	C	C	C	C	?	C	A	C	C	A	A	A	C	A	C	C	A	C	A	C	A	A	A	C	A	A	C	A	C	A	A	A	A	A	A	A	A	A
SCRI_RS_201870	C/G	2H	715951082	NA	NA	IPK	NA	NA	Geno_bar	NA	C	G	G	G	G	?	C	C	C	G	C	C	C	C	C	C	C	C	C	C	C	C	C	C	C	C	C	C	C	G	C	C	G	C	G	G	C	C	C
SCRI_RS_211291	A/G	2H	716610560	NA	NA	IPK	NA	NA	Geno_bar	NA	A	A	A	A	A	?	G	A	G	G	G	G	G	A	G	G	G	A	G	G	G	G	G	G	A	G	G	A	G	G	G	G	G	G	A	A	G	A	A
SCRI_RS_149273	A/T	2H	716611395	NA	NA	IPK	NA	NA	Geno_bar	NA	A	A	A	A	A	?	T	A	A	A	A	A	T	A	A	A	A	A	A	A	A	A	A	A	A	A	A	T	A	A	A	A	A	A	A	A	A	A	A
BOPA1_4218-1230	A/C	2H	716820240	NA	NA	IPK	NA	NA	Geno_bar	NA	A	C	A	A	A	?	C	C	C	C	C	C	C	C	C	C	C	C	C	C	C	C	C	C	C	C	C	C	C	C	C	C	C	C	C	C	C	C	C
SCRI_RS_116226	A/G	2H	717371986	NA	NA	IPK	NA	NA	Geno_bar	NA	A	A	A	A	A	?	A	A	A	A	A	A	A	A	A	A	A	A	A	A	A	A	A	A	A	A	A	G	A	A	A	A	A	A	A	A	A	G	A
BOPA2_12_30310	T/A	2H	717373184	NA	NA	IPK	NA	NA	Geno_bar	NA	T	A	T	T	A	?	T	A	T	A	A	A	A	A	A	T	T	A	A	A	T	A	A	A	T	A	A	T	A	T	A	A	T	A	A	A	A	A	A
BOPA2_12_30695	G/C	2H	717873118	NA	NA	IPK	NA	NA	Geno_bar	NA	G	G	C	C	C	?	G	G	G	G	G	G	G	G	G	G	G	G	G	G	G	G	C	G	G	G	G	G	G	G	G	G	G	G	G	G	G	C	G
SCRI_RS_168451	G/A	2H	717879068	NA	NA	IPK	NA	NA	Geno_bar	NA	G	G	G	G	G	?	G	A	G	A	G	G	A	A	G	G	G	G	G	A	A	G	G	A	G	G	G	G	G	G	G	A	G	A	G	G	G	G	A
BOPA1_9291-1322	A/G	2H	718210885	NA	NA	IPK	NA	NA	Geno_bar	NA	A	G	G	G	G	?	A	A	G	G	G	A	G	A	G	G	G	A	A	G	G	G	G	G	G	G	G	G	A	G	G	G	G	G	G	A	G	A	A
BOPA2_12_31100	A/G	2H	718210885	NA	NA	IPK	NA	NA	Geno_bar	NA	A	?	A	A	A	?	A	G	G	A	A	G	G	A	A	A	G	G	A	G	G	A	G	G	G	A	G	A	G	G	A	A	A	G	G	A	G	G	G
SCRI_RS_223166	G/A	2H	718333093	NA	NA	IPK	NA	NA	Geno_bar	NA	G	G	G	G	G	?	A	G	A	G	G	G	G	A	G	G	A	A	A	G	A	G	A	A	A	A	G	A	A	A	A	G	A	G	A	G	A	G	G
SCRI_RS_708	G/A	2H	718339896	NA	NA	IPK	NA	NA	Geno_bar	NA	G	G	A	G	A	?	A	A	A	A	A	A	A	A	A	A	A	A	A	A	A	A	A	A	A	A	A	A	A	A	A	A	A	A	A	A	A	A	A
SCRI_RS_137825	G/C	2H	718431261	NA	NA	IPK	NA	NA	Geno_bar	NA	G	G	C	C	C	?	C	C	C	C	C	C	C	C	C	C	C	C	C	C	C	C	C	C	C	C	C	C	C	C	C	C	C	C	C	C	C	C	C
SCRI_RS_12934	A/G	2H	718432931	NA	NA	IPK	NA	NA	Geno_bar	NA	A	A	A	G	A	?	G	G	G	G	G	G	G	G	G	G	G	G	G	G	G	G	G	G	G	A	A	A	G	G	G	G	G	G	G	A	G	G	A
BOPA1_8817-798	C/A	2H	718628790	NA	NA	IPK	NA	NA	Geno_bar	NA	C	A	A	C	C	?	C	A	A	A	A	A	A	A	A	A	A	A	A	A	A	A	C	A	A	A	A	C	A	A	C	A	C	A	A	A	A	A	A
BOPA2_12_20183	NA	2H	718880739	NA	NA	IPK	NA	NA	Geno_bar	NA	?	?	?	?	?	?	?	?	?	?	?	?	?	?	?	?	?	?	?	?	?	?	?	?	?	?	?	?	?	?	?	?	?	?	?	?	?	?	?
BOPA1_1486-908	G/A	2H	718882008	NA	NA	IPK	NA	NA	Geno_bar	NA	G	A	A	G	A	?	A	A	A	G	A	A	A	A	A	A	G	A	G	A	A	A	A	A	A	A	A	A	A	A	A	A	A	A	A	A	A	A	A
BOPA1_CONSENSUSGBS0379-1	A/T	2H	718986428	NA	NA	IPK	NA	NA	Geno_bar	NA	A	A	A	T	T	?	T	T	T	T	T	T	T	T	T	T	T	T	T	T	T	T	T	T	T	T	T	T	T	T	T	T	T	T	T	T	T	T	T
SCRI_RS_230672	G/A	2H	719665562	NA	NA	IPK	NA	NA	Geno_bar	NA	G	G	G	G	G	?	G	A	G	A	A	A	A	A	A	A	G	A	A	A	G	A	A	A	A	A	A	A	G	A	A	G	G	A	G	A	A	G	A
SCRI_RS_208901	A/T	2H	719667878	NA	NA	IPK	NA	NA	Geno_bar	NA	A	T	A	A	T	?	T	T	T	T	T	T	T	T	T	T	T	T	T	T	T	T	T	T	T	T	T	T	T	T	T	T	A	A	T	T	T	T	T
BOPA2_12_30690	G/C	2H	720339994	NA	NA	IPK	NA	NA	Geno_bar	NA	G	G	G	G	G	?	G	G	C	G	C	C	C	G	C	C	G	C	G	C	C	C	G	G	C	C	C	C	G	C	G	G	C	G	G	G	G	G	G
BOPA1_2464-1228	A/G	2H	720345060	NA	NA	IPK	NA	NA	Geno_bar	NA	A	A	A	A	A	?	G	A	A	G	G	G	G	G	G	G	A	G	A	G	G	G	G	G	G	G	G	G	A	G	G	G	A	G	G	G	G	A	G
SCRI_RS_239674	G/A	2H	720346206	NA	NA	IPK	NA	NA	Geno_bar	NA	G	?	A	G	G	?	G	A	A	A	A	A	A	A	A	A	G	A	A	A	A	A	A	A	A	A	A	G	A	A	A	A	G	A	A	A	A	A	A
BOPA1_4472-658	C/A	2H	720349512	NA	NA	IPK	NA	NA	Geno_bar	NA	C	C	C	C	C	?	A	A	A	A	A	A	A	C	A	A	A	A	A	A	C	A	A	A	A	C	C	C	C	A	C	C	A	C	C	C	A	C	C
SCRI_RS_165373	G/C	2H	720429037	NA	NA	IPK	NA	NA	Geno_bar	NA	G	?	C	G	C	?	G	G	G	G	G	G	G	G	G	G	G	G	G	G	G	G	G	G	G	G	G	G	G	G	G	G	G	G	G	G	G	C	C
BOPA1_6328-736	A/C	2H	720580161	NA	NA	IPK	NA	NA	Geno_bar	NA	A	A	A	A	A	?	C	C	C	C	C	C	C	C	C	C	C	C	C	C	C	C	C	C	C	C	C	A	C	C	C	C	C	C	C	C	C	C	A
SCRI_RS_139840	G/C	2H	720589705	NA	NA	IPK	NA	NA	Geno_bar	NA	G	C	C	C	G	?	G	C	C	C	C	C	C	C	C	C	C	C	C	C	C	C	C	C	C	C	C	C	C	C	C	C	C	C	C	C	C	C	C
SCRI_RS_223119	A/G	2H	721191110	NA	NA	IPK	NA	NA	Geno_bar	NA	A	A	A	A	A	?	A	A	A	A	A	G	A	A	A	A	A	G	A	A	A	A	A	A	A	A	G	G	A	A	A	A	A	A	A	A	A	A	A
SCRI_RS_119426	C/A	2H	721196227	NA	NA	IPK	NA	NA	Geno_bar	NA	C	A	A	A	A	?	C	C	C	A	C	A	C	A	C	C	C	C	A	A	C	C	C	C	C	C	C	A	A	A	C	A	C	A	A	C	C	A	A
SCRI_RS_175333	C/G	2H	721209630	NA	NA	IPK	NA	NA	Geno_bar	NA	C	C	C	G	G	?	G	G	G	G	G	G	C	G	G	G	G	G	G	G	G	G	G	G	G	G	G	G	G	G	G	G	G	G	G	G	G	C	G
SCRI_RS_200949	A/G	2H	721664399	NA	NA	IPK	NA	NA	Geno_bar	NA	A	G	G	G	A	?	A	A	G	G	A	A	G	G	G	A	A	A	A	G	G	A	A	A	A	G	A	G	G	A	A	A	G	G	A	A	A	A	A
SCRI_RS_119513	G/A	2H	721944874	NA	NA	IPK	NA	NA	Geno_bar	NA	G	G	G	G	G	?	A	A	A	A	G	A	A	A	A	A	A	A	A	A	A	A	A	A	A	A	A	A	A	A	A	A	A	A	A	A	A	A	A
SCRI_RS_157504	G/A	2H	721997180	NA	NA	IPK	NA	NA	Geno_bar	NA	G	A	A	A	A	?	G	G	G	G	A	A	G	A	A	A	G	A	A	A	G	G	G	G	G	G	G	G	G	G	G	G	G	G	G	A	G	A	A
SCRI_RS_2552	NA	2H	721999331	NA	NA	IPK	NA	NA	Geno_bar	NA	?	?	?	?	?	?	?	?	?	?	?	?	?	?	?	?	?	?	?	?	?	?	?	?	?	?	?	?	?	?	?	?	?	?	?	?	?	?	?
SCRI_RS_157929	A/G	2H	722311029	NA	NA	IPK	NA	NA	Geno_bar	NA	A	A	G	A	G	?	G	A	A	A	A	A	A	G	A	A	A	A	G	A	A	A	G	G	A	A	A	A	A	A	G	A	A	A	A	G	A	A	A
BOPA2_12_31268	NA	2H	722327295	NA	NA	IPK	NA	NA	Geno_bar	NA	?	?	?	?	?	?	?	?	?	?	?	?	?	?	?	?	?	?	?	?	?	?	?	?	?	?	?	?	?	?	?	?	?	?	?	?	?	?	?
SCRI_RS_209551	G/G	2H	722343041	NA	NA	IPK	NA	NA	Geno_bar	NA	G	G	G	G	G	?	G	G	G	G	G	G	G	G	G	G	G	G	G	G	G	G	G	G	G	G	G	G	G	G	G	G	G	G	G	G	G	G	G
BOPA2_12_10164	C/A	2H	722462781	NA	NA	IPK	NA	NA	Geno_bar	NA	C	A	A	C	A	?	A	C	A	C	C	C	A	C	C	C	C	C	A	C	A	C	C	A	A	A	C	A	A	A	A	A	A	A	A	C	A	A	A
BOPA2_12_30942	G/A	2H	722463054	NA	NA	IPK	NA	NA	Geno_bar	NA	G	?	G	A	A	?	G	G	G	G	G	A	G	G	G	G	G	A	G	G	G	G	G	G	G	G	A	A	G	G	G	G	G	G	G	G	G	G	G
BOPA2_12_10472	A/G	2H	723105312	NA	NA	IPK	NA	NA	Geno_bar	NA	A	A	A	A	A	?	A	A	A	A	A	A	A	A	A	A	A	A	G	A	A	A	A	A	A	A	A	A	A	A	A	A	A	A	A	A	A	A	A
SCRI_RS_231021	A/G	2H	723120578	NA	NA	IPK	NA	NA	Geno_bar	NA	A	A	A	A	A	?	A	A	A	A	A	G	A	A	G	A	A	A	A	G	A	A	A	A	A	A	A	A	A	A	A	A	A	A	A	G	A	G	A
BOPA1_1250-923	C/A	2H	723372150	NA	NA	IPK	NA	NA	Geno_bar	NA	C	A	C	A	C	?	C	A	C	A	A	A	A	A	A	A	A	A	A	A	A	A	A	A	A	A	A	A	A	A	A	A	A	A	A	A	A	A	A
SCRI_RS_185506	A/G	2H	723653363	NA	NA	IPK	NA	NA	Geno_bar	NA	A	A	A	A	A	?	A	A	A	A	A	A	A	A	A	A	A	A	A	A	A	A	A	A	A	A	A	G	A	A	A	A	A	A	A	A	A	A	A
SCRI_RS_150777	A/G	2H	724864469	NA	NA	IPK	NA	NA	Geno_bar	NA	A	?	G	A	G	?	A	A	A	A	A	A	A	A	A	A	A	A	A	A	A	A	A	A	A	A	A	A	A	A	A	A	A	A	A	A	A	A	A
SCRI_RS_142314	G/A	2H	724914788	NA	NA	IPK	NA	NA	Geno_bar	NA	G	G	A	A	G	?	G	G	G	G	G	G	G	A	G	G	G	G	G	G	A	G	G	G	G	G	G	G	A	G	A	A	G	A	A	A	G	G	A
BOPA2_12_30351	G/A	2H	724945649	NA	NA	IPK	NA	NA	Geno_bar	NA	G	A	A	A	G	?	G	G	G	G	G	G	G	G	G	G	G	G	G	G	G	G	G	G	G	G	G	G	G	G	G	G	G	G	G	G	G	A	G
SCRI_RS_6458	G/A	2H	724986423	NA	NA	IPK	NA	NA	Geno_bar	NA	G	G	G	G	G	?	G	A	G	G	A	A	A	G	A	A	A	A	A	G	G	G	A	A	A	G	G	G	A	A	G	A	A	G	G	G	A	G	A
SCRI_RS_238605	T/A	2H	725523910	NA	NA	IPK	NA	NA	Geno_bar	NA	T	T	T	T	T	?	T	A	A	T	A	A	T	A	A	A	A	A	T	T	T	T	A	T	A	T	A	T	A	A	A	T	A	T	A	A	T	T	A
BOPA1_2822-739	G/A	2H	725655512	NA	NA	IPK	NA	NA	Geno_bar	NA	G	G	G	G	G	?	A	G	A	G	G	G	A	G	G	G	G	G	A	G	A	G	G	G	A	A	G	A	A	A	A	A	A	G	A	G	A	A	A
BOPA1_ABC09559-1-2-143	G/A	2H	725777855	NA	NA	IPK	NA	NA	Geno_bar	NA	G	A	A	A	G	?	A	G	G	G	G	G	G	G	G	G	G	G	G	G	G	G	A	G	G	G	G	A	G	A	G	G	G	G	G	G	G	A	A
SCRI_RS_159212	C/A	2H	726022609	NA	NA	IPK	NA	NA	Geno_bar	NA	C	A	A	A	A	?	A	A	A	A	A	A	A	A	A	A	A	A	A	C	A	A	A	A	A	A	A	A	A	A	A	A	A	A	A	C	C	C	A
BOPA1_5211-1755	A/G	2H	727211279	NA	NA	IPK	NA	NA	Geno_bar	NA	A	A	A	A	G	?	A	A	A	G	A	G	A	A	A	A	G	A	A	A	A	G	G	G	A	G	G	A	G	A	G	A	A	G	G	G	G	A	G
SCRI_RS_147230	A/G	2H	727484323	NA	NA	IPK	NA	NA	Geno_bar	NA	A	A	A	A	G	?	A	A	A	A	A	A	A	A	A	A	A	G	A	G	A	A	A	G	A	A	A	A	A	A	A	A	A	A	A	A	A	A	A
BOPA2_12_10579	A/G	2H	727570263	NA	NA	IPK	NA	NA	Geno_bar	NA	A	A	A	A	A	?	G	G	G	G	G	G	G	G	G	G	G	G	G	G	G	G	G	G	G	G	G	A	G	G	G	G	G	G	G	G	G	G	A
BOPA2_12_30106	A/C	2H	727956608	NA	NA	IPK	NA	NA	Geno_bar	NA	A	A	A	A	A	?	A	A	A	A	A	A	A	A	A	A	A	A	A	A	A	A	A	A	A	A	A	A	A	A	A	A	A	A	A	A	A	A	A
SCRI_RS_134241	G/A	2H	727979737	NA	NA	IPK	NA	NA	Geno_bar	NA	G	G	A	A	G	?	A	G	G	G	A	A	A	G	G	A	A	G	G	A	G	G	A	G	A	G	G	A	G	A	G	A	G	A	G	A	G	G	G
SCRI_RS_204022	G/A	2H	728241590	NA	NA	IPK	NA	NA	Geno_bar	NA	G	G	G	G	A	?	A	A	A	A	A	A	A	A	A	A	A	A	A	A	A	A	A	A	A	A	A	A	A	A	A	A	A	A	A	A	A	A	A
SCRI_RS_124313	NA	2H	728301463	NA	NA	IPK	NA	NA	Geno_bar	NA	?	?	?	?	?	?	?	?	?	?	?	?	?	?	?	?	?	?	?	?	?	?	?	?	?	?	?	?	?	?	?	?	?	?	?	?	?	?	?
SCRI_RS_124301	G/C	2H	728302402	NA	NA	IPK	NA	NA	Geno_bar	NA	G	C	C	C	C	?	C	G	C	C	G	C	G	G	C	G	C	G	G	G	C	C	C	C	G	C	C	G	C	G	C	G	C	C	C	C	C	C	C
BOPA2_12_10151	A/G	2H	728830503	NA	NA	IPK	NA	NA	Geno_bar	NA	A	A	?	?	A	?	?	?	G	G	G	G	G	?	G	?	?	G	?	G	G	?	G	G	?	G	?	?	?	?	G	G	G	G	?	?	?	G	G
BOPA2_12_30396	A/T	2H	728830847	NA	NA	IPK	NA	NA	Geno_bar	NA	A	A	A	A	A	?	A	A	A	A	A	A	A	A	A	A	A	A	A	A	A	A	A	A	A	A	A	A	A	A	A	A	A	A	A	A	A	A	A
BOPA2_12_31519	G/C	2H	729179120	NA	NA	IPK	NA	NA	Geno_bar	NA	G	G	G	G	G	?	C	C	C	C	C	C	C	C	C	C	C	C	C	C	C	C	C	C	G	C	C	C	C	C	C	C	C	C	C	C	C	C	C
SCRI_RS_221784	A/G	2H	729209752	NA	NA	IPK	NA	NA	Geno_bar	NA	A	A	G	G	G	?	G	G	G	G	G	G	G	G	G	G	G	G	G	G	G	G	G	G	G	G	G	G	G	G	G	G	G	G	G	A	G	A	A
SCRI_RS_155734	C/A	2H	729744345	NA	NA	IPK	NA	NA	Geno_bar	NA	C	C	C	C	C	?	C	C	C	C	C	C	A	C	C	C	C	C	C	C	C	C	C	C	C	C	C	A	C	C	C	C	C	C	C	C	C	C	C
BOPA1_678-310	G/A	2H	729751285	NA	NA	IPK	NA	NA	Geno_bar	NA	G	A	G	A	G	?	G	A	G	G	G	G	G	G	G	A	G	G	G	A	G	A	G	A	A	G	G	G	A	G	G	G	G	G	G	G	G	G	G
SCRI_RS_121952	G/C	2H	729841493	NA	NA	IPK	NA	NA	Geno_bar	NA	G	G	G	G	G	?	G	G	G	G	G	G	G	G	G	G	G	G	G	G	G	G	G	G	G	G	G	G	G	G	G	G	G	G	G	G	G	G	G
SCRI_RS_136379	A/G	2H	729842883	NA	NA	IPK	NA	NA	Geno_bar	NA	A	A	A	A	A	?	G	A	G	A	A	G	A	A	A	G	A	G	A	A	G	A	A	A	G	A	A	G	A	G	A	A	A	A	G	G	A	G	G
SCRI_RS_221939	G/A	2H	731177267	NA	NA	IPK	NA	NA	Geno_bar	NA	G	G	G	G	A	?	G	G	G	G	G	G	G	G	G	G	G	G	G	G	G	G	G	G	G	G	G	G	G	G	G	G	G	G	G	G	G	A	G
BOPA1_4241-445	G/A	2H	731304950	NA	NA	IPK	NA	NA	Geno_bar	NA	G	G	G	G	G	?	G	G	G	G	G	A	A	A	A	A	A	A	G	G	G	G	A	A	A	G	G	A	A	G	G	G	G	G	G	A	A	A	A
BOPA2_12_30248	A/G	2H	732544321	NA	NA	IPK	NA	NA	Geno_bar	NA	A	A	G	G	A	?	A	G	A	A	A	A	A	A	A	A	G	A	G	A	A	A	G	G	A	A	A	A	G	A	A	G	A	A	A	A	G	G	G
SCRI_RS_194198	C/A	2H	732582090	NA	NA	IPK	NA	NA	Geno_bar	NA	C	C	C	C	C	?	C	C	C	A	C	C	C	C	C	C	C	C	C	C	C	C	C	C	A	C	C	C	C	C	C	C	C	C	C	C	C	C	C
SCRI_RS_201191	A/G	2H	732613576	NA	NA	IPK	NA	NA	Geno_bar	NA	A	A	A	A	A	?	A	A	A	G	A	A	A	G	A	A	A	A	A	A	A	A	A	A	A	A	A	A	A	A	A	A	A	A	A	A	A	A	A
SCRI_RS_138045	NA	2H	732622007	NA	NA	IPK	NA	NA	Geno_bar	NA	?	?	?	?	?	?	?	?	?	?	?	?	?	?	?	?	?	?	?	?	?	?	?	?	?	?	?	?	?	?	?	?	?	?	?	?	?	?	?
SCRI_RS_215471	G/A	2H	732633537	NA	NA	IPK	NA	NA	Geno_bar	NA	G	A	G	G	G	?	G	G	G	G	G	G	G	G	G	G	G	G	G	G	G	G	G	G	G	G	G	G	G	G	G	G	G	G	G	G	G	G	G
BOPA2_12_30341	G/A	2H	732698131	NA	NA	IPK	NA	NA	Geno_bar	NA	G	G	G	G	A	?	G	G	G	G	G	G	G	G	G	G	G	G	G	G	G	G	G	G	G	G	G	A	G	G	G	G	G	G	G	G	G	G	G
SCRI_RS_133224	A/G	2H	732733994	NA	NA	IPK	NA	NA	Geno_bar	NA	A	G	A	A	G	?	G	G	A	G	A	A	G	A	A	A	A	G	A	A	A	A	G	G	A	A	G	A	A	G	A	G	A	G	G	G	A	A	G
SCRI_RS_136969	G/A	2H	732792718	NA	NA	IPK	NA	NA	Geno_bar	NA	G	A	G	G	A	?	G	G	G	A	A	G	G	G	G	?	G	G	G	G	G	G	G	G	A	G	G	G	G	G	G	G	G	G	G	G	G	G	A
SCRI_RS_206266	A/G	2H	733178053	NA	NA	IPK	NA	NA	Geno_bar	NA	A	G	A	A	A	?	A	A	G	G	G	G	G	G	G	G	G	A	G	G	A	A	G	G	G	A	G	A	G	G	A	A	G	G	A	A	A	A	G
SCRI_RS_157555	G/A	2H	733463484	NA	NA	IPK	NA	NA	Geno_bar	NA	G	G	G	G	A	?	A	A	A	A	A	A	A	A	A	A	A	A	A	A	A	A	A	A	A	A	A	A	A	A	A	A	A	A	A	A	A	A	A
BOPA1_3608-2133	G/A	2H	733665592	NA	NA	IPK	NA	NA	Geno_bar	NA	G	G	G	G	G	?	G	G	G	G	G	A	G	G	G	G	G	G	G	A	G	G	G	A	G	A	A	G	G	G	G	G	G	A	G	G	G	G	G
SCRI_RS_106163	G/A	2H	733666936	NA	NA	IPK	NA	NA	Geno_bar	NA	G	A	G	A	A	?	A	A	A	G	A	A	A	G	A	A	G	A	G	A	A	A	A	A	A	A	A	A	A	A	A	A	G	A	A	A	A	A	A
BOPA2_12_10915	A/G	2H	733690794	NA	NA	IPK	NA	NA	Geno_bar	NA	A	A	G	G	A	?	G	A	G	A	A	G	A	A	G	?	G	A	G	G	G	G	G	G	G	G	G	A	A	G	G	A	G	G	G	G	G	G	G
SCRI_RS_194441	G/C	2H	734129247	NA	NA	IPK	NA	NA	Geno_bar	NA	G	C	G	G	G	?	G	G	C	G	G	G	G	C	G	G	C	G	C	G	G	G	C	G	G	G	C	C	G	C	G	G	C	G	G	G	G	G	G
SCRI_RS_148699	T/A	2H	734129424	NA	NA	IPK	NA	NA	Geno_bar	NA	T	T	T	T	A	?	A	T	T	A	T	T	T	T	T	T	T	T	T	T	A	T	A	T	A	A	T	T	T	A	A	T	T	A	A	A	A	A	A
SCRI_RS_179544	G/A	2H	734855503	NA	NA	IPK	NA	NA	Geno_bar	NA	G	A	G	G	G	?	A	G	G	G	G	G	G	G	G	G	G	G	G	G	G	G	G	A	G	G	G	G	G	G	G	A	G	G	A	A	G	A	A
SCRI_RS_7219	T/A	2H	735116266	NA	NA	IPK	NA	NA	Geno_bar	NA	T	A	A	A	T	?	A	A	A	A	A	A	A	A	A	A	A	A	A	A	A	A	A	A	A	A	A	T	A	A	A	A	A	A	A	A	A	T	T
SCRI_RS_161490	G/C	2H	735203017	NA	NA	IPK	NA	NA	Geno_bar	NA	G	C	C	C	C	?	C	C	C	C	C	C	C	C	C	C	C	C	C	C	C	C	C	C	C	C	C	C	C	C	C	C	C	C	G	G	C	C	C
SCRI_RS_232698	A/G	2H	735209997	NA	NA	IPK	NA	NA	Geno_bar	NA	A	A	A	A	A	?	A	A	G	A	A	A	A	A	A	A	A	A	A	A	G	G	A	A	A	G	G	A	A	A	G	A	A	A	A	A	G	A	A
BOPA2_12_31209	G/A	2H	735228887	NA	NA	IPK	NA	NA	Geno_bar	NA	G	G	G	G	G	?	G	G	G	A	G	A	G	G	G	A	A	A	A	G	G	G	A	A	G	G	A	A	G	A	G	G	G	A	G	A	A	A	A
SCRI_RS_227994	A/G	2H	735300248	NA	NA	IPK	NA	NA	Geno_bar	NA	A	A	A	A	A	?	A	A	A	A	A	G	A	A	A	A	A	G	A	A	A	A	A	A	A	A	A	A	A	A	A	A	A	A	A	A	A	A	A
SCRI_RS_13322	A/G	2H	736214250	NA	NA	IPK	NA	NA	Geno_bar	NA	A	A	A	A	A	?	G	G	G	G	G	G	G	G	G	G	G	G	G	G	G	G	G	G	G	G	G	G	G	G	G	G	G	G	G	G	G	G	G
SCRI_RS_163464	A/G	2H	736753080	NA	NA	IPK	NA	NA	Geno_bar	NA	A	G	G	G	G	?	G	G	G	G	A	G	G	G	G	A	G	A	G	G	G	A	G	G	A	G	G	G	G	G	G	A	G	G	A	A	A	A	G
SCRI_RS_194105	A/G	2H	737179241	NA	NA	IPK	NA	NA	Geno_bar	NA	A	A	A	A	A	?	A	A	A	A	A	A	A	A	A	A	A	A	A	A	A	A	A	A	A	A	A	A	A	A	A	A	A	A	A	A	A	A	A
BOPA1_ABC10785-1-1-82	G/A	2H	737639570	NA	NA	IPK	NA	NA	Geno_bar	NA	G	G	G	G	G	?	G	A	G	G	G	A	G	A	A	A	A	A	A	A	G	A	A	A	G	A	A	G	A	G	A	G	G	G	A	A	G	A	A
BOPA1_6157-1233	A/C	2H	737661735	NA	NA	IPK	NA	NA	Geno_bar	NA	A	C	A	C	C	?	A	A	A	C	A	A	A	A	A	A	A	A	A	A	A	A	A	A	A	A	A	A	A	A	A	A	A	A	A	A	A	A	A
BOPA2_12_30914	A/G	2H	737969091	NA	NA	IPK	NA	NA	Geno_bar	NA	A	A	A	A	G	?	A	A	A	A	A	A	A	A	A	A	A	A	A	A	A	A	A	A	A	A	A	A	A	A	A	A	A	A	A	A	A	A	A
BOPA1_3840-348	A/C	2H	738841667	NA	NA	IPK	NA	NA	Geno_bar	NA	A	C	A	C	C	?	C	C	C	C	C	A	C	C	C	C	C	C	C	C	C	C	C	C	C	C	C	C	C	C	C	C	C	C	A	A	C	A	A
BOPA1_3910-1648	G/A	2H	739142893	NA	NA	IPK	NA	NA	Geno_bar	NA	G	A	A	G	A	?	A	G	A	G	G	G	A	G	G	G	G	G	A	G	A	G	G	A	A	A	G	A	A	A	A	A	A	A	A	G	A	A	A
SCRI_RS_168471	T/A	2H	739244604	NA	NA	IPK	NA	NA	Geno_bar	NA	T	A	A	A	T	?	A	T	T	T	T	T	T	T	T	T	T	T	T	T	T	T	T	T	T	T	T	T	T	T	T	T	T	T	T	A	T	A	A
SCRI_RS_114969	G/A	2H	741603108	NA	NA	IPK	NA	NA	Geno_bar	NA	G	G	G	G	G	?	G	A	G	G	G	G	G	A	G	A	A	G	G	A	G	G	G	G	G	G	G	G	G	G	G	G	G	G	A	A	A	G	G
BOPA2_12_20518	G/C	2H	741603765	NA	NA	IPK	NA	NA	Geno_bar	NA	G	G	G	G	C	?	C	C	C	C	C	C	C	C	C	C	C	C	C	C	C	C	C	C	C	C	C	C	C	C	C	C	C	C	C	C	G	C	C
BOPA2_12_10447	A/G	2H	742025697	NA	NA	IPK	NA	NA	Geno_bar	NA	A	A	A	A	G	?	G	G	G	G	G	A	G	G	G	G	G	A	G	G	G	G	G	G	A	G	A	A	G	A	G	G	G	G	G	G	G	G	G
SCRI_RS_197269	G/A	2H	742046271	NA	NA	IPK	NA	NA	Geno_bar	NA	G	G	G	A	A	?	G	G	G	G	G	A	A	G	A	A	G	A	G	G	A	G	G	A	G	A	G	A	G	G	A	G	G	G	A	G	A	A	A
BOPA1_968-979	A/G	2H	742092700	NA	NA	IPK	NA	NA	Geno_bar	NA	A	A	A	G	A	?	A	A	A	G	A	A	A	A	A	A	A	A	G	A	A	A	A	A	A	A	A	A	A	A	A	A	A	A	A	A	A	A	A
BOPA1_4879-1560	A/C	2H	742203860	NA	NA	IPK	NA	NA	Geno_bar	NA	A	C	A	A	A	?	A	A	A	A	A	A	A	C	A	A	A	A	A	A	A	A	A	A	A	A	A	A	A	A	A	A	A	A	C	A	A	A	A
SCRI_RS_156155	A/C	2H	742206853	NA	NA	IPK	NA	NA	Geno_bar	NA	A	A	C	C	C	?	A	C	C	A	C	C	C	C	C	C	C	C	C	A	C	C	C	C	C	C	C	C	A	C	C	C	C	A	C	C	C	C	C
SCRI_RS_207309	G/A	2H	742273798	NA	NA	IPK	NA	NA	Geno_bar	NA	G	G	G	G	G	?	G	G	G	G	G	G	G	G	A	A	G	G	A	G	A	G	G	A	G	A	G	G	G	G	A	G	G	G	G	G	G	A	A
SCRI_RS_234587	C/A	2H	742631672	NA	NA	IPK	NA	NA	Geno_bar	NA	C	A	A	A	A	?	A	A	A	A	A	A	A	A	A	A	A	A	A	A	A	A	C	A	A	A	A	A	A	A	C	A	A	A	A	A	A	A	A
SCRI_RS_205658	G/C	2H	742795239	NA	NA	IPK	NA	NA	Geno_bar	NA	G	?	C	C	G	?	G	G	C	G	G	G	G	C	G	G	G	C	G	G	C	G	C	C	G	C	G	G	G	G	G	G	G	G	C	G	C	C	C
SCRI_RS_188579	G/A	2H	742795616	NA	NA	IPK	NA	NA	Geno_bar	NA	G	G	G	G	A	?	A	A	A	A	A	A	A	A	A	A	A	A	A	A	G	A	A	A	A	A	A	A	A	A	G	G	A	G	G	G	A	A	G
BOPA2_12_10487	A/C	2H	742811663	NA	NA	IPK	NA	NA	Geno_bar	NA	A	A	A	A	A	?	C	C	C	C	C	C	C	C	C	C	C	C	C	C	C	C	C	C	C	C	C	C	C	C	C	C	C	C	C	C	C	A	C
SCRI_RS_192591	A/G	2H	743018949	NA	NA	IPK	NA	NA	Geno_bar	NA	A	G	A	A	A	?	G	A	A	A	G	G	G	G	G	G	G	G	G	A	A	A	G	G	G	A	A	G	G	A	A	G	G	A	A	A	G	G	G
BOPA2_12_10950	G/A	2H	743019283	NA	NA	IPK	NA	NA	Geno_bar	NA	G	G	G	G	A	?	G	G	G	G	G	G	G	G	G	G	G	G	G	G	G	G	G	G	G	G	G	G	G	G	G	G	G	G	G	G	G	G	G
SCRI_RS_149592	G/A	2H	743140461	NA	NA	IPK	NA	NA	Geno_bar	NA	G	G	G	G	G	?	G	A	A	G	A	A	A	G	A	A	G	A	G	A	A	A	G	A	A	A	A	G	A	A	G	A	G	A	A	A	A	A	A
SCRI_RS_44952	G/A	2H	743216831	NA	NA	IPK	NA	NA	Geno_bar	NA	G	G	G	G	G	?	G	G	A	A	G	A	A	G	A	G	G	G	G	A	A	A	A	A	A	A	G	A	G	A	A	G	A	A	G	A	A	G	A
BOPA1_ABC17314-1-1-226	A/G	2H	743219980	NA	NA	IPK	NA	NA	Geno_bar	NA	A	A	A	G	A	?	G	G	G	G	G	G	G	G	G	G	G	G	G	G	G	G	A	G	G	G	G	G	G	G	G	G	G	G	A	G	A	G	G
BOPA2_12_11368	G/A	2H	743356392	NA	NA	IPK	NA	NA	Geno_bar	NA	G	?	A	G	G	?	G	A	A	A	A	G	A	A	A	G	G	A	G	G	A	A	A	G	A	A	G	G	G	A	A	A	G	G	A	A	A	A	A
SCRI_RS_175074	C/A	2H	743356451	NA	NA	IPK	NA	NA	Geno_bar	NA	C	C	A	C	C	?	C	A	A	A	C	A	A	A	A	?	A	A	A	A	A	A	A	C	C	A	A	A	A	A	A	A	A	A	A	C	A	A	A
SCRI_RS_130081	C/A	2H	743648672	NA	NA	IPK	NA	NA	Geno_bar	NA	C	C	A	C	C	?	C	C	C	C	C	C	A	C	C	C	C	C	C	C	C	C	C	C	C	C	C	C	C	C	C	C	C	C	C	C	C	A	C
BOPA2_12_10181	G/A	2H	744274485	NA	NA	IPK	NA	NA	Geno_bar	NA	G	G	G	G	G	?	G	A	A	A	A	A	A	A	A	A	A	A	A	A	A	A	G	A	A	A	A	A	A	A	G	A	A	A	A	A	A	A	A
SCRI_RS_146068	G/C	2H	744438893	NA	NA	IPK	NA	NA	Geno_bar	NA	G	C	C	C	G	?	G	C	C	C	C	G	G	C	G	C	C	C	C	G	C	C	G	G	C	C	C	C	C	C	C	C	C	C	C	C	C	G	G
SCRI_RS_197246	A/G	2H	744565737	NA	NA	IPK	NA	NA	Geno_bar	NA	A	A	A	A	A	?	G	G	G	G	G	G	G	A	G	G	G	G	G	G	A	G	G	G	G	A	A	A	A	G	A	A	G	A	A	A	G	A	A
SCRI_RS_204274	G/A	2H	744575473	NA	NA	IPK	NA	NA	Geno_bar	NA	G	G	G	G	G	?	G	G	G	G	G	G	G	G	G	G	G	G	G	G	G	G	G	G	G	G	G	G	G	G	G	G	G	G	G	G	G	A	G
SCRI_RS_222342	G/A	2H	744580159	NA	NA	IPK	NA	NA	Geno_bar	NA	G	G	G	G	G	?	A	A	G	A	G	G	A	A	G	G	G	A	A	A	G	G	G	A	A	G	A	G	A	A	G	G	G	A	G	A	G	G	G
SCRI_RS_175216	A/G	2H	744582599	NA	NA	IPK	NA	NA	Geno_bar	NA	A	A	A	A	A	?	A	A	A	A	G	G	G	A	G	G	A	G	A	A	A	A	G	G	G	G	G	A	A	A	G	A	G	A	A	G	G	A	G
BOPA1_5784-213	A/G	2H	744819957	NA	NA	IPK	NA	NA	Geno_bar	NA	A	A	A	A	A	?	G	G	G	G	A	G	G	G	G	?	G	G	G	G	G	G	G	G	A	G	G	G	G	G	G	G	G	G	G	G	G	G	A
SCRI_RS_161636	G/A	2H	744897598	NA	NA	IPK	NA	NA	Geno_bar	NA	G	G	G	G	G	?	A	G	G	A	G	G	G	G	G	G	G	G	G	A	G	G	G	G	G	G	G	G	G	G	G	G	G	A	G	G	G	G	G
SCRI_RS_10006	G/A	2H	744901708	NA	NA	IPK	NA	NA	Geno_bar	NA	G	G	A	A	A	?	A	A	A	A	A	A	A	A	A	A	A	A	A	A	A	A	A	A	A	A	A	A	A	A	A	A	A	A	A	A	A	A	A
SCRI_RS_155544	G/A	2H	745234010	NA	NA	IPK	NA	NA	Geno_bar	NA	G	A	A	A	A	?	G	A	G	G	A	A	A	A	A	A	A	A	A	A	G	A	A	A	A	A	G	G	A	A	A	A	A	A	A	A	A	A	A
BOPA1_8586-1221	A/G	2H	745335865	NA	NA	IPK	NA	NA	Geno_bar	NA	A	A	A	A	A	?	A	G	A	G	G	G	G	G	G	G	A	G	G	G	A	G	G	G	A	G	G	G	G	A	G	G	A	G	G	G	G	G	A
BOPA2_12_11383	A/G	2H	746332159	NA	NA	IPK	NA	NA	Geno_bar	NA	A	A	A	A	A	?	A	A	A	A	A	A	A	A	A	A	A	A	A	A	A	A	A	A	A	A	A	A	A	A	A	A	A	A	A	A	A	A	A
SCRI_RS_230497	A/G	2H	746332765	NA	NA	IPK	NA	NA	Geno_bar	NA	A	A	G	A	A	?	A	A	A	A	A	A	A	A	A	A	A	A	A	A	A	A	A	A	A	A	A	A	A	A	A	A	G	A	A	A	A	A	A
SCRI_RS_154135	G/A	2H	746372736	NA	NA	IPK	NA	NA	Geno_bar	NA	G	A	A	A	A	?	G	G	G	?	A	G	G	G	G	G	G	G	G	A	A	A	G	G	G	G	G	G	G	?	G	A	G	A	G	G	G	G	G
SCRI_RS_194653	C/C	2H	746375934	NA	NA	IPK	NA	NA	Geno_bar	NA	C	C	C	C	C	?	C	C	C	C	C	C	C	C	C	C	C	C	C	C	C	C	C	C	C	C	C	C	C	C	C	C	C	C	C	C	C	C	C
SCRI_RS_156819	G/A	2H	746376977	NA	NA	IPK	NA	NA	Geno_bar	NA	G	G	G	G	G	?	G	G	G	G	G	G	G	G	G	G	G	G	G	G	G	G	G	G	G	G	G	G	G	G	G	G	A	G	G	G	G	G	G
SCRI_RS_139073	A/A	2H	746569270	NA	NA	IPK	NA	NA	Geno_bar	NA	A	A	A	A	A	?	A	A	A	A	A	A	A	A	A	A	A	A	A	A	A	A	A	A	A	A	A	A	A	A	A	A	A	A	A	A	A	A	A
SCRI_RS_174077	G/A	2H	746743803	NA	NA	IPK	NA	NA	Geno_bar	NA	G	G	G	G	A	?	G	G	G	G	G	G	G	G	G	G	G	G	G	G	G	G	G	G	G	G	G	G	G	G	G	G	G	G	G	G	G	G	G
SCRI_RS_156013	A/G	2H	747128889	NA	NA	IPK	NA	NA	Geno_bar	NA	A	A	A	A	A	?	G	A	G	A	A	G	A	A	A	A	G	A	A	A	G	A	A	G	A	A	A	A	G	A	A	A	G	A	G	A	A	G	G
SCRI_RS_224822	G/A	2H	747296453	NA	NA	IPK	NA	NA	Geno_bar	NA	G	G	G	G	G	?	G	G	G	G	G	G	G	G	G	G	G	G	G	G	G	G	G	G	G	G	G	G	G	G	G	G	G	G	G	G	G	G	G
SCRI_RS_4691	A/G	2H	748259317	NA	NA	IPK	NA	NA	Geno_bar	NA	A	G	G	G	G	?	G	G	G	G	G	G	G	G	G	G	G	G	G	G	G	G	G	G	G	G	G	G	G	G	G	G	G	G	G	G	G	G	G
SCRI_RS_173017	G/A	2H	748652129	NA	NA	IPK	NA	NA	Geno_bar	NA	G	G	G	G	G	?	G	G	G	G	G	G	G	G	G	G	G	G	G	G	G	G	G	G	G	G	G	G	G	G	G	G	G	G	G	G	G	G	G
SCRI_RS_8420	A/G	2H	748718695	NA	NA	IPK	NA	NA	Geno_bar	NA	A	A	A	A	A	?	A	G	G	A	A	A	A	A	A	A	A	A	G	A	A	G	A	A	A	G	G	A	A	A	G	A	A	A	A	A	A	A	A
SCRI_RS_134343	C/A	2H	749601136	NA	NA	IPK	NA	NA	Geno_bar	NA	C	C	C	C	C	?	C	C	C	C	C	C	C	C	C	C	C	C	C	C	A	C	C	C	C	A	C	C	C	C	A	C	C	C	C	C	A	C	C
BOPA1_9668-422	G/C	2H	749741789	NA	NA	IPK	NA	NA	Geno_bar	NA	G	G	G	G	G	?	G	G	G	G	G	G	G	G	G	G	G	G	G	G	G	G	G	G	G	G	G	G	G	G	G	G	G	G	G	G	G	G	G
BOPA1_570-1376	G/A	2H	750535067	NA	NA	IPK	NA	NA	Geno_bar	NA	G	G	?	A	A	?	A	G	A	G	A	A	A	G	A	A	A	A	A	G	G	G	A	A	A	G	G	G	G	A	?	G	A	G	G	G	G	G	G
BOPA2_12_31128	G/A	2H	750627530	NA	NA	IPK	NA	NA	Geno_bar	NA	G	G	G	G	G	?	G	G	G	G	G	G	G	G	G	G	G	G	G	G	G	G	G	G	G	G	G	G	G	G	G	G	G	G	G	G	G	G	G
SCRI_RS_8347	G/C	2H	751132089	NA	NA	IPK	NA	NA	Geno_bar	NA	G	G	G	G	G	?	G	G	G	G	G	G	G	G	G	G	G	G	G	G	G	G	G	G	G	G	G	C	G	G	G	G	G	G	G	G	G	C	G
SCRI_RS_152274	G/A	2H	751205588	NA	NA	IPK	NA	NA	Geno_bar	NA	G	G	G	G	A	?	G	G	G	G	G	G	G	G	G	G	G	G	G	G	G	G	G	G	G	G	G	G	G	A	G	A	G	G	G	G	A	G	G
SCRI_RS_187318	A/A	2H	751897923	NA	NA	IPK	NA	NA	Geno_bar	NA	A	A	A	A	A	?	A	A	A	A	A	A	A	A	A	A	A	A	A	A	A	A	A	A	A	A	A	A	A	A	A	A	A	A	A	A	A	A	A
SCRI_RS_188722	C/A	2H	751988758	NA	NA	IPK	NA	NA	Geno_bar	NA	C	C	C	C	C	?	C	C	A	C	C	C	C	A	C	C	C	A	C	C	C	C	C	C	C	C	C	A	C	C	C	C	C	C	C	C	C	C	C
SCRI_RS_165449	C/A	2H	751995230	NA	NA	IPK	NA	NA	Geno_bar	NA	C	C	C	C	C	?	C	C	C	C	C	C	C	C	C	C	C	C	C	C	C	C	C	C	C	C	C	C	C	C	C	C	C	C	C	C	C	C	C
SCRI_RS_13450	G/G	2H	752001010	NA	NA	IPK	NA	NA	Geno_bar	NA	G	G	G	G	G	?	G	G	G	G	G	G	G	G	G	G	G	G	G	G	G	G	G	G	G	G	G	G	G	G	G	G	G	G	G	G	G	G	G
BOPA2_12_31527	A/C	2H	752961391	NA	NA	IPK	NA	NA	Geno_bar	NA	A	A	A	A	C	?	A	A	A	A	A	A	A	A	A	A	A	A	A	A	A	A	A	A	A	A	A	A	A	A	A	A	A	A	A	A	A	A	A
SCRI_RS_149233	NA	2H	753283323	NA	NA	IPK	NA	NA	Geno_bar	NA	?	?	?	?	?	?	?	?	?	?	?	?	?	?	?	?	?	?	?	?	?	?	?	?	?	?	?	?	?	?	?	?	?	?	?	?	?	?	?
SCRI_RS_225633	A/G	2H	753436921	NA	NA	IPK	NA	NA	Geno_bar	NA	A	G	G	G	A	?	A	A	A	A	A	A	A	A	A	A	A	A	A	A	A	A	A	A	A	A	A	A	A	A	A	A	A	A	A	A	A	A	A
SCRI_RS_223188	C/A	2H	753729512	NA	NA	IPK	NA	NA	Geno_bar	NA	C	C	C	C	C	?	C	C	C	C	C	C	C	C	C	C	C	C	C	C	C	C	C	C	C	C	C	C	C	C	C	C	C	C	C	C	C	C	C
SCRI_RS_172136	C/A	2H	754633998	NA	NA	IPK	NA	NA	Geno_bar	NA	C	C	C	C	C	?	C	C	C	C	C	C	C	C	C	C	C	C	C	C	C	C	C	C	C	C	C	C	C	C	C	C	C	C	C	C	C	C	C
BOPA2_12_10937	G/A	2H	754651624	NA	NA	IPK	NA	NA	Geno_bar	NA	G	G	G	G	G	?	G	G	G	G	G	G	G	G	G	G	G	G	G	G	G	G	G	G	G	G	G	G	G	G	G	G	G	G	G	G	G	G	G
SCRI_RS_159526	G/A	2H	754873656	NA	NA	IPK	NA	NA	Geno_bar	NA	G	G	G	G	G	?	G	G	G	G	G	G	G	G	G	G	G	G	G	G	G	G	G	G	G	G	G	G	G	G	G	G	G	G	G	G	G	G	G
BOPA1_5419-760	G/A	2H	755005509	NA	NA	IPK	NA	NA	Geno_bar	NA	G	A	G	A	G	?	G	G	G	G	G	G	G	G	G	G	G	G	G	G	G	G	G	G	G	G	G	G	G	G	G	G	G	G	G	G	G	G	G
SCRI_RS_227482	A/G	2H	755183681	NA	NA	IPK	NA	NA	Geno_bar	NA	A	G	G	G	A	?	G	A	A	A	A	A	A	A	A	A	A	A	A	A	A	A	A	A	A	A	A	A	A	A	A	A	A	A	A	A	A	A	A
SCRI_RS_170209	A/G	2H	755770787	NA	NA	IPK	NA	NA	Geno_bar	NA	A	?	G	G	A	?	G	G	G	G	G	G	G	G	G	G	G	G	G	G	G	G	G	G	G	G	G	G	G	G	G	G	G	G	G	G	G	G	G
SCRI_RS_161281	G/A	2H	758323269	NA	NA	IPK	NA	NA	Geno_bar	NA	G	G	A	A	G	?	G	G	G	G	G	G	G	G	G	G	G	G	G	G	G	G	G	G	G	G	G	G	G	G	G	G	G	G	G	G	G	G	G
SCRI_RS_7940	A/C	2H	758385809	NA	NA	IPK	NA	NA	Geno_bar	NA	A	A	A	A	A	?	C	C	C	C	C	C	C	C	C	C	C	C	C	C	C	C	C	C	C	C	C	C	C	C	C	C	C	C	C	C	C	C	C
SCRI_RS_169956	C/A	2H	758401731	NA	NA	IPK	NA	NA	Geno_bar	NA	C	C	C	C	C	?	C	C	C	C	C	C	C	C	C	C	C	C	C	C	C	C	C	C	C	C	C	C	C	C	C	C	C	C	C	C	C	C	C
SCRI_RS_158043	A/G	2H	758650111	NA	NA	IPK	NA	NA	Geno_bar	NA	A	A	A	A	A	?	A	G	A	A	A	A	A	A	A	A	A	A	A	A	A	A	A	A	A	A	A	A	A	A	A	A	A	A	A	A	A	A	A
SCRI_RS_228319	G/A	2H	758777437	NA	NA	IPK	NA	NA	Geno_bar	NA	G	G	G	G	G	?	G	G	G	G	G	G	G	G	G	G	G	G	G	G	G	G	G	G	G	G	G	G	G	G	G	G	G	G	G	G	G	G	G
SCRI_RS_195051	A/G	2H	758799612	NA	NA	IPK	NA	NA	Geno_bar	NA	A	A	G	G	A	?	A	G	A	A	A	A	A	G	A	G	G	A	A	G	A	A	A	A	A	A	A	A	A	A	A	A	A	A	G	G	G	A	A
BOPA1_1344-930	C/G	2H	758851026	NA	NA	IPK	NA	NA	Geno_bar	NA	C	C	C	C	C	?	C	C	C	C	C	C	C	C	C	C	C	C	C	C	C	C	C	C	C	C	C	C	C	C	C	C	C	C	C	C	C	C	C
SCRI_RS_161224	G/A	2H	759011198	NA	NA	IPK	NA	NA	Geno_bar	NA	G	A	G	A	A	?	G	G	G	G	G	G	G	G	G	G	G	G	G	G	G	G	G	G	G	G	G	G	G	G	G	G	G	G	G	G	G	G	G
SCRI_RS_119279	G/C	2H	759146844	NA	NA	IPK	NA	NA	Geno_bar	NA	G	G	C	C	C	?	C	C	C	C	C	C	C	C	C	C	C	C	C	C	G	C	C	C	C	C	C	C	C	C	C	C	G	C	C	C	C	C	C
SCRI_RS_139115	G/A	2H	759282683	NA	NA	IPK	NA	NA	Geno_bar	NA	G	G	G	G	G	?	G	G	G	G	G	G	G	G	G	G	G	G	G	G	G	G	G	G	G	G	G	G	G	G	G	G	G	G	G	G	G	G	G
SCRI_RS_227525	C/G	2H	759290313	NA	NA	IPK	NA	NA	Geno_bar	NA	C	G	G	G	G	?	C	C	C	C	C	C	C	C	C	C	C	C	C	C	C	C	C	C	C	C	C	G	C	C	C	C	C	C	C	C	C	G	C
SCRI_RS_159171	A/G	2H	759353946	NA	NA	IPK	NA	NA	Geno_bar	NA	A	A	A	A	A	?	A	A	A	A	A	A	A	A	A	A	A	A	A	A	A	A	A	A	A	A	A	A	A	A	A	A	A	A	A	A	A	A	A
SCRI_RS_236521	G/A	2H	759411949	NA	NA	IPK	NA	NA	Geno_bar	NA	G	G	G	G	G	?	G	G	G	G	G	G	G	G	G	G	G	G	G	G	G	G	G	G	G	G	G	G	G	G	G	G	G	G	G	G	G	G	G
BOPA2_12_11050	G/G	2H	759627545	NA	NA	IPK	NA	NA	Geno_bar	NA	G	G	G	G	G	?	G	G	G	G	G	G	G	G	G	G	G	G	G	G	G	G	G	G	G	G	G	G	G	G	G	G	G	G	G	G	G	G	G
SCRI_RS_140931	C/A	2H	759834094	NA	NA	IPK	NA	NA	Geno_bar	NA	C	C	A	C	A	?	C	C	C	C	C	C	C	C	C	C	C	C	C	C	C	C	C	C	C	C	C	C	C	C	C	C	C	C	C	C	C	A	A
SCRI_RS_170753	G/A	2H	760113749	NA	NA	IPK	NA	NA	Geno_bar	NA	G	G	G	G	G	?	G	G	G	G	G	G	G	G	G	G	A	G	G	G	G	G	G	G	G	G	G	G	G	G	G	G	A	G	G	G	G	G	G
SCRI_RS_169970	A/G	2H	760139798	NA	NA	IPK	NA	NA	Geno_bar	NA	A	A	A	A	A	?	A	A	A	A	A	A	A	A	A	A	A	A	A	A	A	A	A	A	A	A	A	A	A	A	A	A	A	A	A	A	A	A	G
BOPA1_1449-1103	C/A	2H	760432940	NA	NA	IPK	NA	NA	Geno_bar	NA	C	C	C	C	C	?	C	C	C	C	C	C	C	C	C	C	C	C	C	C	C	C	C	C	C	C	C	C	C	C	C	C	C	C	C	C	C	C	C
BOPA1_4100-1047	G/C	2H	760725228	NA	NA	IPK	NA	NA	Geno_bar	NA	G	G	G	G	C	?	G	C	C	C	C	C	C	C	C	C	C	C	C	G	C	C	C	C	C	C	C	C	C	C	C	C	C	C	G	C	G	C	C
SCRI_RS_159536	A/G	2H	760762165	NA	NA	IPK	NA	NA	Geno_bar	NA	A	A	A	A	A	?	A	A	A	A	A	A	A	A	A	A	A	A	A	A	A	A	A	A	A	A	A	A	A	A	A	A	A	A	A	A	A	A	A
SCRI_RS_205992	G/A	2H	760982563	NA	NA	IPK	NA	NA	Geno_bar	NA	G	G	G	G	G	?	G	G	G	G	G	G	G	G	G	G	G	G	G	G	G	G	G	G	G	G	G	G	G	G	G	G	G	G	G	G	G	G	G
SCRI_RS_186760	C/A	2H	761109053	NA	NA	IPK	NA	NA	Geno_bar	NA	C	C	C	C	C	?	C	C	C	C	C	C	C	C	C	C	C	C	C	C	C	C	C	C	C	C	C	C	C	C	C	C	C	C	C	C	C	C	C
SCRI_RS_161538	A/G	2H	761142839	NA	NA	IPK	NA	NA	Geno_bar	NA	A	A	A	A	A	?	A	A	A	A	A	A	A	A	A	A	A	A	A	A	A	A	A	A	A	A	A	A	A	G	A	A	A	A	A	A	A	A	A
SCRI_RS_134252	A/G	2H	761623684	NA	NA	IPK	NA	NA	Geno_bar	NA	A	?	G	A	G	?	A	A	A	A	A	A	A	A	A	A	A	A	A	A	A	A	A	A	A	A	A	A	A	A	A	A	A	A	A	A	A	A	A
BOPA1_9426-490	A/C	2H	761624420	NA	NA	IPK	NA	NA	Geno_bar	NA	A	A	A	A	A	?	A	A	A	A	A	A	A	A	A	A	A	A	A	A	A	A	A	A	A	A	A	C	A	A	A	A	A	A	A	A	A	A	A
BOPA2_12_30378	G/C	2H	762152399	NA	NA	IPK	NA	NA	Geno_bar	NA	G	G	G	G	G	?	G	G	G	G	G	G	G	G	G	G	G	G	G	G	G	G	G	G	G	G	G	G	G	G	G	G	G	G	G	G	G	G	G
SCRI_RS_139737	A/C	2H	762152818	NA	NA	IPK	NA	NA	Geno_bar	NA	A	C	C	C	A	?	C	C	C	C	C	C	C	C	C	C	C	C	C	C	C	C	C	C	C	C	C	C	C	C	C	C	C	C	C	C	C	C	C
BOPA2_12_21496	G/C	2H	762706337	NA	NA	IPK	NA	NA	Geno_bar	NA	G	G	G	G	G	?	G	G	G	G	G	G	G	G	G	G	G	G	G	G	G	G	G	G	G	G	G	G	G	G	G	G	G	G	G	G	G	G	G
SCRI_RS_151056	A/C	2H	762953341	NA	NA	IPK	NA	NA	Geno_bar	NA	A	A	A	A	A	?	A	A	A	A	A	A	A	A	A	A	A	A	A	A	A	A	A	A	A	A	A	A	A	A	A	A	A	A	A	A	A	A	A
SCRI_RS_8671	A/G	2H	764280436	NA	NA	IPK	NA	NA	Geno_bar	NA	A	A	A	A	A	?	A	A	A	A	A	A	A	A	A	A	A	A	A	A	A	A	A	A	A	A	A	A	A	A	A	A	A	A	A	A	A	A	A
SCRI_RS_8637	A/G	2H	765155000	NA	NA	IPK	NA	NA	Geno_bar	NA	A	A	A	A	G	?	G	G	G	G	G	G	G	G	G	G	G	G	G	G	G	G	G	G	G	G	G	G	G	G	G	G	G	G	G	G	G	G	G
SCRI_RS_150519	G/A	2H	766082209	NA	NA	IPK	NA	NA	Geno_bar	NA	G	G	G	G	A	?	G	G	G	G	G	G	G	G	G	G	G	G	G	G	G	G	G	G	G	G	G	G	G	G	G	G	G	G	G	G	G	G	G
SCRI_RS_129821	A/G	2H	766143688	NA	NA	IPK	NA	NA	Geno_bar	NA	A	A	A	A	A	?	A	A	A	A	A	A	A	A	A	A	A	A	A	A	A	A	A	A	A	A	A	A	A	A	A	A	A	A	A	A	A	A	A
SCRI_RS_196748	G/A	2H	766313199	NA	NA	IPK	NA	NA	Geno_bar	NA	G	G	G	G	G	?	G	G	G	G	G	G	G	G	G	G	G	G	G	G	G	G	G	G	G	G	G	G	G	G	G	G	G	G	G	G	G	G	G
SCRI_RS_135006	T/A	2H	766314349	NA	NA	IPK	NA	NA	Geno_bar	NA	T	?	A	A	A	?	A	A	A	A	A	T	A	A	T	A	A	A	A	A	A	A	A	A	A	A	A	A	A	A	A	A	A	A	A	A	A	A	A
SCRI_RS_154153	A/G	2H	766315459	NA	NA	IPK	NA	NA	Geno_bar	NA	A	A	G	G	A	?	G	A	A	A	A	A	A	A	A	G	A	A	A	A	A	A	G	G	A	A	A	A	A	A	A	A	A	A	A	A	A	A	G
SCRI_RS_160512	A/C	2H	766317676	NA	NA	IPK	NA	NA	Geno_bar	NA	A	A	A	A	A	?	A	A	A	A	A	A	A	A	A	A	A	A	A	A	A	A	A	A	A	A	A	A	A	A	A	A	A	A	A	C	A	C	C
SCRI_RS_13386	A/G	2H	767055811	NA	NA	IPK	NA	NA	Geno_bar	NA	A	A	A	A	G	?	G	G	G	G	G	G	G	G	G	G	G	G	G	G	G	G	G	G	G	G	G	G	G	G	G	G	G	G	G	G	G	G	G
SCRI_RS_206020	A/G	2H	767958191	NA	NA	IPK	NA	NA	Geno_bar	NA	A	A	A	A	A	?	G	A	A	A	A	A	A	A	A	A	A	A	A	A	A	A	A	A	A	A	A	A	A	A	A	A	A	A	A	G	A	G	G
SCRI_RS_1804	G/A	3H	602779	NA	NA	IPK	NA	NA	Geno_bar	NA	G	G	G	G	G	?	G	G	G	G	G	G	G	G	G	G	G	G	G	G	G	G	G	G	G	G	G	G	G	G	G	G	G	G	G	G	G	G	G
SCRI_RS_174383	A/A	3H	691237	NA	NA	IPK	NA	NA	Geno_bar	NA	A	A	A	A	A	?	A	A	A	A	A	A	A	A	A	A	A	A	A	A	A	A	A	A	A	A	A	A	A	A	A	A	A	A	A	A	A	A	A
SCRI_RS_148646	G/G	3H	691635	NA	NA	IPK	NA	NA	Geno_bar	NA	G	G	G	G	G	?	G	G	G	G	G	G	G	G	G	G	G	G	G	G	G	G	G	G	G	G	G	G	G	G	G	G	G	G	G	G	G	G	G
SCRI_RS_216164	G/A	3H	1325058	NA	NA	IPK	NA	NA	Geno_bar	NA	G	G	G	G	G	?	G	A	G	A	G	G	G	G	G	G	A	G	G	G	G	G	G	G	G	G	A	G	G	G	G	G	G	G	G	G	G	G	G
BOPA2_12_31428	C/G	3H	1367441	NA	NA	IPK	NA	NA	Geno_bar	NA	C	C	C	C	G	?	C	C	C	C	C	C	C	C	C	C	C	C	C	C	C	C	C	C	C	C	C	C	C	C	C	C	C	C	G	G	C	C	C
SCRI_RS_168529	G/A	3H	1827911	NA	NA	IPK	NA	NA	Geno_bar	NA	G	G	G	G	G	?	A	G	A	G	G	G	A	A	G	G	A	G	A	A	G	G	A	G	A	G	G	A	G	A	G	G	A	G	G	G	G	G	G
SCRI_RS_129935	G/C	3H	2366317	NA	NA	IPK	NA	NA	Geno_bar	NA	G	G	G	G	G	?	G	G	G	G	G	G	G	G	G	G	G	G	G	G	G	G	G	G	G	G	G	G	G	G	G	G	G	G	G	G	G	G	G
SCRI_RS_235332	A/C	3H	2374883	NA	NA	IPK	NA	NA	Geno_bar	NA	A	A	C	A	C	?	C	C	A	A	C	A	C	A	C	A	A	C	A	C	A	C	C	A	C	C	A	C	C	A	C	A	A	A	A	A	A	A	A
BOPA2_12_31448	C/G	3H	2471227	NA	NA	IPK	NA	NA	Geno_bar	NA	C	C	C	C	C	?	C	C	C	C	C	C	C	C	C	C	C	C	C	C	C	C	C	C	C	C	C	C	C	C	C	C	C	C	C	C	C	C	C
SCRI_RS_173491	A/G	3H	2664585	NA	NA	IPK	NA	NA	Geno_bar	NA	A	G	G	G	G	?	G	G	G	G	G	G	G	G	G	G	G	A	G	G	G	G	G	G	G	G	G	G	G	G	G	G	G	G	G	G	G	G	G
BOPA2_12_11434	C/A	3H	2701374	NA	NA	IPK	NA	NA	Geno_bar	NA	C	C	C	C	A	?	C	C	C	C	C	C	C	C	C	C	C	A	C	C	C	C	C	C	C	C	C	C	C	A	C	C	C	C	C	C	C	C	C
SCRI_RS_110189	G/A	3H	3534042	NA	NA	IPK	NA	NA	Geno_bar	NA	G	G	G	G	G	?	G	G	G	G	G	G	G	G	G	G	G	G	G	G	G	G	G	G	G	G	G	G	G	G	G	G	G	G	G	G	G	G	A
BOPA1_CONSENSUSGBS0194-1	G/A	3H	3691178	NA	NA	IPK	NA	NA	Geno_bar	NA	G	A	A	A	A	?	G	G	G	G	G	G	G	G	G	G	G	G	G	G	G	G	G	G	G	G	G	A	G	G	G	G	G	G	G	G	G	A	G
BOPA2_12_10173	C/A	3H	3865263	NA	NA	IPK	NA	NA	Geno_bar	NA	C	C	C	C	C	?	C	C	C	C	C	C	C	C	C	C	C	C	C	C	C	C	C	C	C	C	C	C	C	C	C	C	C	C	C	C	C	C	C
BOPA1_1831-241	G/A	3H	3868857	NA	NA	IPK	NA	NA	Geno_bar	NA	G	G	G	G	G	?	G	G	G	G	G	G	G	G	G	G	G	G	G	G	G	G	G	G	G	G	G	G	G	G	G	G	G	G	G	G	G	G	G
BOPA1_13924-403	G/A	3H	3981157	NA	NA	IPK	NA	NA	Geno_bar	NA	G	G	G	G	G	?	G	G	G	G	G	G	G	G	G	G	G	G	G	G	G	G	G	G	G	G	G	G	G	G	G	G	G	G	G	G	G	G	G
SCRI_RS_14819	T/T	3H	4065960	NA	NA	IPK	NA	NA	Geno_bar	NA	T	T	T	T	T	?	T	T	T	T	T	T	T	T	T	T	T	T	T	T	T	T	T	T	T	T	T	T	T	T	T	T	T	T	T	T	T	T	T
SCRI_RS_180343	C/A	3H	4180617	NA	NA	IPK	NA	NA	Geno_bar	NA	C	C	A	C	A	?	C	C	C	A	C	C	C	C	C	C	A	C	A	C	C	C	C	C	C	C	C	C	C	C	C	C	C	C	C	A	C	C	C
BOPA2_12_31409	A/G	3H	4184471	NA	NA	IPK	NA	NA	Geno_bar	NA	A	A	A	A	A	?	A	A	A	A	A	A	A	A	A	A	A	A	A	A	A	A	A	A	A	A	A	A	A	A	A	A	A	A	A	A	A	G	G
BOPA1_5533-340	G/A	3H	4636404	NA	NA	IPK	NA	NA	Geno_bar	NA	G	A	A	A	A	?	A	A	A	A	A	G	A	A	A	A	A	G	A	A	A	A	A	A	A	A	G	G	A	A	A	A	A	A	A	A	A	G	G
SCRI_RS_119379	G/A	3H	5000348	NA	NA	IPK	NA	NA	Geno_bar	NA	G	G	G	G	G	?	G	G	G	G	G	G	G	G	G	G	G	G	G	G	G	G	G	G	G	G	G	G	G	G	G	G	G	G	G	G	G	G	G
BOPA2_12_31230	G/C	3H	7368193	NA	NA	IPK	NA	NA	Geno_bar	NA	G	G	G	G	G	?	G	G	G	G	G	G	G	G	G	G	G	G	G	G	G	G	G	G	G	G	G	G	G	G	G	G	G	G	G	G	G	G	G
BOPA1_7060-1237	C/A	3H	7598616	NA	NA	IPK	NA	NA	Geno_bar	NA	C	C	C	C	C	?	C	C	C	C	C	C	C	C	C	C	C	C	C	C	C	C	C	C	C	C	C	C	C	C	C	C	C	C	C	C	C	C	C
BOPA1_918-480	G/A	3H	7767159	NA	NA	IPK	NA	NA	Geno_bar	NA	G	G	G	G	G	?	G	G	A	G	G	A	G	G	A	G	G	G	G	G	A	G	G	A	G	G	G	G	A	G	G	G	A	G	G	G	G	G	G
BOPA2_12_11005	A/T	3H	7767871	NA	NA	IPK	NA	NA	Geno_bar	NA	A	T	T	T	A	?	A	A	A	A	A	A	A	A	A	A	A	A	A	A	A	A	A	A	A	A	A	A	A	A	A	A	A	A	T	T	A	T	T
BOPA2_12_30297	G/A	3H	7847809	NA	NA	IPK	NA	NA	Geno_bar	NA	G	G	G	G	G	?	G	G	G	G	G	G	G	G	G	G	G	G	G	G	G	G	G	G	G	G	G	G	G	G	G	G	G	G	G	G	G	G	G
SCRI_RS_111415	A/A	3H	8898380	NA	NA	IPK	NA	NA	Geno_bar	NA	A	A	A	A	A	?	A	A	A	A	A	A	A	A	A	A	A	A	A	A	A	A	A	A	A	A	A	A	A	A	A	A	A	A	A	A	A	A	A
BOPA1_5700-156	C/A	3H	8913941	NA	NA	IPK	NA	NA	Geno_bar	NA	C	C	C	C	C	?	C	C	C	C	C	A	A	A	C	A	A	C	A	C	C	C	A	A	C	C	C	C	A	C	C	C	C	C	A	C	C	A	A
SCRI_RS_132388	A/G	3H	9094603	NA	NA	IPK	NA	NA	Geno_bar	NA	A	A	A	A	A	?	A	A	A	G	A	A	A	G	A	A	A	A	A	G	A	A	A	A	A	A	A	A	A	A	A	A	A	A	G	A	A	A	A
BOPA2_12_11310	NA	3H	9095911	NA	NA	IPK	NA	NA	Geno_bar	NA	?	?	?	?	?	?	?	?	?	?	?	?	?	?	?	?	?	?	?	?	?	?	?	?	?	?	?	?	?	?	?	?	?	?	?	?	?	?	?
SCRI_RS_6682	G/A	3H	9116917	NA	NA	IPK	NA	NA	Geno_bar	NA	G	G	A	G	G	?	A	G	G	G	G	G	G	G	G	G	G	G	G	G	G	G	G	G	G	G	G	G	G	G	G	G	G	G	G	G	G	G	G
BOPA1_1499-290	G/A	3H	11039299	NA	NA	IPK	NA	NA	Geno_bar	NA	G	G	A	A	G	?	G	G	A	G	G	A	G	G	A	G	G	G	G	G	A	G	G	A	G	G	G	G	A	G	G	G	A	G	G	G	G	G	G
SCRI_RS_230638	C/G	3H	11134742	NA	NA	IPK	NA	NA	Geno_bar	NA	C	G	C	C	G	?	C	C	C	C	C	C	C	C	C	C	C	C	C	C	C	C	C	C	C	C	C	C	C	C	C	C	C	C	C	C	C	C	C
SCRI_RS_130264	G/C	3H	11270980	NA	NA	IPK	NA	NA	Geno_bar	NA	G	G	G	G	G	?	G	C	C	G	G	G	G	C	G	G	C	G	C	G	G	G	G	G	G	G	G	G	G	G	G	G	C	G	G	G	G	G	G
BOPA2_12_30915	G/A	3H	11703156	NA	NA	IPK	NA	NA	Geno_bar	NA	G	G	A	A	A	?	A	A	A	A	A	A	A	A	A	A	A	A	A	A	A	A	A	A	A	A	A	A	A	A	A	A	A	A	A	A	A	A	A
SCRI_RS_239142	G/A	3H	11976684	NA	NA	IPK	NA	NA	Geno_bar	NA	G	A	G	G	A	?	A	A	A	A	A	A	A	A	A	A	A	A	A	A	A	A	A	A	A	A	A	A	A	A	A	A	G	A	A	A	G	A	A
SCRI_RS_122224	A/C	3H	12020581	NA	NA	IPK	NA	NA	Geno_bar	NA	A	A	A	A	C	?	C	C	C	C	C	C	C	C	C	C	C	C	C	C	C	C	C	C	C	C	C	C	C	C	C	C	C	C	C	C	C	C	C
SCRI_RS_129198	G/G	3H	12498801	NA	NA	IPK	NA	NA	Geno_bar	NA	G	G	G	G	G	?	G	G	G	G	G	G	G	G	G	G	G	G	G	G	G	G	G	G	G	G	G	G	G	G	G	G	G	G	G	G	G	G	G
SCRI_RS_142420	C/A	3H	13620167	NA	NA	IPK	NA	NA	Geno_bar	NA	C	C	C	C	C	?	C	C	C	C	C	C	C	C	C	C	C	C	C	C	C	C	C	C	C	C	C	C	C	C	C	C	C	C	C	C	C	C	C
SCRI_RS_108971	G/G	3H	14011556	NA	NA	IPK	NA	NA	Geno_bar	NA	G	G	G	G	G	?	G	G	G	G	G	G	G	G	G	G	G	G	G	G	G	G	G	G	G	G	G	G	G	G	G	G	G	G	G	G	G	G	G
SCRI_RS_210101	A/G	3H	14952426	NA	NA	IPK	NA	NA	Geno_bar	NA	A	G	G	G	G	?	G	A	A	A	G	A	A	A	A	A	A	A	A	A	A	A	A	G	A	A	A	A	A	A	A	A	A	A	A	A	A	A	A
BOPA1_1440-1148	G/C	3H	14955141	NA	NA	IPK	NA	NA	Geno_bar	NA	G	G	C	C	C	?	C	C	C	C	C	C	C	C	C	C	C	C	C	C	C	C	C	C	C	C	C	C	C	C	C	C	C	C	C	C	C	C	C
SCRI_RS_97417	NA	3H	15255600	NA	NA	IPK	NA	NA	Geno_bar	NA	?	?	?	?	?	?	?	?	?	?	?	?	?	?	?	?	?	?	?	?	?	?	?	?	?	?	?	?	?	?	?	?	?	?	?	?	?	?	?
SCRI_RS_97418	C/A	3H	15257155	NA	NA	IPK	NA	NA	Geno_bar	NA	C	C	C	C	A	?	C	C	C	C	C	C	C	C	C	C	C	A	C	C	C	C	C	C	C	C	C	C	C	A	C	C	A	C	C	C	C	C	C
BOPA2_12_10792	A/G	3H	15300443	NA	NA	IPK	NA	NA	Geno_bar	NA	A	A	A	G	G	?	G	G	G	G	G	G	G	G	G	G	G	G	G	G	G	G	G	G	G	G	G	A	G	G	G	G	G	G	G	G	G	G	G
BOPA2_12_11095	G/A	3H	15469477	NA	NA	IPK	NA	NA	Geno_bar	NA	G	A	A	G	A	?	A	A	A	A	A	A	A	A	A	A	A	A	A	A	A	A	A	A	G	A	A	A	A	G	A	G	A	A	A	A	G	A	A
SCRI_RS_65533	G/A	3H	15708544	NA	NA	IPK	NA	NA	Geno_bar	NA	G	G	G	G	G	?	G	G	G	G	G	G	G	G	G	G	G	G	G	G	G	G	G	G	G	G	G	G	G	G	G	G	G	G	G	G	G	G	G
SCRI_RS_214280	G/A	3H	17362409	NA	NA	IPK	NA	NA	Geno_bar	NA	G	G	G	G	G	?	A	G	G	G	G	G	G	G	G	G	G	G	G	G	G	A	G	G	G	G	G	G	G	G	G	A	G	G	G	A	G	G	G
BOPA1_4443-1835	T/A	3H	17409756	NA	NA	IPK	NA	NA	Geno_bar	NA	T	T	T	T	T	?	T	T	T	T	T	T	T	T	T	T	T	T	T	T	T	T	T	T	T	T	T	T	T	T	T	T	T	T	T	T	T	T	T
SCRI_RS_8644	G/A	3H	17460146	NA	NA	IPK	NA	NA	Geno_bar	NA	G	G	G	G	G	?	G	G	G	G	G	G	G	G	G	G	G	G	G	G	G	G	G	G	G	G	G	G	G	A	G	G	G	G	G	G	G	G	G
SCRI_RS_179462	G/G	3H	17816756	NA	NA	IPK	NA	NA	Geno_bar	NA	G	G	G	G	G	?	G	G	G	G	G	G	G	G	G	G	G	G	G	G	G	G	G	G	G	G	G	G	G	G	G	G	G	G	G	G	G	G	G
SCRI_RS_203454	A/C	3H	17816756	NA	NA	IPK	NA	NA	Geno_bar	NA	A	?	A	C	C	?	A	A	C	C	C	C	C	C	C	C	A	C	A	C	C	C	A	A	C	C	C	C	A	C	A	A	C	C	C	A	A	A	C
SCRI_RS_10191	G/A	3H	17886719	NA	NA	IPK	NA	NA	Geno_bar	NA	G	G	G	G	G	?	G	G	G	G	G	G	G	G	G	G	G	G	G	G	G	G	G	G	G	G	G	G	G	G	G	G	G	G	G	G	G	G	G
SCRI_RS_197216	A/C	3H	17887593	NA	NA	IPK	NA	NA	Geno_bar	NA	A	A	A	A	A	?	A	A	A	A	A	A	A	A	A	A	A	A	A	A	A	A	A	A	A	A	A	A	A	A	A	A	A	A	A	A	A	A	A
SCRI_RS_153718	A/G	3H	18619794	NA	NA	IPK	NA	NA	Geno_bar	NA	A	G	G	A	A	?	A	A	A	A	A	A	A	A	A	A	A	A	A	A	A	A	A	A	A	A	A	A	A	G	A	A	A	A	A	A	A	A	A
SCRI_RS_9614	A/C	3H	19017144	NA	NA	IPK	NA	NA	Geno_bar	NA	A	A	A	A	A	?	A	A	A	A	A	A	A	A	A	A	A	A	A	A	A	A	A	A	A	A	A	A	A	A	A	A	A	A	A	A	A	A	A
BOPA2_12_30192	A/C	3H	21019739	NA	NA	IPK	NA	NA	Geno_bar	NA	A	A	A	A	A	?	A	A	A	A	A	A	A	A	A	A	A	A	A	A	A	A	A	A	A	A	A	A	A	A	A	A	A	A	A	A	A	A	A
BOPA1_3413-1488	C/G	3H	22601994	NA	NA	IPK	NA	NA	Geno_bar	NA	C	C	G	G	G	?	G	G	G	G	G	G	G	G	G	G	G	G	G	G	G	G	G	G	G	G	G	?	G	G	G	G	G	G	G	G	G	G	G
BOPA1_3886-313	G/A	3H	23094350	NA	NA	IPK	NA	NA	Geno_bar	NA	G	G	G	G	G	?	G	G	G	G	G	G	G	G	G	G	G	G	G	G	G	G	G	G	G	G	G	G	G	G	G	G	G	G	G	G	G	G	G
BOPA2_12_30920	G/A	3H	23189958	NA	NA	IPK	NA	NA	Geno_bar	NA	G	G	G	G	G	?	G	G	G	G	G	G	G	G	G	G	G	G	G	G	G	G	G	G	G	G	G	G	G	G	G	G	G	G	G	A	G	G	G
BOPA1_4701-2395	A/G	3H	23309513	NA	NA	IPK	NA	NA	Geno_bar	NA	A	A	A	A	A	?	A	A	A	A	A	A	A	A	A	A	A	A	A	A	A	A	A	A	A	A	A	A	A	A	A	A	A	A	A	A	A	A	A
SCRI_RS_159598	C/A	3H	23309866	NA	NA	IPK	NA	NA	Geno_bar	NA	C	C	C	C	C	?	C	C	C	C	C	C	C	C	C	C	C	C	C	C	C	C	C	C	C	C	C	C	C	C	C	C	C	C	C	C	C	C	C
SCRI_RS_167842	NA	3H	23646644	NA	NA	IPK	NA	NA	Geno_bar	NA	?	?	?	?	?	?	?	?	?	?	?	?	?	?	?	?	?	?	?	?	?	?	?	?	?	?	?	?	?	?	?	?	?	?	?	?	?	?	?
SCRI_RS_3748	A/C	3H	24613715	NA	NA	IPK	NA	NA	Geno_bar	NA	A	C	C	C	A	?	C	C	C	C	A	C	C	C	C	C	C	C	C	C	C	C	C	C	C	C	C	C	C	C	C	C	C	C	C	C	C	C	C
SCRI_RS_189757	A/G	3H	24614927	NA	NA	IPK	NA	NA	Geno_bar	NA	A	A	A	A	A	?	A	A	A	A	A	A	A	A	A	A	A	A	A	A	A	A	A	A	A	A	A	A	A	A	A	A	A	A	A	A	A	A	A
BOPA1_5646-568	A/C	3H	24951826	NA	NA	IPK	NA	NA	Geno_bar	NA	A	C	A	A	C	?	C	C	C	A	C	C	C	C	C	C	C	C	C	A	C	C	C	C	C	C	C	C	C	C	C	A	C	A	C	C	C	C	C
SCRI_RS_177084	G/A	3H	25260299	NA	NA	IPK	NA	NA	Geno_bar	NA	G	G	G	G	G	?	G	G	G	G	G	G	G	G	G	G	G	G	G	G	G	G	G	G	G	G	G	G	G	G	G	G	G	G	G	G	G	G	G
SCRI_RS_144410	G/A	3H	26404649	NA	NA	IPK	NA	NA	Geno_bar	NA	G	G	G	G	G	?	A	A	A	A	A	A	A	A	A	A	A	A	A	A	A	A	A	A	A	A	A	G	A	G	A	A	A	A	A	A	A	G	G
SCRI_RS_222975	T/A	3H	26687418	NA	NA	IPK	NA	NA	Geno_bar	NA	T	T	A	T	A	?	T	T	T	T	T	T	T	T	T	T	T	T	T	T	T	T	T	T	T	T	T	T	T	T	T	T	T	T	T	T	T	T	T
SCRI_RS_186444	G/A	3H	27751234	NA	NA	IPK	NA	NA	Geno_bar	NA	G	A	G	A	A	?	A	G	G	G	G	G	G	G	G	G	G	G	G	G	G	G	G	G	G	G	G	G	G	G	G	G	G	G	G	G	G	G	G
SCRI_RS_192875	C/G	3H	28075054	NA	NA	IPK	NA	NA	Geno_bar	NA	C	C	C	C	C	?	C	C	C	C	C	C	C	C	C	C	C	C	C	C	C	C	C	C	C	C	C	C	C	C	C	C	C	C	C	C	C	C	C
SCRI_RS_11012	G/A	3H	28159479	NA	NA	IPK	NA	NA	Geno_bar	NA	G	G	G	G	G	?	G	G	G	G	G	G	G	G	G	G	G	G	G	A	G	G	G	G	G	G	G	G	G	G	G	G	G	A	G	G	G	G	G
BOPA2_12_30571	A/C	3H	28161638	NA	NA	IPK	NA	NA	Geno_bar	NA	A	A	A	A	A	?	A	A	A	A	A	A	A	A	A	A	A	A	A	A	A	A	A	A	A	A	A	A	A	A	A	A	C	A	A	A	A	A	A
SCRI_RS_153732	A/C	3H	28693402	NA	NA	IPK	NA	NA	Geno_bar	NA	A	A	A	A	A	?	A	A	A	A	A	A	A	A	A	A	A	A	A	A	A	A	A	A	A	A	A	A	A	A	A	A	A	A	A	A	A	A	A
BOPA2_12_11414	G/G	3H	28805649	NA	NA	IPK	NA	NA	Geno_bar	NA	G	G	G	G	G	?	G	G	G	G	G	G	G	G	G	G	G	G	G	G	G	G	G	G	G	G	G	G	G	G	G	G	G	G	G	G	G	G	G
SCRI_RS_204148	A/G	3H	28820397	NA	NA	IPK	NA	NA	Geno_bar	NA	A	A	A	A	A	?	A	A	A	A	A	A	A	A	A	A	A	A	A	A	A	A	A	A	A	A	A	A	A	A	A	A	A	A	A	A	A	A	A
BOPA2_12_21268	G/A	3H	30377424	NA	NA	IPK	NA	NA	Geno_bar	NA	G	G	A	G	A	?	G	G	G	A	G	G	G	G	G	G	G	G	G	G	G	G	G	G	G	G	G	A	G	G	G	G	G	G	G	G	G	G	G
BOPA2_12_11527	G/A	3H	30445325	NA	NA	IPK	NA	NA	Geno_bar	NA	G	G	G	G	G	?	A	G	G	G	G	G	G	G	G	G	G	G	G	G	G	G	G	G	G	G	G	G	G	G	G	G	G	G	G	G	G	G	G
BOPA2_12_30431	G/A	3H	30927745	NA	NA	IPK	NA	NA	Geno_bar	NA	G	A	A	A	A	?	G	G	G	G	G	G	G	G	G	G	G	G	G	G	G	G	G	G	G	G	G	A	G	G	G	G	G	G	G	G	G	G	G
SCRI_RS_103614	G/A	3H	31380482	NA	NA	IPK	NA	NA	Geno_bar	NA	G	G	G	G	G	?	A	G	G	G	G	G	G	A	G	G	A	G	G	G	G	G	G	A	G	G	G	A	A	G	G	A	G	G	G	A	G	A	A
SCRI_RS_4528	G/A	3H	32582195	NA	NA	IPK	NA	NA	Geno_bar	NA	G	A	A	A	A	?	G	G	G	G	G	G	G	G	G	G	G	G	G	G	G	G	G	G	G	G	G	A	G	G	G	G	G	G	G	G	G	A	G
BOPA1_4593-2007	C/G	3H	32615445	NA	NA	IPK	NA	NA	Geno_bar	NA	C	C	G	C	C	?	C	C	C	C	C	C	C	C	C	C	C	C	C	C	C	C	C	C	C	C	C	C	C	C	C	C	C	C	C	C	C	C	C
SCRI_RS_119697	A/G	3H	32664182	NA	NA	IPK	NA	NA	Geno_bar	NA	A	A	A	A	A	?	A	A	A	A	A	A	A	A	A	A	A	A	A	A	A	A	A	A	A	A	A	A	A	A	A	A	A	A	A	A	A	A	A
SCRI_RS_194531	G/A	3H	32875424	NA	NA	IPK	NA	NA	Geno_bar	NA	G	G	G	G	G	?	G	G	G	G	G	G	G	G	G	G	G	G	G	G	G	G	G	G	G	G	G	G	G	G	G	G	G	G	G	G	G	G	G
SCRI_RS_136959	A/C	3H	33513222	NA	NA	IPK	NA	NA	Geno_bar	NA	A	A	A	A	A	?	A	C	A	A	A	A	A	A	A	A	A	A	A	A	A	A	A	A	A	A	A	C	C	A	A	A	A	A	A	A	A	A	A
SCRI_RS_6922	C/A	3H	34082632	NA	NA	IPK	NA	NA	Geno_bar	NA	C	C	C	A	A	?	C	C	C	C	C	C	C	C	C	C	C	C	C	C	C	C	C	C	C	C	C	C	C	C	C	C	C	C	C	C	C	C	C
SCRI_RS_177984	G/A	3H	34228094	NA	NA	IPK	NA	NA	Geno_bar	NA	G	A	A	G	G	?	G	G	G	G	G	G	G	G	G	G	G	G	G	G	G	G	G	G	G	G	G	G	G	G	G	G	G	G	G	G	G	G	G
SCRI_RS_1627	A/C	3H	34606323	NA	NA	IPK	NA	NA	Geno_bar	NA	A	C	C	C	A	?	A	A	A	A	A	A	A	A	A	A	A	A	A	A	A	A	A	A	A	A	A	A	A	A	A	A	A	A	A	A	A	A	A
SCRI_RS_234759	G/A	3H	34673065	NA	NA	IPK	NA	NA	Geno_bar	NA	G	?	A	A	A	?	G	A	A	A	A	A	A	A	A	A	A	A	A	A	A	A	A	A	A	A	A	A	A	A	A	A	A	A	A	A	A	A	A
SCRI_RS_198852	G/A	3H	34754675	NA	NA	IPK	NA	NA	Geno_bar	NA	G	G	G	G	G	?	G	G	G	G	G	G	G	G	G	G	G	G	G	G	G	G	G	G	G	G	G	G	G	G	G	G	G	G	G	G	G	G	G
SCRI_RS_206030	A/G	3H	34755142	NA	NA	IPK	NA	NA	Geno_bar	NA	A	A	A	A	A	?	G	A	A	A	A	A	A	A	A	A	G	A	A	A	A	A	A	A	A	A	A	A	G	A	A	G	A	A	G	G	A	A	A
SCRI_RS_151299	A/G	3H	35066186	NA	NA	IPK	NA	NA	Geno_bar	NA	A	A	A	A	G	?	A	A	G	A	A	A	A	A	A	A	A	G	A	A	A	A	A	A	A	A	A	A	A	G	A	A	A	A	G	A	A	A	A
SCRI_RS_181164	A/G	3H	35075326	NA	NA	IPK	NA	NA	Geno_bar	NA	A	G	G	G	A	?	A	A	A	A	A	A	A	G	A	A	A	A	A	A	A	A	A	A	A	A	A	A	A	A	A	A	A	A	G	A	A	A	A
BOPA1_4844-1737	G/A	3H	35266105	NA	NA	IPK	NA	NA	Geno_bar	NA	?	G	G	A	G	?	A	A	A	A	A	A	A	A	A	A	A	A	A	A	A	A	A	A	A	A	A	A	A	A	A	A	A	A	A	A	A	A	A
SCRI_RS_115969	C/C	3H	35269403	NA	NA	IPK	NA	NA	Geno_bar	NA	C	C	C	C	C	?	C	C	C	C	C	C	C	C	C	C	C	C	C	C	C	C	C	C	C	C	C	C	C	C	C	C	C	C	C	C	C	C	C
SCRI_RS_9439	A/G	3H	35313389	NA	NA	IPK	NA	NA	Geno_bar	NA	A	?	A	A	A	?	A	?	A	A	A	A	A	?	A	?	?	A	A	?	A	A	A	A	A	A	A	A	?	A	A	A	A	A	A	A	A	A	?
SCRI_RS_102837	A/G	3H	36654678	NA	NA	IPK	NA	NA	Geno_bar	NA	A	A	A	A	A	?	A	A	A	A	A	A	A	A	A	A	A	A	A	A	A	A	A	A	A	A	A	A	A	A	A	A	A	A	A	A	A	A	A
SCRI_RS_174984	G/A	3H	36771559	NA	NA	IPK	NA	NA	Geno_bar	NA	G	G	G	G	G	?	G	G	G	G	G	G	G	G	G	G	G	G	G	G	G	G	G	G	G	G	G	G	G	G	G	G	G	G	G	G	G	G	G
SCRI_RS_133685	T/A	3H	36775073	NA	NA	IPK	NA	NA	Geno_bar	NA	T	T	T	T	T	?	T	T	T	T	T	T	T	T	T	T	T	T	T	T	T	T	T	T	T	T	T	T	T	T	T	T	T	T	T	T	T	T	T
SCRI_RS_170626	G/A	3H	36777550	NA	NA	IPK	NA	NA	Geno_bar	NA	G	G	A	G	A	?	G	G	G	G	G	G	G	G	G	G	G	G	G	G	G	G	G	G	G	G	G	G	G	G	G	G	G	G	G	G	G	G	G
BOPA1_6156-1399	G/A	3H	36786736	NA	NA	IPK	NA	NA	Geno_bar	NA	G	G	G	G	G	?	G	G	G	G	G	G	G	G	G	G	G	G	G	G	G	G	G	G	G	G	G	G	G	G	G	G	G	G	G	G	G	G	G
BOPA2_12_30953	C/A	3H	36787380	NA	NA	IPK	NA	NA	Geno_bar	NA	C	C	C	C	A	?	C	C	C	C	C	C	C	C	C	C	C	C	C	C	C	C	C	C	C	C	C	C	C	C	C	C	C	C	C	A	C	C	C
BOPA1_2765-406	G/A	3H	36874153	NA	NA	IPK	NA	NA	Geno_bar	NA	G	G	G	A	G	?	G	G	G	G	G	G	G	G	G	G	G	G	G	G	G	G	G	G	G	G	G	G	G	G	G	G	G	G	G	G	G	G	G
SCRI_RS_152682	A/A	3H	36887252	NA	NA	IPK	NA	NA	Geno_bar	NA	A	A	A	A	A	?	A	A	A	A	A	A	A	A	A	A	A	A	A	A	A	A	A	A	A	A	A	A	A	A	A	A	A	A	A	A	A	A	A
BOPA2_12_31159	C/A	3H	36987723	NA	NA	IPK	NA	NA	Geno_bar	NA	C	A	A	C	A	?	A	C	A	C	A	C	A	C	C	A	C	A	C	C	A	C	C	C	C	C	C	C	A	C	C	C	A	C	A	A	C	C	C
BOPA2_12_31298	G/A	3H	37282230	NA	NA	IPK	NA	NA	Geno_bar	NA	G	G	G	G	A	?	G	G	G	G	G	G	G	G	G	G	G	G	G	G	G	G	G	G	G	G	G	G	G	G	G	G	G	G	G	G	G	G	G
BOPA1_6634-263	A/G	3H	39453881	NA	NA	IPK	NA	NA	Geno_bar	NA	A	G	G	G	G	?	G	G	G	G	G	G	G	G	G	G	G	A	G	G	G	G	G	G	G	G	G	G	G	G	G	G	A	G	G	A	G	A	A
SCRI_RS_237761	G/A	3H	39480953	NA	NA	IPK	NA	NA	Geno_bar	NA	G	G	G	G	G	?	G	G	G	G	G	G	G	G	G	G	G	G	G	G	G	G	G	G	A	G	G	G	G	G	G	G	G	G	G	G	G	G	G
SCRI_RS_154747	A/G	3H	39481625	NA	NA	IPK	NA	NA	Geno_bar	NA	A	G	G	G	G	?	G	G	G	G	G	G	G	G	G	G	G	G	G	G	G	G	G	G	G	G	G	G	G	G	G	G	G	G	G	G	G	G	G
BOPA1_15141-257	A/G	3H	39504094	NA	NA	IPK	NA	NA	Geno_bar	NA	A	A	A	A	A	?	A	A	A	A	A	A	A	A	A	A	A	A	A	A	A	A	A	A	A	A	A	A	A	A	A	A	A	A	A	A	A	A	A
BOPA2_12_10114	A/A	3H	39504125	NA	NA	IPK	NA	NA	Geno_bar	NA	A	A	A	A	A	?	A	A	A	A	A	A	A	A	A	A	A	A	A	A	A	A	A	A	A	A	A	A	A	A	A	A	A	A	A	A	A	A	A
SCRI_RS_154769	G/A	3H	40548857	NA	NA	IPK	NA	NA	Geno_bar	NA	G	G	G	G	G	?	G	G	G	G	G	G	G	G	G	G	G	G	G	G	G	G	G	G	G	G	G	G	G	G	G	G	G	G	G	G	G	G	G
SCRI_RS_141171	G/A	3H	43840769	NA	NA	IPK	NA	NA	Geno_bar	NA	G	G	G	G	G	?	G	G	G	G	G	G	G	G	G	G	G	A	G	G	G	G	A	G	G	G	G	G	G	G	G	G	G	G	G	A	G	A	A
SCRI_RS_199987	A/G	3H	44046313	NA	NA	IPK	NA	NA	Geno_bar	NA	A	G	G	G	G	?	G	G	G	G	G	G	A	G	G	G	G	G	G	G	A	G	G	G	G	G	G	G	G	A	G	A	G	G	G	G	G	G	G
SCRI_RS_235084	G/A	3H	44249299	NA	NA	IPK	NA	NA	Geno_bar	NA	G	A	G	G	A	?	A	A	A	A	A	A	A	A	A	A	G	A	A	A	A	A	A	A	A	A	A	A	A	A	A	A	G	A	A	A	A	A	A
BOPA1_6805-1110	A/G	3H	44250535	NA	NA	IPK	NA	NA	Geno_bar	NA	A	A	A	A	A	?	A	A	A	G	A	A	A	A	A	A	A	A	A	G	A	A	A	A	A	A	A	A	A	A	A	A	A	G	A	A	A	A	A
SCRI_RS_202424	G/A	3H	44252546	NA	NA	IPK	NA	NA	Geno_bar	NA	G	G	G	A	G	?	G	G	G	G	G	G	G	G	G	G	G	G	G	G	G	G	G	G	G	G	G	A	G	G	G	G	G	G	G	G	G	G	A
SCRI_RS_213686	G/A	3H	44255065	NA	NA	IPK	NA	NA	Geno_bar	NA	G	G	G	G	G	?	G	G	G	G	G	G	A	G	G	G	G	G	G	G	G	G	G	G	G	G	A	A	G	A	G	G	G	G	A	G	G	G	G
SCRI_RS_168541	G/A	3H	44326620	NA	NA	IPK	NA	NA	Geno_bar	NA	G	G	G	G	G	?	G	G	G	G	G	G	A	G	G	G	G	G	G	G	G	G	G	G	G	G	G	G	G	G	G	G	G	G	G	G	G	G	G
SCRI_RS_227903	C/A	3H	44458555	NA	NA	IPK	NA	NA	Geno_bar	NA	C	A	A	C	A	?	A	A	A	C	A	A	A	C	A	A	C	A	C	A	A	A	C	A	A	A	A	A	A	A	C	A	C	A	A	A	A	A	A
BOPA1_3933-1077	A/G	3H	44976265	NA	NA	IPK	NA	NA	Geno_bar	NA	A	A	A	A	A	?	A	A	A	G	A	A	A	G	A	A	A	A	A	A	A	A	A	A	A	A	A	A	A	A	A	A	A	A	A	A	A	A	A
SCRI_RS_211268	G/A	3H	45314213	NA	NA	IPK	NA	NA	Geno_bar	NA	G	G	G	G	G	?	G	G	G	G	G	G	G	G	G	G	G	G	G	G	G	G	G	G	G	G	G	G	G	G	G	G	G	G	G	G	G	G	G
SCRI_RS_154973	A/G	3H	45322795	NA	NA	IPK	NA	NA	Geno_bar	NA	A	A	G	G	A	?	G	G	G	G	G	G	G	G	G	G	G	G	G	G	G	G	G	G	G	G	A	G	G	G	G	G	G	A	G	A	G	G	G
SCRI_RS_231185	C/G	3H	45327630	NA	NA	IPK	NA	NA	Geno_bar	NA	C	C	C	C	C	?	C	C	C	C	C	C	C	C	C	C	C	C	C	C	C	C	G	G	C	C	C	G	C	C	G	G	C	C	G	C	G	G	G
BK_24	C/G	3H	46483708	NA	NA	IPK	NA	NA	Geno_bar	NA	C	C	C	C	C	?	C	C	C	C	C	C	C	C	C	C	C	C	C	C	C	C	C	C	C	C	C	C	C	C	C	C	C	C	C	C	C	G	G
BOPA1_7738-324	G/A	3H	48467899	NA	NA	IPK	NA	NA	Geno_bar	NA	G	G	G	G	G	?	G	G	G	G	G	G	G	G	G	G	G	G	G	G	G	G	G	G	G	G	G	G	G	G	G	G	G	G	G	G	G	G	G
SCRI_RS_229693	G/A	3H	48645908	NA	NA	IPK	NA	NA	Geno_bar	NA	G	G	A	G	G	?	G	G	G	A	G	G	G	G	G	G	A	G	A	G	G	G	G	G	G	G	G	G	G	G	G	G	G	G	G	G	G	G	G
BOPA2_12_11117	G/A	3H	48647187	NA	NA	IPK	NA	NA	Geno_bar	NA	G	A	A	A	A	?	A	A	A	A	A	A	A	A	A	A	A	A	A	A	A	A	A	A	A	A	A	A	A	A	A	A	A	A	A	A	A	A	A
BOPA2_12_21506	C/A	3H	48686327	NA	NA	IPK	NA	NA	Geno_bar	NA	C	C	C	C	C	?	C	C	C	C	C	C	C	C	C	C	C	C	C	C	C	C	C	C	C	C	C	C	C	C	C	C	C	C	C	C	C	C	C
SCRI_RS_127994	G/A	3H	49046894	NA	NA	IPK	NA	NA	Geno_bar	NA	G	G	G	G	A	?	G	G	G	G	G	G	G	G	G	G	G	G	G	G	G	G	G	G	G	G	G	G	G	G	G	G	G	G	G	G	G	G	G
BOPA2_12_30785	G/C	3H	49677532	NA	NA	IPK	NA	NA	Geno_bar	NA	G	G	G	G	C	?	G	G	G	G	G	G	G	G	G	G	G	G	G	G	G	G	G	G	G	G	C	G	G	G	G	G	G	C	G	C	G	G	G
SCRI_RS_227793	G/A	3H	54406932	NA	NA	IPK	NA	NA	Geno_bar	NA	G	G	G	G	G	?	G	G	G	G	G	G	G	G	G	G	G	G	G	G	G	G	G	G	G	G	G	G	G	G	G	G	G	A	G	G	G	G	G
BOPA2_12_30064	A/G	3H	54793321	NA	NA	IPK	NA	NA	Geno_bar	NA	A	A	A	A	A	?	A	A	G	A	A	A	A	A	A	A	A	A	A	A	G	A	A	A	A	A	A	A	A	A	A	A	G	A	A	G	A	G	G
BOPA1_4105-1417	A/C	3H	54950033	NA	NA	IPK	NA	NA	Geno_bar	NA	A	A	A	A	A	?	A	A	A	A	A	A	A	A	A	A	A	A	A	A	A	A	A	A	A	A	A	A	A	A	A	A	A	A	A	A	A	A	A
BOPA1_2391-566	G/C	3H	55590274	NA	NA	IPK	NA	NA	Geno_bar	NA	G	G	G	G	G	?	G	G	G	G	G	G	G	G	G	G	G	G	G	G	G	G	G	G	G	G	G	C	G	G	G	G	G	G	G	G	G	C	G
BOPA2_12_30991	NA	3H	57861686	NA	NA	IPK	NA	NA	Geno_bar	NA	?	?	?	?	?	?	?	?	?	?	?	?	?	?	?	?	?	?	?	?	?	?	?	?	?	?	?	?	?	?	?	?	?	?	?	?	?	?	?
BOPA1_4256-833	C/C	3H	62322435	NA	NA	IPK	NA	NA	Geno_bar	NA	C	C	?	C	?	?	C	C	C	C	C	C	?	C	C	C	C	C	C	C	C	C	C	C	C	C	C	C	C	C	C	C	C	C	C	C	C	C	C
BOPA2_12_30737	NA	3H	63626447	NA	NA	IPK	NA	NA	Geno_bar	NA	?	?	?	?	?	?	?	?	?	?	?	?	?	?	?	?	?	?	?	?	?	?	?	?	?	?	?	?	?	?	?	?	?	?	?	?	?	?	?
BOPA2_12_30474	G/A	3H	63807754	NA	NA	IPK	NA	NA	Geno_bar	NA	G	G	G	G	G	?	G	G	G	G	G	G	G	G	G	G	G	G	G	G	G	G	G	G	G	G	G	G	G	G	G	G	G	G	G	G	G	G	G
BOPA1_2254-156	G/A	3H	64126709	NA	NA	IPK	NA	NA	Geno_bar	NA	G	A	G	G	G	?	A	?	G	G	A	G	A	A	G	A	G	A	A	G	G	G	G	G	G	G	G	A	A	G	A	G	A	G	A	G	G	G	G
BOPA1_7045-950	G/G	3H	64618663	NA	NA	IPK	NA	NA	Geno_bar	NA	G	G	G	G	G	?	G	G	G	G	G	G	G	G	G	G	G	G	G	G	G	G	G	G	G	G	G	G	G	G	G	G	G	G	G	G	G	G	G
BOPA1_6460-355	T/A	3H	64674446	NA	NA	IPK	NA	NA	Geno_bar	NA	T	T	T	T	T	?	T	T	T	T	T	T	T	T	T	T	T	T	T	T	T	T	T	T	T	T	T	T	T	T	T	T	T	T	T	T	T	T	T
SCRI_RS_235603	C/G	3H	66838086	NA	NA	IPK	NA	NA	Geno_bar	NA	C	C	C	C	C	?	C	C	C	C	C	C	C	C	C	?	C	C	C	C	C	C	C	C	C	C	C	C	C	C	C	C	C	C	C	C	C	C	C
SCRI_RS_200297	C/C	3H	66850259	NA	NA	IPK	NA	NA	Geno_bar	NA	C	C	C	C	C	?	C	C	C	C	C	C	C	C	C	C	C	C	C	C	C	C	C	C	C	C	C	C	C	C	C	C	C	C	C	C	C	C	C
BOPA2_12_10532	A/G	3H	67560907	NA	NA	IPK	NA	NA	Geno_bar	NA	A	A	A	A	A	?	A	A	A	A	A	A	A	A	A	A	A	A	A	A	A	A	A	A	A	A	A	A	A	A	A	A	A	A	A	A	A	A	A
BK_08	C/A	3H	67561839	NA	NA	IPK	NA	NA	Geno_bar	NA	C	C	C	C	C	?	C	C	C	C	C	C	C	C	C	C	C	C	C	C	C	C	A	C	C	C	C	C	C	C	C	C	C	C	C	A	C	C	A
SCRI_RS_178915	G/G	3H	68836755	NA	NA	IPK	NA	NA	Geno_bar	NA	G	G	G	G	?	?	G	G	G	G	G	G	G	G	G	G	G	G	G	G	G	G	G	G	G	G	G	G	G	G	G	G	G	G	G	G	G	G	G
SCRI_RS_11338	A/G	3H	68843159	NA	NA	IPK	NA	NA	Geno_bar	NA	A	A	A	A	A	?	A	A	A	A	A	A	A	A	A	A	A	A	A	A	A	A	A	A	A	A	A	A	A	A	A	A	A	A	A	A	A	A	A
SCRI_RS_153735	NA	3H	73432313	NA	NA	IPK	NA	NA	Geno_bar	NA	?	?	?	?	?	?	?	?	?	?	?	?	?	?	?	?	?	?	?	?	?	?	?	?	?	?	?	?	?	?	?	?	?	?	?	?	?	?	?
SCRI_RS_141081	A/G	3H	73433445	NA	NA	IPK	NA	NA	Geno_bar	NA	A	A	A	A	A	?	A	A	A	A	A	A	A	A	A	A	A	A	A	A	A	A	A	A	A	A	A	A	A	G	A	A	A	A	A	A	A	A	A
SCRI_RS_886	A/C	3H	73922602	NA	NA	IPK	NA	NA	Geno_bar	NA	A	A	A	A	?	?	A	A	A	A	A	A	A	A	A	A	A	A	A	A	A	A	A	A	A	A	A	A	A	A	A	A	A	A	A	A	A	A	A
SCRI_RS_239787	NA	3H	73924923	NA	NA	IPK	NA	NA	Geno_bar	NA	?	?	?	?	?	?	?	?	?	?	?	?	?	?	?	?	?	?	?	?	?	?	?	?	?	?	?	?	?	?	?	?	?	?	?	?	?	?	?
SCRI_RS_110693	G/A	3H	75453978	NA	NA	IPK	NA	NA	Geno_bar	NA	G	G	G	G	G	?	G	G	G	G	G	G	G	G	G	G	G	G	G	G	G	G	G	G	G	G	G	G	G	G	G	G	G	G	G	G	G	G	G
SCRI_RS_182479	C/A	3H	75513792	NA	NA	IPK	NA	NA	Geno_bar	NA	C	C	C	C	C	?	C	C	C	C	C	C	C	C	C	C	C	C	C	C	C	C	C	C	C	C	C	C	C	C	C	C	C	C	C	C	C	C	C
SCRI_RS_13433	G/G	3H	75516184	NA	NA	IPK	NA	NA	Geno_bar	NA	G	G	G	G	G	?	G	G	G	G	G	G	G	G	G	G	G	G	G	G	G	G	G	G	G	G	G	G	G	G	G	G	G	G	G	G	G	G	G
BOPA1_6354-1193	A/G	3H	76088289	NA	NA	IPK	NA	NA	Geno_bar	NA	A	A	A	A	A	?	A	A	A	A	A	A	A	A	A	A	A	A	A	A	A	A	A	A	A	A	A	A	A	A	A	A	A	A	A	A	A	A	A
SCRI_RS_185596	G/G	3H	76092138	NA	NA	IPK	NA	NA	Geno_bar	NA	G	G	G	G	G	?	G	G	G	G	G	G	G	G	G	G	G	G	G	G	G	G	G	G	G	G	G	G	G	G	G	G	G	G	G	G	G	G	G
SCRI_RS_149207	G/A	3H	78938565	NA	NA	IPK	NA	NA	Geno_bar	NA	G	A	A	A	A	?	A	A	A	A	A	A	A	A	A	A	A	A	A	A	A	A	A	A	A	A	A	A	A	A	A	A	A	A	A	A	A	A	A
SCRI_RS_230096	G/G	3H	80216924	NA	NA	IPK	NA	NA	Geno_bar	NA	G	G	G	G	G	?	G	G	G	G	G	G	G	G	G	G	G	G	G	G	G	G	G	G	G	G	G	G	G	G	G	G	G	G	G	G	G	G	G
BOPA2_12_31122	G/A	3H	81047480	NA	NA	IPK	NA	NA	Geno_bar	NA	G	G	G	G	G	?	G	G	A	G	G	G	G	G	G	G	G	G	A	G	G	G	G	G	G	G	G	G	G	A	G	G	G	G	G	G	G	G	G
SCRI_RS_205999	A/C	3H	83331503	NA	NA	IPK	NA	NA	Geno_bar	NA	A	A	A	A	A	?	A	A	A	A	A	A	A	A	A	A	A	A	A	A	A	A	A	A	A	A	A	A	A	A	A	A	A	A	A	A	A	A	A
SCRI_RS_205711	A/A	3H	84066322	NA	NA	IPK	NA	NA	Geno_bar	NA	A	A	A	A	A	?	A	A	A	A	A	A	A	A	A	A	A	A	A	A	A	A	A	A	A	A	A	A	A	A	A	A	A	A	A	A	A	A	A
SCRI_RS_166244	C/G	3H	85842778	NA	NA	IPK	NA	NA	Geno_bar	NA	C	C	C	C	G	?	C	C	C	C	C	C	C	C	C	C	C	C	C	C	C	C	C	C	C	C	C	C	C	C	C	C	C	C	C	C	C	C	C
BOPA2_12_31009	A/T	3H	86150226	NA	NA	IPK	NA	NA	Geno_bar	NA	A	A	A	A	A	?	A	A	A	A	A	A	A	A	A	A	A	A	A	A	A	A	A	A	A	A	A	A	A	A	A	A	A	A	A	A	A	A	A
SCRI_RS_189045	G/A	3H	88695597	NA	NA	IPK	NA	NA	Geno_bar	NA	G	G	G	G	G	?	G	G	G	G	G	G	G	G	G	G	G	G	G	G	G	G	G	G	G	G	G	G	G	G	G	G	G	G	G	G	G	G	G
BOPA2_12_11069	G/G	3H	95272209	NA	NA	IPK	NA	NA	Geno_bar	NA	G	G	G	G	G	?	G	G	G	G	G	G	G	G	G	G	G	G	G	G	G	G	G	G	G	G	G	G	G	G	G	G	G	G	G	G	G	G	G
SCRI_RS_219247	C/C	3H	101184493	NA	NA	IPK	NA	NA	Geno_bar	NA	C	C	C	C	C	?	C	C	C	C	C	C	C	C	C	C	C	C	C	C	C	C	C	C	C	C	C	C	C	C	C	C	C	C	C	C	C	C	C
BOPA2_12_20264	T/T	3H	102209568	NA	NA	IPK	NA	NA	Geno_bar	NA	T	T	T	T	T	?	T	T	T	T	T	T	T	T	T	T	T	T	T	T	T	T	T	T	T	T	T	T	T	T	T	T	T	T	T	T	T	T	T
BOPA2_12_30467	T/A	3H	103832919	NA	NA	IPK	NA	NA	Geno_bar	NA	T	T	T	T	T	?	T	T	T	T	T	T	T	T	T	T	T	T	T	T	T	T	T	T	T	T	T	T	T	T	T	T	T	T	T	T	T	T	T
BOPA2_12_30721	A/G	3H	111849845	NA	NA	IPK	NA	NA	Geno_bar	NA	A	A	A	A	A	?	A	A	A	A	A	A	A	A	A	A	A	A	A	A	A	A	A	A	A	A	A	A	A	A	A	A	A	A	A	A	A	A	A
BOPA2_12_30809	G/A	3H	115794456	NA	NA	IPK	NA	NA	Geno_bar	NA	G	G	G	G	G	?	G	G	G	G	G	G	G	G	G	G	G	G	G	G	G	G	G	G	G	G	G	G	G	G	G	G	G	G	G	G	G	G	G
BK_06	A/G	3H	119252842	NA	NA	IPK	NA	NA	Geno_bar	NA	A	A	A	A	A	?	A	A	A	A	A	A	A	A	A	A	A	A	A	A	A	A	A	A	A	A	A	A	A	A	A	A	A	A	A	A	A	A	A
BOPA2_12_30583	G/G	3H	120307150	NA	NA	IPK	NA	NA	Geno_bar	NA	G	G	G	G	G	?	G	G	G	G	G	G	G	G	G	G	G	G	G	G	G	G	G	G	G	G	G	G	G	G	G	G	G	G	G	G	G	G	G
BOPA2_12_11102	G/A	3H	122398053	NA	NA	IPK	NA	NA	Geno_bar	NA	G	A	A	A	A	?	G	G	A	G	G	G	G	G	G	G	G	G	G	G	G	G	G	G	G	G	G	G	G	G	G	G	G	G	A	G	G	G	G
BOPA2_12_31015	G/A	3H	124057392	NA	NA	IPK	NA	NA	Geno_bar	NA	G	?	A	A	G	?	G	A	A	G	G	G	G	G	G	G	G	G	A	G	G	G	G	G	G	G	G	G	G	G	G	G	A	G	G	G	G	G	G
BOPA2_12_30922	A/T	3H	124689523	NA	NA	IPK	NA	NA	Geno_bar	NA	A	A	T	T	T	?	T	T	T	T	T	T	T	T	T	T	T	T	T	T	T	T	T	T	T	T	T	A	T	T	T	T	T	T	T	T	T	T	A
BOPA2_12_30923	G/A	3H	124689679	NA	NA	IPK	NA	NA	Geno_bar	NA	G	G	G	G	G	?	G	G	G	G	G	G	G	G	G	G	G	G	G	G	G	G	G	G	G	G	G	G	G	G	G	G	G	G	G	G	G	G	G
BOPA1_2838-663	G/C	3H	142551916	NA	NA	IPK	NA	NA	Geno_bar	NA	G	G	G	G	G	?	G	G	G	G	G	G	G	G	G	G	G	G	G	G	G	G	G	G	G	G	G	G	G	G	G	G	G	G	G	G	G	G	G
BOPA2_12_11387	G/G	3H	142771477	NA	NA	IPK	NA	NA	Geno_bar	NA	G	G	G	G	G	?	G	G	G	G	G	G	G	G	G	G	G	G	G	G	G	G	G	G	G	G	G	G	G	G	G	G	G	G	G	G	G	G	G
BOPA1_ABC13089-1-2-478	G/A	3H	149816719	NA	NA	IPK	NA	NA	Geno_bar	NA	G	G	G	G	G	?	A	G	A	A	A	A	G	A	A	A	A	A	G	A	A	A	A	G	A	A	A	A	A	A	A	A	A	A	G	A	A	G	G
BOPA2_12_11511	A/A	3H	155123442	NA	NA	IPK	NA	NA	Geno_bar	NA	A	A	A	A	A	?	A	A	A	A	A	A	A	A	A	A	A	A	A	A	A	A	A	A	A	A	A	A	A	A	A	A	A	A	A	A	A	A	A
BOPA1_3892-2472	G/C	3H	158707482	NA	NA	IPK	NA	NA	Geno_bar	NA	G	G	G	G	G	?	G	G	G	G	G	G	G	G	G	G	G	G	G	G	G	G	G	G	G	G	G	G	G	G	G	G	G	G	G	G	G	G	G
BOPA2_12_20037	A/G	3H	158717934	NA	NA	IPK	NA	NA	Geno_bar	NA	A	?	G	G	A	?	G	G	G	G	G	A	G	G	G	G	G	A	G	G	G	G	G	G	A	G	A	A	G	A	G	G	G	G	G	G	G	G	G
SCRI_RS_175073	C/C	3H	160585964	NA	NA	IPK	NA	NA	Geno_bar	NA	C	C	C	C	C	?	C	C	C	C	C	C	C	C	C	C	C	C	C	C	C	C	C	C	C	C	C	C	C	C	C	C	C	C	C	C	C	C	C
BOPA2_12_10233	A/G	3H	167103638	NA	NA	IPK	NA	NA	Geno_bar	NA	A	A	A	A	A	?	A	A	A	A	A	A	A	A	A	A	A	A	A	A	A	A	A	A	A	A	A	A	A	A	A	A	A	A	A	A	A	A	A
BOPA1_5058-404	C/C	3H	169952332	NA	NA	IPK	NA	NA	Geno_bar	NA	C	C	C	C	C	?	C	C	C	C	C	C	C	C	C	C	C	C	C	C	C	C	C	C	C	C	C	C	C	C	C	C	C	C	C	C	C	C	C
BOPA2_12_11265	G/G	3H	183696396	NA	NA	IPK	NA	NA	Geno_bar	NA	G	G	G	G	G	?	G	G	G	G	G	G	G	G	G	G	G	G	G	G	G	G	G	G	G	G	G	G	G	G	G	G	G	G	G	G	G	G	G
BOPA2_12_30262	A/G	3H	184992490	NA	NA	IPK	NA	NA	Geno_bar	NA	A	G	A	G	A	?	A	A	A	A	A	A	A	A	A	A	A	A	A	A	A	A	A	A	A	A	A	A	A	A	A	A	A	A	A	A	A	A	A
BOPA1_CONSENSUSGBS0508-1	G/A	3H	186950158	NA	NA	IPK	NA	NA	Geno_bar	NA	G	G	G	G	G	?	G	G	G	G	G	G	G	G	G	G	G	G	G	G	G	G	G	G	G	G	G	G	G	G	G	G	G	G	G	G	G	G	G
BOPA2_12_10391	C/A	3H	190503279	NA	NA	IPK	NA	NA	Geno_bar	NA	C	C	C	C	C	?	C	C	C	C	C	C	C	C	C	C	C	C	C	C	C	C	C	C	C	C	C	C	C	C	C	C	C	C	C	C	C	C	C
SCRI_RS_128706	A/G	3H	197445741	NA	NA	IPK	NA	NA	Geno_bar	NA	A	G	G	A	A	?	A	?	A	A	A	A	A	G	A	A	G	A	G	A	A	A	A	A	A	A	A	A	A	A	A	A	A	A	A	A	A	A	A
BOPA1_ABC10667-1-1-288	A/A	3H	198409081	NA	NA	IPK	NA	NA	Geno_bar	NA	A	A	A	A	A	?	A	A	A	A	A	A	A	A	A	A	A	A	A	A	A	A	A	A	A	A	A	A	A	A	A	A	A	A	A	A	A	A	A
BOPA1_6681-314	G/G	3H	201162978	NA	NA	IPK	NA	NA	Geno_bar	NA	G	G	G	G	G	?	G	G	G	G	G	G	G	G	G	G	G	G	G	G	G	G	G	G	G	G	G	G	G	G	G	G	G	G	G	G	G	G	G
BOPA2_12_30799	G/A	3H	202344467	NA	NA	IPK	NA	NA	Geno_bar	NA	G	G	G	G	G	?	G	G	A	G	G	G	G	A	G	G	G	G	G	G	G	G	A	G	A	G	A	A	G	A	G	G	A	G	G	G	G	G	G
SCRI_RS_142442	G/C	3H	208364430	NA	NA	IPK	NA	NA	Geno_bar	NA	G	G	G	G	G	?	G	G	G	G	G	G	G	G	G	G	G	G	G	G	G	G	G	G	G	G	G	G	G	G	G	G	G	G	G	G	G	G	G
SCRI_RS_173916	T/T	3H	208364495	NA	NA	IPK	NA	NA	Geno_bar	NA	T	T	T	T	T	?	T	T	T	T	T	T	T	T	T	T	T	T	T	T	T	T	T	T	T	T	T	T	T	T	T	T	T	T	T	T	T	T	T
SCRI_RS_186341	G/A	3H	208365969	NA	NA	IPK	NA	NA	Geno_bar	NA	G	A	G	G	G	?	G	G	G	G	G	G	G	G	G	G	G	G	G	G	G	G	G	G	G	G	G	G	G	G	G	G	G	G	G	G	G	G	G
SCRI_RS_223894	G/A	3H	209056543	NA	NA	IPK	NA	NA	Geno_bar	NA	G	G	G	G	G	?	G	G	G	G	G	G	G	G	G	G	G	G	G	G	G	G	G	G	G	G	G	G	G	G	G	G	G	G	G	G	G	G	G
BOPA2_12_11295	A/A	3H	209728149	NA	NA	IPK	NA	NA	Geno_bar	NA	A	A	A	A	A	?	A	A	A	A	A	A	A	A	A	A	A	A	A	A	A	A	A	A	A	A	A	A	A	A	A	A	A	A	A	A	A	A	A
SCRI_RS_141166	G/G	3H	212003870	NA	NA	IPK	NA	NA	Geno_bar	NA	G	G	G	G	G	?	G	G	G	G	G	G	G	G	G	G	G	G	G	G	G	G	G	G	G	G	G	G	G	G	G	G	G	G	G	G	G	G	G
SCRI_RS_207180	C/G	3H	212019507	NA	NA	IPK	NA	NA	Geno_bar	NA	C	C	C	C	C	?	C	C	C	C	C	C	C	C	C	C	C	C	C	C	C	C	C	C	C	C	C	C	C	C	C	C	C	C	C	C	C	C	C
SCRI_RS_222735	A/C	3H	212834873	NA	NA	IPK	NA	NA	Geno_bar	NA	A	A	A	A	A	?	A	A	A	A	A	A	A	A	A	A	A	A	A	A	A	A	A	A	A	A	A	A	A	A	A	A	A	A	A	A	A	A	A
SCRI_RS_11126	G/A	3H	213337053	NA	NA	IPK	NA	NA	Geno_bar	NA	G	A	A	A	A	?	A	A	A	A	A	A	A	A	A	A	A	A	A	A	A	A	A	A	A	A	A	A	A	A	A	A	A	A	A	A	A	A	A
SCRI_RS_159312	A/C	3H	216085411	NA	NA	IPK	NA	NA	Geno_bar	NA	A	A	A	A	A	?	A	A	A	A	A	A	A	A	A	A	A	A	A	A	A	A	A	A	A	A	A	A	A	A	A	A	A	A	A	A	A	A	A
BOPA2_12_30618	G/C	3H	216876923	NA	NA	IPK	NA	NA	Geno_bar	NA	G	G	G	G	G	?	G	G	G	G	G	G	G	G	G	G	G	G	G	G	G	G	G	G	G	G	G	G	G	G	G	G	G	G	G	G	G	G	G
SCRI_RS_186768	T/A	3H	219522094	NA	NA	IPK	NA	NA	Geno_bar	NA	T	T	T	T	A	?	A	?	?	?	?	?	?	?	?	?	?	?	?	?	?	?	?	?	?	?	?	A	?	?	?	?	?	?	?	?	?	A	?
BOPA1_ABC04214-1-2-360	G/G	3H	219956193	NA	NA	IPK	NA	NA	Geno_bar	NA	G	G	G	G	G	?	G	G	G	G	G	G	G	G	G	G	G	G	G	G	G	G	G	G	G	G	G	G	G	G	G	G	G	G	G	G	G	G	G
SCRI_RS_164254	C/C	3H	219971157	NA	NA	IPK	NA	NA	Geno_bar	NA	C	C	C	C	C	?	C	C	C	C	C	C	C	C	C	C	C	C	C	C	C	C	C	C	C	C	C	C	C	C	C	C	C	C	C	C	C	C	C
SCRI_RS_169606	G/A	3H	221851139	NA	NA	IPK	NA	NA	Geno_bar	NA	G	G	G	A	A	?	G	G	G	G	G	G	G	G	G	G	G	G	G	G	G	G	G	G	G	G	G	G	G	G	G	G	G	G	G	G	G	G	G
BOPA1_ABC04826-1-1-174	G/A	3H	226364211	NA	NA	IPK	NA	NA	Geno_bar	NA	G	G	G	G	G	?	G	G	G	G	G	G	G	G	G	G	G	G	G	G	G	G	G	G	G	G	G	G	G	G	G	G	G	G	G	G	G	G	G
BOPA2_12_21411	G/A	3H	232458778	NA	NA	IPK	NA	NA	Geno_bar	NA	G	G	G	G	G	?	G	G	G	G	G	G	G	G	G	G	G	G	G	G	G	G	G	G	G	G	G	G	G	G	G	G	G	G	G	G	G	G	G
BOPA1_1630-1150	C/G	3H	238600422	NA	NA	IPK	NA	NA	Geno_bar	NA	C	C	C	C	C	?	C	C	C	C	C	C	C	C	C	C	C	C	C	C	C	C	C	C	C	C	C	C	C	C	C	C	C	C	C	C	C	C	C
BOPA2_12_30318	G/A	3H	256194881	NA	NA	IPK	NA	NA	Geno_bar	NA	G	G	G	G	G	?	G	G	G	G	G	G	G	G	G	G	G	G	G	G	G	G	G	G	G	G	G	G	G	G	G	G	G	G	G	G	G	G	G
BOPA1_5657-1187	A/A	3H	259755368	NA	NA	IPK	NA	NA	Geno_bar	NA	A	A	A	A	A	?	A	A	A	A	A	A	A	A	A	A	A	A	A	A	A	A	A	A	A	A	A	A	A	A	A	A	A	A	A	A	A	A	A
BOPA2_12_30130	C/G	3H	261024159	NA	NA	IPK	NA	NA	Geno_bar	NA	C	G	G	G	G	?	G	G	G	G	C	G	G	G	G	G	G	G	G	G	G	G	G	G	G	G	G	G	G	G	G	G	G	G	G	G	G	G	G
BOPA1_CONSENSUSGBS0471-1	G/C	3H	267704766	NA	NA	IPK	NA	NA	Geno_bar	NA	G	G	G	G	G	?	G	G	G	G	G	G	G	G	G	G	G	G	G	G	G	G	G	G	G	G	G	G	G	G	G	G	G	G	G	G	G	G	G
BOPA2_12_11518	G/C	3H	271769474	NA	NA	IPK	NA	NA	Geno_bar	NA	G	G	C	C	C	?	C	C	C	C	C	C	C	C	C	C	C	C	C	C	C	C	C	C	C	C	C	C	C	C	C	C	C	C	C	C	C	C	C
BOPA2_12_30622	G/A	3H	279062017	NA	NA	IPK	NA	NA	Geno_bar	NA	G	G	G	G	G	?	G	G	G	G	G	G	G	G	G	G	G	G	G	G	G	G	G	G	G	G	G	G	G	G	G	G	G	G	G	G	G	G	G
SCRI_RS_160464	G/A	3H	286351416	NA	NA	IPK	NA	NA	Geno_bar	NA	G	G	G	G	A	?	G	G	G	A	G	G	A	G	G	G	G	G	G	G	G	G	G	G	G	G	G	G	G	G	G	G	G	G	G	A	G	G	G
BOPA2_12_20591	A/G	3H	286996551	NA	NA	IPK	NA	NA	Geno_bar	NA	A	A	A	A	G	?	A	A	A	A	A	A	A	A	A	A	A	A	A	A	A	A	A	A	A	A	A	A	A	A	A	A	A	A	A	A	A	G	G
SCRI_RS_194233	G/A	3H	288636835	NA	NA	IPK	NA	NA	Geno_bar	NA	G	G	G	G	G	?	G	G	G	G	G	G	G	G	G	G	G	G	G	G	G	G	G	G	G	G	G	G	G	G	G	G	G	G	G	G	G	G	G
BOPA1_2588-229	A/G	3H	294750664	NA	NA	IPK	NA	NA	Geno_bar	NA	A	A	A	A	A	?	A	A	A	A	A	A	A	A	A	A	A	A	A	A	A	A	A	A	A	A	A	A	A	A	A	A	A	A	A	A	A	A	A
BOPA2_12_31372	G/A	3H	298534459	NA	NA	IPK	NA	NA	Geno_bar	NA	G	G	G	G	G	?	G	A	G	G	G	G	G	A	G	G	G	G	G	G	G	G	G	G	G	G	G	G	G	G	G	A	G	G	A	G	G	G	G
SCRI_RS_126246	A/A	3H	302789689	NA	NA	IPK	NA	NA	Geno_bar	NA	A	A	A	A	A	?	A	A	A	A	A	A	A	A	A	A	A	A	A	A	A	A	A	A	A	A	A	A	A	A	A	A	A	A	A	A	A	A	A
SCRI_RS_157048	G/A	3H	306943780	NA	NA	IPK	NA	NA	Geno_bar	NA	G	G	G	G	G	?	G	G	G	G	G	G	G	G	G	G	G	G	G	G	G	G	G	G	G	G	G	G	G	G	G	G	G	G	G	G	G	G	G
SCRI_RS_171453	C/A	3H	306969909	NA	NA	IPK	NA	NA	Geno_bar	NA	C	C	C	C	C	?	C	C	C	C	C	C	C	C	C	C	C	C	C	C	C	C	A	C	C	C	C	C	C	C	A	C	C	C	C	C	C	C	C
SCRI_RS_170765	G/G	3H	315704525	NA	NA	IPK	NA	NA	Geno_bar	NA	G	G	G	G	G	?	G	G	G	G	G	G	G	G	G	G	G	G	G	G	G	G	G	G	G	G	G	G	G	G	G	G	G	G	G	G	G	G	G
SCRI_RS_120315	A/G	3H	319227973	NA	NA	IPK	NA	NA	Geno_bar	NA	A	A	A	A	A	?	A	A	A	A	G	G	G	G	G	G	G	G	A	A	A	A	A	G	A	A	A	G	A	A	A	A	A	A	A	A	A	A	A
BOPA1_10248-954	NA	3H	319229522	NA	NA	IPK	NA	NA	Geno_bar	NA	?	?	?	?	?	?	?	?	?	?	?	?	?	?	?	?	?	?	?	?	?	?	?	?	?	?	?	?	?	?	?	?	?	?	?	?	?	?	?
SCRI_RS_212864	A/A	3H	322726042	NA	NA	IPK	NA	NA	Geno_bar	NA	A	A	A	A	A	?	A	A	A	A	A	A	A	A	A	A	A	A	A	A	A	A	A	A	A	A	A	A	A	A	A	A	A	A	A	A	A	A	A
SCRI_RS_176264	G/G	3H	324439025	NA	NA	IPK	NA	NA	Geno_bar	NA	G	G	G	G	G	?	G	G	G	G	G	G	G	G	G	G	G	G	G	G	G	G	G	G	G	G	G	G	G	G	G	G	G	G	G	G	G	G	G
SCRI_RS_150370	G/G	3H	326718719	NA	NA	IPK	NA	NA	Geno_bar	NA	G	G	G	G	G	?	G	G	G	G	G	G	G	G	G	G	G	G	G	G	G	G	G	G	G	G	G	G	G	G	G	G	G	G	G	G	G	G	G
SCRI_RS_150800	G/G	3H	327139056	NA	NA	IPK	NA	NA	Geno_bar	NA	G	G	G	G	G	?	G	G	G	G	G	G	G	G	G	G	G	G	G	G	G	G	G	G	G	G	G	G	G	G	G	G	G	G	G	G	G	G	G
BOPA1_5020-145	A/G	3H	331630913	NA	NA	IPK	NA	NA	Geno_bar	NA	A	G	G	G	G	?	G	G	G	G	G	G	G	G	G	G	G	G	G	G	G	G	G	G	G	G	G	A	G	G	G	G	G	G	G	G	G	G	G
SCRI_RS_200294	C/C	3H	331632890	NA	NA	IPK	NA	NA	Geno_bar	NA	C	C	C	C	C	?	C	C	C	C	C	C	C	C	C	C	C	C	C	C	C	C	C	C	C	C	C	C	C	C	C	C	C	C	C	C	C	C	C
SCRI_RS_158967	G/G	3H	331936456	NA	NA	IPK	NA	NA	Geno_bar	NA	G	G	G	G	G	?	G	G	G	G	G	G	G	G	G	G	G	G	G	G	G	G	G	G	G	G	G	G	G	G	G	G	G	G	G	G	G	G	G
BOPA1_6171-956	G/A	3H	333550523	NA	NA	IPK	NA	NA	Geno_bar	NA	G	G	G	G	G	?	G	G	G	G	G	G	G	G	G	G	G	A	G	G	G	G	G	G	G	G	G	G	G	A	G	G	G	G	G	G	G	G	G
SCRI_RS_137787	A/A	3H	335672632	NA	NA	IPK	NA	NA	Geno_bar	NA	A	A	A	A	A	?	A	A	A	A	A	A	A	A	A	A	A	A	A	A	A	A	A	A	A	A	A	A	A	A	A	A	A	A	A	A	A	A	A
BOPA1_4707-421	G/A	3H	336499705	NA	NA	IPK	NA	NA	Geno_bar	NA	G	G	G	G	A	?	G	G	G	G	G	G	G	G	G	G	G	G	G	G	G	G	G	G	G	G	G	G	G	G	G	G	G	G	G	G	G	G	G
SCRI_RS_167084	C/G	3H	336951657	NA	NA	IPK	NA	NA	Geno_bar	NA	C	C	C	C	G	?	C	C	C	C	C	C	C	C	C	C	C	C	C	C	C	C	C	C	C	C	C	C	C	C	C	C	C	C	C	C	C	C	C
SCRI_RS_153723	G/G	3H	339064605	NA	NA	IPK	NA	NA	Geno_bar	NA	G	G	G	G	G	?	G	G	G	G	G	G	G	G	G	G	G	G	G	G	G	G	G	G	G	G	G	G	G	G	G	G	G	G	G	G	G	G	G
SCRI_RS_210160	A/T	3H	339687587	NA	NA	IPK	NA	NA	Geno_bar	NA	A	A	T	A	A	?	T	T	T	T	T	T	T	T	T	T	A	T	T	T	T	T	T	T	T	T	T	T	T	T	T	T	T	T	T	T	T	T	T
BOPA1_2861-1941	C/G	3H	341217274	NA	NA	IPK	NA	NA	Geno_bar	NA	C	G	G	G	G	?	G	G	G	G	G	G	G	G	G	G	G	G	G	G	G	G	G	G	G	G	G	G	G	G	G	G	G	G	G	G	G	G	G
SCRI_RS_151545	G/A	3H	344080732	NA	NA	IPK	NA	NA	Geno_bar	NA	G	G	G	G	G	?	G	G	G	G	G	G	G	G	G	G	G	G	G	G	G	G	G	G	G	G	G	G	G	G	G	G	G	G	G	G	G	G	G
SCRI_RS_214259	NA	3H	344982122	NA	NA	IPK	NA	NA	Geno_bar	NA	?	?	?	?	?	?	?	?	?	?	?	?	?	?	?	?	?	?	?	?	?	?	?	?	?	?	?	?	?	?	?	?	?	?	?	?	?	?	?
SCRI_RS_156426	C/C	3H	344983470	NA	NA	IPK	NA	NA	Geno_bar	NA	C	C	C	C	C	?	C	C	C	C	C	C	C	C	C	C	C	C	C	C	C	C	C	C	C	C	C	C	C	C	C	C	C	C	C	C	C	C	C
SCRI_RS_214796	G/A	3H	345391718	NA	NA	IPK	NA	NA	Geno_bar	NA	G	G	G	G	G	?	G	G	G	G	G	G	G	G	G	G	G	G	G	G	G	G	G	G	G	G	G	G	G	G	G	G	G	G	G	G	G	G	G
SCRI_RS_181347	A/G	3H	348709270	NA	NA	IPK	NA	NA	Geno_bar	NA	A	A	A	A	A	?	A	A	A	A	A	A	A	A	A	A	A	A	A	A	A	A	A	A	A	A	A	A	A	A	A	A	A	A	A	A	A	A	A
SCRI_RS_111312	A/G	3H	350099326	NA	NA	IPK	NA	NA	Geno_bar	NA	A	A	A	A	A	?	G	A	A	A	A	A	A	A	A	A	A	A	A	A	A	A	A	A	A	A	A	A	A	A	A	A	A	A	A	A	A	A	A
SCRI_RS_209249	C/A	3H	350632762	NA	NA	IPK	NA	NA	Geno_bar	NA	C	A	C	C	C	?	A	C	C	C	C	C	C	C	C	C	C	C	C	C	C	C	C	C	C	C	C	C	C	C	C	C	C	C	C	C	C	C	C
SCRI_RS_65878	A/A	3H	352346907	NA	NA	IPK	NA	NA	Geno_bar	NA	A	A	A	A	A	?	A	A	A	A	A	A	A	A	A	A	A	A	A	A	A	A	A	A	A	A	A	A	A	A	A	A	A	A	A	A	A	A	A
SCRI_RS_178900	G/G	3H	352961796	NA	NA	IPK	NA	NA	Geno_bar	NA	G	G	G	G	G	?	G	G	G	G	G	G	G	G	G	G	G	G	G	G	G	G	G	G	G	G	G	G	G	G	G	G	G	G	G	G	G	G	G
SCRI_RS_165264	C/A	3H	353175383	NA	NA	IPK	NA	NA	Geno_bar	NA	C	C	C	C	C	?	C	C	C	C	C	C	C	C	C	C	C	C	C	C	C	C	C	C	C	C	C	C	C	C	C	C	C	C	C	C	C	C	C
SCRI_RS_215085	G/C	3H	353175558	NA	NA	IPK	NA	NA	Geno_bar	NA	G	G	G	G	G	?	G	G	G	G	G	G	G	G	G	G	G	G	G	G	G	G	G	G	G	G	G	G	G	G	G	G	G	G	G	G	G	G	G
SCRI_RS_906	G/A	3H	353176762	NA	NA	IPK	NA	NA	Geno_bar	NA	G	G	G	G	G	?	G	G	G	G	G	G	G	G	G	G	G	G	G	G	G	G	G	G	G	G	G	G	G	G	G	G	G	G	G	G	G	G	G
BOPA1_ABC05852-1-2-658	G/G	3H	354288728	NA	NA	IPK	NA	NA	Geno_bar	NA	G	G	G	G	G	?	G	G	G	G	G	G	G	G	G	G	G	G	G	G	G	G	G	G	G	G	G	G	G	G	G	G	G	G	G	G	G	G	G
BOPA2_12_10784	A/T	3H	355986205	NA	NA	IPK	NA	NA	Geno_bar	NA	A	T	T	T	T	?	A	A	A	A	A	A	A	A	A	A	A	A	A	A	A	A	A	A	A	A	A	A	A	A	A	A	A	A	A	A	A	A	A
SCRI_RS_186504	A/G	3H	357118532	NA	NA	IPK	NA	NA	Geno_bar	NA	A	A	G	G	A	?	G	G	G	G	G	G	G	G	G	G	G	G	G	A	G	G	G	G	G	G	G	G	G	G	G	G	G	G	G	G	A	G	G
SCRI_RS_220070	G/A	3H	357949130	NA	NA	IPK	NA	NA	Geno_bar	NA	G	G	G	G	G	?	G	G	G	G	G	G	G	G	G	G	G	G	G	G	G	G	G	G	G	G	G	G	G	G	G	G	G	G	G	G	G	G	G
SCRI_RS_191131	G/A	3H	358888766	NA	NA	IPK	NA	NA	Geno_bar	NA	G	A	G	G	A	?	A	A	A	A	A	A	A	A	A	A	A	A	A	A	A	A	A	A	A	A	A	A	A	A	A	A	A	A	A	A	A	A	A
SCRI_RS_12851	G/A	3H	359509768	NA	NA	IPK	NA	NA	Geno_bar	NA	G	A	A	A	A	?	A	A	A	A	A	A	A	A	A	A	A	A	A	A	A	A	A	A	A	A	A	A	A	A	A	A	A	A	A	A	A	A	A
BOPA2_12_30126	A/G	3H	360097463	NA	NA	IPK	NA	NA	Geno_bar	NA	A	A	A	A	A	?	A	A	A	A	A	A	A	A	A	A	A	A	A	A	A	A	A	A	A	A	A	A	A	A	A	A	A	A	A	A	A	A	A
BOPA1_3567-112	A/G	3H	361099771	NA	NA	IPK	NA	NA	Geno_bar	NA	A	G	G	G	G	?	G	G	G	G	G	G	G	G	G	G	G	G	G	G	G	G	G	G	G	G	G	G	G	G	G	G	G	G	A	G	G	G	G
SCRI_RS_221896	G/A	3H	362488437	NA	NA	IPK	NA	NA	Geno_bar	NA	G	G	G	G	G	?	G	A	G	G	G	G	G	G	G	G	G	G	G	G	G	A	A	A	A	G	A	G	G	G	G	G	G	G	A	A	G	A	G
BOPA1_ABC04375-1-1-173	G/C	3H	364646768	NA	NA	IPK	NA	NA	Geno_bar	NA	G	G	G	G	G	?	G	G	G	G	G	G	G	G	G	G	G	G	G	G	G	G	G	G	G	G	G	G	G	G	G	G	G	G	G	G	G	G	G
BOPA1_2027-1307	A/C	3H	367111723	NA	NA	IPK	NA	NA	Geno_bar	NA	A	A	A	A	A	?	A	A	A	A	A	A	A	A	A	A	A	A	A	A	A	A	A	A	A	A	A	A	A	A	A	A	A	A	A	A	A	A	A
BOPA1_ABC11783-1-1-99	C/A	3H	367856122	NA	NA	IPK	NA	NA	Geno_bar	NA	C	C	C	C	C	?	C	C	C	C	C	C	C	C	C	C	C	C	C	C	C	C	C	C	C	C	C	C	C	C	C	C	C	C	C	C	C	C	C
BOPA1_6818-411	C/A	3H	370217575	NA	NA	IPK	NA	NA	Geno_bar	NA	C	C	C	C	C	?	A	C	C	C	C	C	C	C	C	C	C	C	C	C	C	C	C	C	C	C	C	C	C	A	C	A	C	C	C	C	A	C	C
SCRI_RS_213411	A/C	3H	373102491	NA	NA	IPK	NA	NA	Geno_bar	NA	A	A	A	A	A	?	A	A	A	A	A	A	A	A	A	A	A	A	A	A	A	A	A	A	A	A	A	A	A	A	A	A	A	A	A	A	A	A	A
SCRI_RS_128491	G/A	3H	373322670	NA	NA	IPK	NA	NA	Geno_bar	NA	G	A	A	A	G	?	G	G	G	G	G	G	G	G	G	G	G	G	G	G	G	G	G	G	G	G	G	G	G	G	G	G	G	G	G	G	A	G	G
BOPA1_ABC14167-1-2-250	A/G	3H	373635443	NA	NA	IPK	NA	NA	Geno_bar	NA	A	A	A	A	A	?	A	A	A	A	A	A	A	A	A	A	A	A	A	A	A	A	A	A	A	A	A	A	A	A	A	A	A	A	A	A	A	A	A
BOPA1_2751-2205	A/A	3H	374141067	NA	NA	IPK	NA	NA	Geno_bar	NA	A	A	A	A	A	?	A	A	A	A	A	A	A	A	A	A	A	A	A	A	A	A	A	A	A	A	A	A	A	A	A	A	A	A	A	A	A	A	A
SCRI_RS_176023	G/A	3H	376566701	NA	NA	IPK	NA	NA	Geno_bar	NA	G	G	G	G	G	?	G	G	G	G	G	G	G	G	G	G	G	G	G	G	G	G	G	G	G	G	G	G	G	G	G	G	A	G	G	G	G	G	G
SCRI_RS_174254	C/A	3H	377136416	NA	NA	IPK	NA	NA	Geno_bar	NA	C	C	C	C	C	?	C	C	C	C	C	C	C	C	C	C	C	C	C	C	C	C	C	C	C	C	C	C	C	C	C	C	C	C	C	C	C	C	C
BOPA1_4728-1735	A/G	3H	377137385	NA	NA	IPK	NA	NA	Geno_bar	NA	A	A	G	G	A	?	A	A	A	A	A	A	A	A	A	A	A	A	A	A	A	A	A	A	A	A	A	G	A	A	A	A	A	A	A	A	A	A	A
SCRI_RS_182282	NA	3H	378244754	NA	NA	IPK	NA	NA	Geno_bar	NA	?	?	?	?	?	?	?	?	?	?	?	?	?	?	?	?	?	?	?	?	?	?	?	?	?	?	?	?	?	?	?	?	?	?	?	?	?	?	?
BOPA1_CONSENSUSGBS0697-1	C/A	3H	378660028	NA	NA	IPK	NA	NA	Geno_bar	NA	C	C	C	C	C	?	C	C	C	C	C	C	C	C	C	C	C	C	C	C	C	C	C	C	C	C	C	C	C	C	C	C	C	C	C	C	C	C	C
SCRI_RS_152198	G/A	3H	380464060	NA	NA	IPK	NA	NA	Geno_bar	NA	G	G	G	G	A	?	G	G	G	G	G	G	G	G	G	G	G	G	G	G	G	G	G	G	G	G	G	G	G	G	G	G	G	G	G	G	G	G	G
BOPA2_12_31502	G/A	3H	380655082	NA	NA	IPK	NA	NA	Geno_bar	NA	G	G	G	G	A	?	G	G	G	G	G	G	G	G	G	G	G	G	G	G	G	G	G	G	G	G	G	G	G	G	G	G	G	G	G	G	G	G	G
SCRI_RS_137552	A/C	3H	381163587	NA	NA	IPK	NA	NA	Geno_bar	NA	A	C	C	C	A	?	A	A	A	A	A	A	A	A	A	A	A	A	A	A	A	A	A	A	A	A	A	A	A	A	A	A	A	A	A	A	A	A	A
BOPA2_12_31010	G/A	3H	386171488	NA	NA	IPK	NA	NA	Geno_bar	NA	G	G	G	G	G	?	G	G	G	G	G	G	G	G	G	G	G	G	G	G	G	G	G	G	G	G	G	G	G	G	G	G	G	G	G	G	G	G	G
SCRI_RS_193684	G/A	3H	386481310	NA	NA	IPK	NA	NA	Geno_bar	NA	G	G	G	G	G	?	G	G	G	G	G	G	G	G	G	G	G	G	G	G	G	G	G	G	G	G	G	A	G	G	G	G	G	G	G	G	G	G	G
SCRI_RS_2523	G/A	3H	387318876	NA	NA	IPK	NA	NA	Geno_bar	NA	G	G	G	G	G	?	G	G	G	G	G	G	G	G	G	G	G	G	G	G	G	G	G	G	G	G	G	G	G	G	G	G	G	G	G	G	G	G	G
SCRI_RS_149481	C/G	3H	388058491	NA	NA	IPK	NA	NA	Geno_bar	NA	C	C	C	C	C	?	G	G	G	G	G	G	G	G	G	G	C	G	G	G	G	G	G	G	G	G	G	G	G	G	G	G	C	G	G	G	G	G	G
SCRI_RS_156525	G/G	3H	388578590	NA	NA	IPK	NA	NA	Geno_bar	NA	G	G	G	G	G	?	G	G	G	G	G	G	G	G	G	G	G	G	G	G	G	G	G	G	G	G	G	G	G	G	G	G	G	G	G	G	G	G	G
SCRI_RS_157988	G/A	3H	390554023	NA	NA	IPK	NA	NA	Geno_bar	NA	G	G	G	G	G	?	G	G	G	G	G	G	G	G	G	G	G	G	G	G	G	G	G	G	G	G	G	G	G	G	G	G	G	G	G	G	G	G	G
SCRI_RS_144038	G/G	3H	391438032	NA	NA	IPK	NA	NA	Geno_bar	NA	G	G	G	G	G	?	G	G	G	G	G	G	G	G	G	G	G	G	G	G	G	G	G	G	G	G	G	G	G	G	G	G	G	G	G	G	G	G	G
SCRI_RS_187032	C/A	3H	392310012	NA	NA	IPK	NA	NA	Geno_bar	NA	C	C	C	C	C	?	C	C	C	C	C	C	C	C	C	C	C	C	C	C	C	C	C	C	C	C	C	C	C	C	C	C	C	C	C	C	C	C	C
SCRI_RS_182609	C/G	3H	394386353	NA	NA	IPK	NA	NA	Geno_bar	NA	C	C	C	C	G	?	C	C	C	C	C	C	C	C	C	C	C	C	C	C	C	C	C	C	C	C	C	C	C	C	C	C	C	C	C	C	C	C	C
SCRI_RS_204628	G/A	3H	394386353	NA	NA	IPK	NA	NA	Geno_bar	NA	G	G	G	G	G	?	G	G	G	G	G	G	G	G	G	G	G	G	G	G	G	G	G	G	G	G	G	G	G	G	G	G	G	G	G	G	G	G	G
SCRI_RS_189167	A/A	3H	395203171	NA	NA	IPK	NA	NA	Geno_bar	NA	A	A	A	A	A	?	A	A	A	A	A	A	A	A	A	A	A	A	A	A	A	A	A	A	A	A	A	A	A	A	A	A	A	A	A	A	A	A	A
SCRI_RS_219354	A/T	3H	395633867	NA	NA	IPK	NA	NA	Geno_bar	NA	A	A	A	A	T	?	A	A	A	A	A	A	A	A	A	A	A	A	A	A	A	A	A	A	A	A	A	A	A	A	A	A	A	A	A	A	A	A	A
SCRI_RS_132190	G/C	3H	396190351	NA	NA	IPK	NA	NA	Geno_bar	NA	G	G	G	G	G	?	G	G	G	G	C	C	G	G	G	C	G	G	C	G	G	G	G	C	G	G	C	G	G	G	G	G	G	G	G	G	G	G	G
SCRI_RS_212974	G/A	3H	397762121	NA	NA	IPK	NA	NA	Geno_bar	NA	G	G	G	G	G	?	G	G	G	G	G	G	G	G	G	G	G	G	G	G	G	G	G	G	G	G	G	G	G	G	G	G	G	G	G	G	G	G	G
SCRI_RS_17525	G/A	3H	398400114	NA	NA	IPK	NA	NA	Geno_bar	NA	G	G	G	G	G	?	G	G	G	G	G	G	G	G	G	G	G	G	G	G	G	G	G	G	G	G	G	G	G	G	G	G	G	G	G	G	G	G	G
SCRI_RS_196189	G/G	3H	398401368	NA	NA	IPK	NA	NA	Geno_bar	NA	G	G	G	G	G	?	G	G	G	G	G	G	G	G	G	G	G	G	G	G	G	G	G	G	G	G	G	G	G	G	G	G	G	G	G	G	G	G	G
BOPA1_5183-924	G/A	3H	398402893	NA	NA	IPK	NA	NA	Geno_bar	NA	G	G	A	G	G	?	G	G	G	G	G	G	G	G	G	G	G	G	G	G	G	G	G	G	G	G	G	G	G	G	G	G	G	G	G	G	A	G	G
SCRI_RS_136921	A/G	3H	398457961	NA	NA	IPK	NA	NA	Geno_bar	NA	A	G	G	G	G	?	G	G	G	G	G	G	G	G	G	G	G	G	G	G	G	G	G	G	G	G	G	G	G	G	G	G	G	G	G	G	G	G	G
SCRI_RS_90637	G/A	3H	399271200	NA	NA	IPK	NA	NA	Geno_bar	NA	G	G	G	G	G	?	G	G	G	G	G	G	G	G	G	G	G	G	G	G	G	G	G	G	G	G	G	G	G	G	G	G	G	G	G	G	G	G	G
BOPA2_12_31012	C/A	3H	401079064	NA	NA	IPK	NA	NA	Geno_bar	NA	C	C	C	C	C	?	C	C	C	C	C	C	C	C	C	C	C	C	C	C	C	C	C	C	C	C	C	C	C	C	C	C	C	C	C	C	C	C	C
BOPA2_12_31014	C/G	3H	401079350	NA	NA	IPK	NA	NA	Geno_bar	NA	C	C	C	C	C	?	G	C	C	C	C	C	C	C	C	C	C	C	C	C	C	C	C	C	C	C	C	C	C	C	C	C	C	C	C	C	C	C	C
BOPA1_9658-234	G/A	3H	401710570	NA	NA	IPK	NA	NA	Geno_bar	NA	G	G	G	G	G	?	G	G	G	G	G	G	G	G	G	G	G	G	G	G	G	G	G	G	G	G	G	G	G	G	G	G	G	G	G	G	G	G	G
SCRI_RS_151799	C/A	3H	402174839	NA	NA	IPK	NA	NA	Geno_bar	NA	C	C	C	C	C	?	C	C	C	C	C	C	C	C	C	C	C	C	C	C	C	C	C	C	C	C	C	C	C	C	C	C	C	A	C	C	C	C	C
BOPA1_ABC05866-1-1-311	G/A	3H	402907880	NA	NA	IPK	NA	NA	Geno_bar	NA	G	G	G	G	G	?	G	G	G	G	G	G	G	G	G	G	G	G	G	G	G	G	G	G	G	G	G	G	G	G	G	G	G	G	G	G	G	G	G
BOPA2_12_20721	A/G	3H	403670310	NA	NA	IPK	NA	NA	Geno_bar	NA	A	A	A	A	A	?	A	A	A	A	A	A	A	A	A	A	A	A	A	A	A	A	A	A	A	A	A	A	A	A	A	A	A	A	A	A	A	A	A
SCRI_RS_108473	A/G	3H	403670640	NA	NA	IPK	NA	NA	Geno_bar	NA	A	?	G	G	A	?	A	A	A	A	A	A	A	A	A	A	A	A	G	A	A	A	A	A	A	A	A	A	A	A	A	A	A	A	A	A	A	A	A
BOPA2_12_31214	G/A	3H	405679078	NA	NA	IPK	NA	NA	Geno_bar	NA	G	G	G	G	G	?	G	G	G	G	G	G	G	G	G	G	G	G	G	G	G	G	G	G	G	G	G	G	G	G	G	G	G	G	G	G	G	G	G
SCRI_RS_213902	G/G	3H	408271511	NA	NA	IPK	NA	NA	Geno_bar	NA	G	G	G	G	G	?	G	G	G	G	G	G	G	G	G	G	G	G	G	G	G	G	G	G	G	G	G	G	G	G	G	G	G	G	G	G	G	G	G
BOPA1_10012-1239	G/A	3H	408772778	NA	NA	IPK	NA	NA	Geno_bar	NA	G	?	G	G	A	?	G	G	G	G	G	G	G	G	G	G	G	G	G	G	G	G	G	G	G	G	G	A	G	G	G	G	G	G	G	G	G	G	G
SCRI_RS_121826	G/A	3H	409453441	NA	NA	IPK	NA	NA	Geno_bar	NA	G	G	G	G	G	?	G	G	G	G	G	G	G	G	G	G	G	G	G	G	G	G	G	G	G	G	G	G	G	G	G	G	G	G	G	G	G	G	G
SCRI_RS_186923	NA	3H	409456456	NA	NA	IPK	NA	NA	Geno_bar	NA	?	?	?	?	?	?	?	?	?	?	?	?	?	?	?	?	?	?	?	?	?	?	?	?	?	?	?	?	?	?	?	?	?	?	?	?	?	?	?
SCRI_RS_225537	G/G	3H	411943940	NA	NA	IPK	NA	NA	Geno_bar	NA	G	G	G	G	G	?	G	G	G	G	G	G	G	G	G	G	G	G	G	G	G	G	G	G	G	G	G	G	G	G	G	G	G	G	G	G	G	G	G
BOPA1_7716-721	A/C	3H	411949429	NA	NA	IPK	NA	NA	Geno_bar	NA	A	C	C	C	C	?	C	A	A	A	A	C	C	C	C	C	C	C	C	A	A	A	A	C	A	A	A	C	C	C	A	A	C	A	C	A	A	C	C
BOPA1_4213-2378	G/G	3H	413469543	NA	NA	IPK	NA	NA	Geno_bar	NA	G	G	G	G	G	?	G	G	G	G	G	G	G	G	G	G	G	G	G	G	G	G	G	G	G	G	G	G	G	G	G	G	G	G	G	G	G	G	G
SCRI_RS_115769	C/A	3H	414522809	NA	NA	IPK	NA	NA	Geno_bar	NA	C	C	C	C	A	?	C	C	C	C	C	C	C	C	C	C	C	C	C	C	C	C	C	C	C	C	C	C	C	C	C	C	C	C	C	C	C	C	C
SCRI_RS_239964	C/C	3H	415694321	NA	NA	IPK	NA	NA	Geno_bar	NA	C	C	C	C	C	?	C	C	C	C	C	C	C	C	C	C	C	C	C	C	C	C	C	C	C	C	C	C	C	C	C	C	C	C	C	C	C	C	C
BOPA1_8383-349	C/A	3H	416613563	NA	NA	IPK	NA	NA	Geno_bar	NA	C	C	C	C	C	?	C	C	C	C	C	C	C	C	C	C	C	C	C	C	C	C	C	C	C	C	C	C	C	C	C	C	C	C	C	C	C	C	C
BOPA1_3143-1276	G/A	3H	417329164	NA	NA	IPK	NA	NA	Geno_bar	NA	G	G	A	A	G	?	G	G	G	G	G	G	G	G	G	G	G	G	G	G	G	G	G	G	G	G	G	G	G	G	G	G	A	G	G	G	G	G	G
SCRI_RS_161083	T/A	3H	418599941	NA	NA	IPK	NA	NA	Geno_bar	NA	T	T	T	T	T	?	T	T	T	T	T	T	T	T	T	T	T	T	T	T	T	T	T	T	T	T	T	T	T	T	T	T	A	T	T	T	T	T	T
SCRI_RS_207066	T/A	3H	420068125	NA	NA	IPK	NA	NA	Geno_bar	NA	T	T	T	T	A	?	T	T	T	T	T	T	T	T	T	T	T	T	T	T	T	T	T	T	T	T	T	T	T	T	T	T	T	T	T	T	T	T	T
SCRI_RS_173348	G/A	3H	421028448	NA	NA	IPK	NA	NA	Geno_bar	NA	G	G	G	G	G	?	G	G	G	G	G	G	G	G	G	G	G	G	G	G	G	G	G	G	G	G	G	G	G	G	G	G	G	G	G	G	G	G	G
SCRI_RS_184523	A/G	3H	423195120	NA	NA	IPK	NA	NA	Geno_bar	NA	A	A	A	A	A	?	A	A	A	A	A	A	A	A	A	A	A	A	A	A	A	A	A	A	A	A	A	A	A	A	A	A	A	A	A	A	A	A	A
BOPA1_2066-1133	G/A	3H	423198950	NA	NA	IPK	NA	NA	Geno_bar	NA	G	G	G	G	G	?	G	G	G	G	G	G	G	G	G	G	G	G	G	G	G	G	G	G	G	G	G	G	G	G	G	G	G	G	G	G	G	G	G
BOPA1_2676-256	A/G	3H	423371343	NA	NA	IPK	NA	NA	Geno_bar	NA	A	A	A	A	A	?	G	A	A	A	A	A	A	A	A	A	A	A	A	A	A	A	A	A	A	A	A	A	A	A	A	A	A	A	A	A	A	A	A
SCRI_RS_8664	C/G	3H	424722068	NA	NA	IPK	NA	NA	Geno_bar	NA	C	C	C	C	C	?	C	C	C	C	C	C	C	C	C	C	C	C	C	C	C	C	C	C	C	C	C	C	C	C	C	C	G	C	C	C	C	C	C
SCRI_RS_205949	G/A	3H	425219535	NA	NA	IPK	NA	NA	Geno_bar	NA	G	A	G	A	A	?	A	A	A	A	A	A	A	A	A	A	A	A	A	A	A	A	A	A	A	A	A	G	A	A	A	A	A	A	A	A	A	A	A
BOPA2_12_30153	A/A	3H	426108000	NA	NA	IPK	NA	NA	Geno_bar	NA	A	A	A	A	A	?	A	A	A	A	A	A	A	A	A	A	A	A	A	A	A	A	A	A	A	A	A	A	A	A	A	A	A	A	A	A	A	A	A
BOPA2_12_30002	G/C	3H	427506664	NA	NA	IPK	NA	NA	Geno_bar	NA	G	G	G	G	G	?	G	G	G	G	G	G	G	G	G	G	G	G	G	G	G	G	G	G	G	G	G	G	G	G	G	G	G	G	G	G	G	G	G
SCRI_RS_238114	G/A	3H	428086092	NA	NA	IPK	NA	NA	Geno_bar	NA	G	G	G	G	G	?	G	G	G	G	G	G	G	G	G	G	G	G	G	G	G	G	G	G	G	G	G	G	G	G	G	G	G	G	G	G	G	G	G
SCRI_RS_144369	G/G	3H	428091032	NA	NA	IPK	NA	NA	Geno_bar	NA	G	G	G	G	G	?	G	G	G	G	G	G	G	G	G	G	G	G	G	G	G	G	G	G	G	G	G	G	G	G	G	G	G	G	G	G	G	G	G
BOPA2_12_31281	C/A	3H	428567922	NA	NA	IPK	NA	NA	Geno_bar	NA	C	C	C	C	C	?	C	C	C	C	C	C	C	C	C	C	C	C	C	C	C	C	C	C	C	C	C	C	C	C	C	C	C	C	C	C	C	C	C
SCRI_RS_219551	A/G	3H	431379904	NA	NA	IPK	NA	NA	Geno_bar	NA	A	A	A	A	A	?	A	A	A	A	A	A	A	A	A	A	A	A	A	A	A	A	A	A	A	A	A	A	A	A	A	A	A	A	A	A	A	A	A
BOPA2_12_31017	G/A	3H	432098368	NA	NA	IPK	NA	NA	Geno_bar	NA	G	A	A	A	A	?	A	A	A	A	A	A	A	A	A	A	A	A	A	A	A	A	A	A	A	A	A	A	A	A	A	A	A	A	A	A	A	A	A
SCRI_RS_190876	C/C	3H	432099320	NA	NA	IPK	NA	NA	Geno_bar	NA	C	C	C	C	C	?	C	C	C	C	C	C	C	C	C	C	C	C	C	C	C	C	C	C	C	C	C	C	C	C	C	C	C	C	C	C	C	C	C
SCRI_RS_6877	A/G	3H	432099593	NA	NA	IPK	NA	NA	Geno_bar	NA	A	?	A	A	G	?	G	A	A	G	G	G	G	A	G	G	A	G	A	G	G	G	G	G	G	G	G	G	G	G	G	G	A	G	G	G	G	G	G
BOPA1_10353-119	G/A	3H	438235281	NA	NA	IPK	NA	NA	Geno_bar	NA	G	G	G	G	G	?	G	G	G	G	G	G	G	G	G	G	G	G	G	G	G	G	G	G	G	G	G	G	G	G	G	G	G	G	G	G	G	G	G
SCRI_RS_181360	G/A	3H	440011663	NA	NA	IPK	NA	NA	Geno_bar	NA	G	A	A	A	G	?	G	G	G	G	G	G	G	G	G	G	G	G	G	G	G	G	G	G	G	G	G	G	G	G	G	G	G	G	G	G	G	G	G
BOPA2_12_30299	G/A	3H	442444677	NA	NA	IPK	NA	NA	Geno_bar	NA	G	G	G	A	G	?	G	G	G	G	G	G	G	G	G	A	G	G	G	G	G	G	G	G	G	G	G	G	G	G	G	G	G	G	G	G	G	G	G
BOPA2_12_20108	A/G	3H	446060694	NA	NA	IPK	NA	NA	Geno_bar	NA	A	G	G	G	G	?	G	G	G	G	G	G	G	G	G	G	G	G	G	A	G	G	G	G	G	G	G	G	G	G	G	G	G	A	G	G	G	G	G
SCRI_RS_138918	C/G	3H	446916578	NA	NA	IPK	NA	NA	Geno_bar	NA	C	C	C	C	C	?	C	C	C	C	C	C	C	C	C	C	C	C	C	C	C	C	C	C	C	C	C	C	C	C	C	C	C	C	C	C	C	C	C
BOPA1_ABC21245-1-2-275	A/C	3H	447065363	NA	NA	IPK	NA	NA	Geno_bar	NA	A	A	A	A	A	?	A	A	A	A	A	A	A	A	A	A	A	A	A	A	A	A	A	A	A	A	A	A	A	A	A	A	A	A	A	A	A	A	A
BOPA1_ABC18582-1-2-417	G/A	3H	447516463	NA	NA	IPK	NA	NA	Geno_bar	NA	G	G	G	G	G	?	G	G	G	G	G	G	G	G	G	G	G	G	G	G	G	G	G	G	G	G	G	G	G	G	G	G	G	G	G	G	G	G	G
BOPA2_12_10678	T/A	3H	457636172	NA	NA	IPK	NA	NA	Geno_bar	NA	T	T	T	T	T	?	T	T	T	T	T	T	T	T	T	T	T	T	T	T	T	T	T	T	T	T	T	T	T	T	T	T	T	T	T	T	T	T	T
BOPA2_12_31393	G/A	3H	464907622	NA	NA	IPK	NA	NA	Geno_bar	NA	G	G	G	G	G	?	G	G	G	G	G	G	G	G	G	G	G	G	G	G	G	G	G	G	G	G	G	G	G	G	G	G	G	G	G	G	G	G	G
BOPA1_1977-1385	C/A	3H	469771904	NA	NA	IPK	NA	NA	Geno_bar	NA	C	C	A	A	C	?	C	C	C	C	C	C	C	C	C	C	C	C	C	C	C	C	C	C	C	C	C	C	C	C	C	C	C	C	C	C	C	C	C
BOPA2_12_31016	C/G	3H	470547209	NA	NA	IPK	NA	NA	Geno_bar	NA	C	C	C	C	C	?	C	C	C	C	C	C	C	C	C	C	C	C	C	C	C	C	C	C	C	C	C	C	C	C	C	C	C	C	C	C	C	C	C
BOPA2_12_11429	A/G	3H	470815949	NA	NA	IPK	NA	NA	Geno_bar	NA	A	A	A	A	A	?	G	A	G	A	A	A	A	A	A	G	A	A	A	A	G	A	A	A	G	A	A	A	A	G	A	A	G	A	A	A	A	A	A
BOPA1_2231-557	A/G	3H	473173134	NA	NA	IPK	NA	NA	Geno_bar	NA	A	A	G	A	G	?	G	G	G	G	G	G	G	G	G	G	G	G	G	G	G	G	G	G	G	G	G	G	G	G	G	G	G	G	G	G	G	G	G
BOPA1_9481-859	A/G	3H	479845259	NA	NA	IPK	NA	NA	Geno_bar	NA	A	A	A	A	A	?	A	A	A	A	A	A	A	A	A	A	A	A	A	A	A	A	A	A	A	A	A	A	A	A	A	A	A	A	A	A	A	A	A
SCRI_RS_103211	G/C	3H	481650063	NA	NA	IPK	NA	NA	Geno_bar	NA	G	G	G	G	G	?	G	G	G	G	G	G	G	G	G	G	G	G	G	G	G	G	G	G	G	G	G	G	G	G	G	G	G	G	G	G	G	G	G
SCRI_RS_150883	C/A	3H	481661044	NA	NA	IPK	NA	NA	Geno_bar	NA	C	C	C	C	C	?	C	C	C	C	C	C	C	C	C	C	C	C	C	C	C	C	C	C	C	C	C	C	C	C	C	C	C	C	C	C	C	C	C
SCRI_RS_109716	G/A	3H	482176054	NA	NA	IPK	NA	NA	Geno_bar	NA	G	G	G	G	G	?	G	G	A	G	G	G	G	G	G	G	G	G	G	G	G	A	G	G	G	G	G	G	G	G	G	G	G	G	G	G	G	G	G
SCRI_RS_114566	G/A	3H	482729752	NA	NA	IPK	NA	NA	Geno_bar	NA	G	G	A	A	G	?	G	G	G	G	A	G	G	G	G	A	G	G	G	A	G	G	G	G	G	G	G	G	G	G	G	G	G	G	G	G	G	G	G
SCRI_RS_6793	A/T	3H	485951280	NA	NA	IPK	NA	NA	Geno_bar	NA	A	A	A	A	A	?	A	A	A	A	A	A	A	A	A	A	A	A	A	A	A	A	A	A	A	A	A	A	A	A	A	A	A	A	A	A	A	A	A
BOPA2_12_10850	A/G	3H	486901931	NA	NA	IPK	NA	NA	Geno_bar	NA	A	A	A	A	A	?	A	A	A	A	A	A	A	A	A	A	A	A	A	A	A	A	A	A	A	A	A	A	A	A	A	A	A	A	A	A	A	A	A
BOPA1_5785-748	A/G	3H	487528331	NA	NA	IPK	NA	NA	Geno_bar	NA	A	A	A	A	A	?	A	A	A	G	A	A	A	A	A	A	A	A	A	A	A	A	A	A	A	A	A	A	A	A	A	A	A	A	A	A	A	A	A
BOPA1_10126-999	G/G	3H	489991522	NA	NA	IPK	NA	NA	Geno_bar	NA	G	G	G	G	G	?	G	G	G	G	G	G	G	G	G	G	G	G	G	G	G	G	G	G	G	G	G	G	G	G	G	G	G	G	G	G	G	G	G
SCRI_RS_221644	G/A	3H	490226429	NA	NA	IPK	NA	NA	Geno_bar	NA	G	A	A	A	A	?	A	A	A	A	A	A	A	A	A	A	A	A	A	A	A	A	A	A	A	A	A	A	A	A	A	A	A	A	A	A	A	A	A
SCRI_RS_186102	A/A	3H	491850614	NA	NA	IPK	NA	NA	Geno_bar	NA	A	A	A	A	A	?	A	A	A	A	A	A	A	A	A	A	A	A	A	A	A	A	A	A	A	A	A	A	A	A	A	A	A	A	A	A	A	A	A
BOPA1_5038-1035	A/C	3H	491895585	NA	NA	IPK	NA	NA	Geno_bar	NA	A	A	A	A	A	?	A	A	A	A	A	A	A	A	A	A	A	A	A	A	A	A	A	A	A	A	A	A	A	A	A	A	A	A	A	A	A	A	A
BOPA2_12_30829	C/A	3H	493556092	NA	NA	IPK	NA	NA	Geno_bar	NA	C	C	C	C	C	?	C	C	C	C	C	C	C	C	C	C	C	C	C	C	C	C	C	C	C	C	C	C	C	C	C	C	C	C	C	C	C	C	C
BOPA1_1746-1527	A/G	3H	493556239	NA	NA	IPK	NA	NA	Geno_bar	NA	A	A	A	A	A	?	A	A	A	A	A	A	A	A	A	A	A	A	A	A	A	A	A	A	A	A	A	A	A	A	A	A	A	A	A	A	A	A	A
BOPA1_2804-1832	A/A	3H	496167125	NA	NA	IPK	NA	NA	Geno_bar	NA	A	A	A	A	A	?	A	A	A	A	A	A	A	A	A	A	A	A	A	A	A	A	A	A	A	A	A	A	A	A	A	A	A	A	A	A	A	A	A
SCRI_RS_168173	T/A	3H	496167236	NA	NA	IPK	NA	NA	Geno_bar	NA	T	T	T	T	T	?	T	T	T	T	T	T	T	T	T	T	T	T	T	T	T	T	T	T	T	T	T	T	T	T	T	T	T	T	T	T	T	T	T
SCRI_RS_152212	A/G	3H	497827389	NA	NA	IPK	NA	NA	Geno_bar	NA	A	A	A	A	A	?	A	A	A	A	A	A	A	A	A	A	A	A	A	A	A	A	A	A	A	A	A	A	A	A	A	A	A	A	A	A	A	A	A
SCRI_RS_173186	G/A	3H	498134722	NA	NA	IPK	NA	NA	Geno_bar	NA	G	G	G	G	G	?	G	G	A	G	G	G	G	G	G	G	G	G	G	G	G	G	G	G	G	G	G	G	G	G	G	G	A	G	G	G	G	G	G
SCRI_RS_140648	G/A	3H	498528279	NA	NA	IPK	NA	NA	Geno_bar	NA	G	G	G	G	G	?	G	A	A	G	G	G	G	A	G	G	A	G	A	G	G	G	G	G	G	G	G	G	A	G	G	G	A	G	G	G	G	G	G
SCRI_RS_128810	NA	3H	498932795	NA	NA	IPK	NA	NA	Geno_bar	NA	?	?	?	?	?	?	?	?	?	?	?	?	?	?	?	?	?	?	?	?	?	?	?	?	?	?	?	?	?	?	?	?	?	?	?	?	?	?	?
SCRI_RS_155168	A/C	3H	498945843	NA	NA	IPK	NA	NA	Geno_bar	NA	A	A	A	A	A	?	A	A	A	A	A	A	A	A	A	A	A	A	A	A	A	A	A	A	A	A	A	A	A	A	A	A	A	A	A	A	A	A	A
BOPA2_12_31484	G/A	3H	498949534	NA	NA	IPK	NA	NA	Geno_bar	NA	G	G	G	G	G	?	G	G	G	G	G	G	G	G	G	G	G	G	G	G	G	G	G	G	G	G	G	G	G	G	G	G	G	G	G	G	G	G	G
SCRI_RS_12836	G/A	3H	498958304	NA	NA	IPK	NA	NA	Geno_bar	NA	G	G	G	G	G	?	G	G	G	G	G	G	G	G	G	G	G	G	G	G	G	G	G	G	G	G	G	G	G	G	G	G	G	G	G	G	G	G	G
BOPA1_2338-1572	A/G	3H	499361359	NA	NA	IPK	NA	NA	Geno_bar	NA	A	A	A	A	G	?	A	A	A	A	A	A	A	A	A	A	A	A	A	A	A	A	A	A	A	A	A	A	A	A	A	A	A	A	A	A	A	A	A
SCRI_RS_168665	A/G	3H	499413118	NA	NA	IPK	NA	NA	Geno_bar	NA	A	A	A	A	A	?	A	A	A	A	A	A	A	A	A	A	A	A	A	A	A	A	A	A	A	A	A	A	A	A	A	A	A	A	A	A	A	A	A
SCRI_RS_179275	A/G	3H	501044310	NA	NA	IPK	NA	NA	Geno_bar	NA	A	A	A	A	A	?	A	A	A	A	A	A	A	A	A	A	A	A	A	A	A	A	A	A	A	A	A	A	A	A	A	A	A	A	A	A	A	A	A
BOPA2_12_20863	A/A	3H	501045247	NA	NA	IPK	NA	NA	Geno_bar	NA	A	A	A	A	A	?	A	A	A	A	A	A	A	A	A	A	A	A	A	A	A	A	A	A	A	A	A	A	A	A	A	A	A	A	A	A	A	A	A
BOPA2_12_11150	C/C	3H	501048068	NA	NA	IPK	NA	NA	Geno_bar	NA	C	C	C	C	C	?	C	C	C	C	C	C	C	C	C	C	C	C	C	C	C	C	C	C	C	C	C	C	C	C	C	C	C	C	C	C	C	C	C
BOPA2_12_30088	G/C	3H	502810994	NA	NA	IPK	NA	NA	Geno_bar	NA	G	C	G	G	G	?	G	G	G	G	G	G	G	G	G	G	G	G	G	G	G	G	G	G	G	G	G	G	G	G	G	G	G	G	G	G	G	G	G
BOPA2_12_11084	A/T	3H	503112337	NA	NA	IPK	NA	NA	Geno_bar	NA	A	A	A	A	A	?	A	A	A	A	A	A	A	A	A	A	A	A	A	A	A	A	A	A	A	A	A	T	A	A	A	A	A	A	A	A	A	A	A
SCRI_RS_151680	G/A	3H	503494404	NA	NA	IPK	NA	NA	Geno_bar	NA	G	A	A	A	A	?	A	A	A	A	A	A	A	A	A	A	A	A	A	A	A	A	A	A	A	A	A	A	A	A	A	A	A	A	A	A	A	A	A
SCRI_RS_159661	A/G	3H	503499182	NA	NA	IPK	NA	NA	Geno_bar	NA	A	A	A	A	A	?	A	A	A	A	A	A	A	A	A	A	A	A	A	A	A	A	A	A	A	A	A	A	A	A	A	A	A	A	A	A	A	A	A
SCRI_RS_124201	A/C	3H	503969576	NA	NA	IPK	NA	NA	Geno_bar	NA	A	A	A	A	A	?	A	A	A	C	A	A	A	A	A	A	A	A	A	C	A	A	A	A	A	A	A	A	A	A	A	A	A	C	A	A	A	A	A
SCRI_RS_10387	A/A	3H	504110537	NA	NA	IPK	NA	NA	Geno_bar	NA	A	A	A	A	A	?	A	A	A	A	A	A	A	A	A	A	A	A	A	A	A	A	A	A	A	A	A	A	A	A	A	A	A	A	A	A	A	A	A
SCRI_RS_162862	A/G	3H	504704067	NA	NA	IPK	NA	NA	Geno_bar	NA	A	A	A	A	A	?	A	A	A	A	A	A	A	A	A	A	A	A	A	A	A	A	A	A	A	A	A	A	A	A	A	A	A	A	A	A	A	A	A
BOPA1_ABC08184-2-1-35	A/C	3H	504750874	NA	NA	IPK	NA	NA	Geno_bar	NA	A	A	A	A	A	?	A	A	A	A	A	A	A	A	A	A	A	A	A	A	A	A	A	A	A	A	A	A	A	A	A	A	A	A	A	A	A	A	A
SCRI_RS_16934	C/G	3H	504887423	NA	NA	IPK	NA	NA	Geno_bar	NA	C	C	C	C	C	?	C	C	C	C	C	C	C	C	C	C	C	C	C	C	C	C	C	C	C	C	C	C	C	C	C	C	G	C	C	C	G	C	C
SCRI_RS_141109	C/G	3H	505259185	NA	NA	IPK	NA	NA	Geno_bar	NA	C	C	C	C	C	?	C	C	C	C	C	G	C	G	C	C	G	C	G	C	C	C	C	G	C	C	C	C	C	C	C	C	C	C	G	G	C	G	G
SCRI_RS_214807	G/A	3H	505435655	NA	NA	IPK	NA	NA	Geno_bar	NA	G	G	G	G	G	?	G	G	G	G	G	G	G	G	G	G	G	G	G	G	G	G	G	G	G	G	G	G	G	G	G	G	G	G	G	G	G	G	G
SCRI_RS_7385	A/G	3H	505436950	NA	NA	IPK	NA	NA	Geno_bar	NA	A	G	G	G	A	?	A	A	A	A	A	A	A	A	A	A	A	A	A	A	A	A	A	A	A	A	A	A	A	A	A	A	A	A	A	A	A	A	A
SCRI_RS_182328	G/G	3H	507024332	NA	NA	IPK	NA	NA	Geno_bar	NA	G	G	G	G	G	?	G	G	G	G	G	G	G	G	G	G	G	G	G	G	G	G	G	G	G	G	G	G	G	G	G	G	G	G	G	G	G	G	G
BOPA1_6573-369	G/A	3H	507024435	NA	NA	IPK	NA	NA	Geno_bar	NA	G	G	G	G	G	?	A	G	G	A	G	G	G	G	G	G	G	G	G	A	G	G	G	G	G	G	G	G	G	G	G	G	G	A	G	G	G	G	G
SCRI_RS_162838	A/G	3H	507320214	NA	NA	IPK	NA	NA	Geno_bar	NA	A	A	A	A	A	?	A	A	A	A	A	A	A	A	A	A	A	A	A	A	A	A	A	A	A	A	A	A	A	A	A	A	A	A	A	A	A	A	A
SCRI_RS_197825	NA	3H	507866026	NA	NA	IPK	NA	NA	Geno_bar	NA	?	?	?	?	?	?	?	?	?	?	?	?	?	?	?	?	?	?	?	?	?	?	?	?	?	?	?	?	?	?	?	?	?	?	?	?	?	?	?
SCRI_RS_236448	A/G	3H	507869240	NA	NA	IPK	NA	NA	Geno_bar	NA	A	A	A	A	A	?	A	A	A	A	A	A	A	A	A	A	A	A	A	A	A	A	A	A	A	A	A	A	A	A	A	A	A	A	A	A	A	A	A
BOPA1_ABC14384-1-1-53	A/C	3H	508773674	NA	NA	IPK	NA	NA	Geno_bar	NA	A	A	A	A	A	?	A	A	A	A	A	A	A	A	A	A	A	A	A	A	A	A	A	A	A	A	A	A	A	A	A	A	A	A	A	A	A	A	A
SCRI_RS_235588	NA	3H	509131125	NA	NA	IPK	NA	NA	Geno_bar	NA	?	?	?	?	?	?	?	?	?	?	?	?	?	?	?	?	?	?	?	?	?	?	?	?	?	?	?	?	?	?	?	?	?	?	?	?	?	?	?
BOPA2_12_11152	C/G	3H	509144774	NA	NA	IPK	NA	NA	Geno_bar	NA	C	C	C	C	C	?	C	C	C	C	C	C	C	C	C	C	C	C	C	C	C	C	C	C	C	C	C	C	C	C	C	C	G	C	C	C	C	C	C
SCRI_RS_65011	C/G	3H	509429212	NA	NA	IPK	NA	NA	Geno_bar	NA	C	C	C	C	C	?	C	C	C	G	C	C	G	C	C	C	C	C	C	C	C	C	C	C	C	C	C	C	C	C	C	C	C	C	C	G	C	C	C
BOPA2_12_30005	G/A	3H	509823130	NA	NA	IPK	NA	NA	Geno_bar	NA	G	G	G	G	G	?	G	G	G	G	G	G	G	G	G	G	G	G	G	G	G	G	G	G	G	G	G	G	G	G	G	G	G	G	G	G	G	G	A
SCRI_RS_174324	G/A	3H	510063342	NA	NA	IPK	NA	NA	Geno_bar	NA	G	G	G	G	G	?	G	G	G	G	G	G	G	G	G	G	G	G	G	G	G	G	A	G	G	G	G	G	G	G	A	G	G	A	G	A	A	G	G
SCRI_RS_152371	G/A	3H	510843352	NA	NA	IPK	NA	NA	Geno_bar	NA	G	G	G	G	G	?	G	G	G	G	G	G	G	G	G	G	G	G	G	G	G	G	G	G	G	G	G	G	G	G	G	G	G	G	G	G	G	G	G
SCRI_RS_158616	A/G	3H	511049714	NA	NA	IPK	NA	NA	Geno_bar	NA	A	A	A	A	A	?	G	A	A	A	A	A	A	A	A	A	A	A	A	A	A	A	A	A	A	A	A	A	A	A	A	A	A	A	A	A	A	A	A
SCRI_RS_143331	G/A	3H	511250389	NA	NA	IPK	NA	NA	Geno_bar	NA	G	G	G	G	G	?	A	G	G	A	G	G	G	G	G	G	G	G	G	A	G	G	G	G	G	G	G	G	G	G	G	G	G	A	G	G	G	G	G
SCRI_RS_1799	G/A	3H	511251374	NA	NA	IPK	NA	NA	Geno_bar	NA	G	A	G	G	G	?	G	G	G	G	G	G	G	G	G	G	G	G	G	G	G	G	G	G	G	G	G	G	G	G	G	G	G	G	G	G	G	G	G
BOPA2_12_20608	A/T	3H	511669866	NA	NA	IPK	NA	NA	Geno_bar	NA	A	A	A	A	A	?	A	A	A	A	A	A	A	A	A	A	A	A	A	A	A	A	A	A	A	A	A	A	A	A	A	A	A	A	A	A	A	A	A
SCRI_RS_200042	G/G	3H	512190311	NA	NA	IPK	NA	NA	Geno_bar	NA	G	G	G	G	G	?	G	G	G	G	G	G	G	G	G	G	G	G	G	G	G	G	G	G	G	G	G	G	G	G	G	G	G	G	G	G	G	G	G
BOPA2_12_11284	G/G	3H	513352550	NA	NA	IPK	NA	NA	Geno_bar	NA	G	G	G	G	G	?	G	G	G	G	G	G	G	G	G	G	G	G	G	G	G	G	G	G	G	G	G	G	G	G	G	G	G	G	G	G	G	G	G
SCRI_RS_135581	G/G	3H	514211490	NA	NA	IPK	NA	NA	Geno_bar	NA	G	G	G	G	G	?	G	G	G	G	G	G	G	G	G	G	G	G	G	G	G	G	G	G	G	G	G	G	G	G	G	G	G	G	G	G	G	G	G
SCRI_RS_231801	G/A	3H	515466709	NA	NA	IPK	NA	NA	Geno_bar	NA	G	G	G	G	G	?	G	G	G	G	G	G	G	G	G	G	G	G	G	G	G	G	G	G	G	G	G	G	G	G	G	G	G	G	G	G	G	G	G
BOPA1_2616-2560	C/A	3H	517015865	NA	NA	IPK	NA	NA	Geno_bar	NA	C	C	C	C	C	?	C	C	C	C	C	C	C	C	C	C	C	C	C	C	C	C	C	C	C	C	C	C	C	C	C	C	C	C	C	C	C	C	C
SCRI_RS_230975	A/A	3H	517643390	NA	NA	IPK	NA	NA	Geno_bar	NA	A	A	A	A	A	?	A	A	A	A	A	A	A	A	A	A	A	A	A	A	A	A	A	A	A	A	A	A	A	A	A	A	A	A	A	A	A	A	A
SCRI_RS_137934	NA	3H	517968310	NA	NA	IPK	NA	NA	Geno_bar	NA	?	?	?	?	?	?	?	?	?	?	?	?	?	?	?	?	?	?	?	?	?	?	?	?	?	?	?	?	?	?	?	?	?	?	?	?	?	?	?
SCRI_RS_130616	C/A	3H	518661002	NA	NA	IPK	NA	NA	Geno_bar	NA	C	C	C	A	C	?	C	C	C	C	C	C	C	C	C	C	C	C	C	C	C	C	C	C	C	C	C	C	C	C	C	C	C	C	C	C	C	C	C
BOPA1_8180-450	A/G	3H	518661156	NA	NA	IPK	NA	NA	Geno_bar	NA	A	A	A	A	A	?	G	G	G	G	G	G	G	G	G	G	G	G	G	G	G	G	G	G	G	G	G	G	G	G	G	G	G	G	G	G	G	G	G
SCRI_RS_107261	A/G	3H	519008760	NA	NA	IPK	NA	NA	Geno_bar	NA	A	A	A	A	A	?	A	A	A	A	A	A	A	A	A	A	A	A	A	G	A	G	A	A	A	A	A	A	A	A	A	G	A	A	A	A	A	A	A
SCRI_RS_182209	C/A	3H	520179675	NA	NA	IPK	NA	NA	Geno_bar	NA	C	C	C	C	C	?	C	C	C	C	C	C	C	C	C	C	C	C	C	C	C	C	C	C	C	C	C	C	C	C	C	C	C	C	C	C	C	C	C
BOPA1_ABC19175-1-2-375	G/G	3H	520181223	NA	NA	IPK	NA	NA	Geno_bar	NA	G	G	G	G	G	?	G	G	G	G	G	G	G	G	G	G	G	G	G	G	G	G	G	G	G	G	G	G	G	G	G	G	G	G	G	G	G	G	G
SCRI_RS_238981	A/G	3H	520182440	NA	NA	IPK	NA	NA	Geno_bar	NA	A	G	A	A	A	?	A	A	A	A	A	A	A	G	A	A	A	A	A	A	A	A	A	A	A	A	A	G	A	A	A	A	A	A	G	A	A	A	A
SCRI_RS_211224	NA	3H	520311558	NA	NA	IPK	NA	NA	Geno_bar	NA	?	?	?	?	?	?	?	?	?	?	?	?	?	?	?	?	?	?	?	?	?	?	?	?	?	?	?	?	?	?	?	?	?	?	?	?	?	?	?
SCRI_RS_171837	A/G	3H	521211955	NA	NA	IPK	NA	NA	Geno_bar	NA	A	A	A	A	A	?	A	A	A	A	A	A	A	A	A	A	A	G	A	A	A	A	A	G	A	A	A	A	A	A	A	A	A	A	A	A	A	G	A
SCRI_RS_164731	A/A	3H	521218082	NA	NA	IPK	NA	NA	Geno_bar	NA	A	A	A	A	A	?	A	A	A	A	A	A	A	A	A	A	A	A	A	A	A	A	A	A	A	A	A	A	A	A	A	A	A	A	A	A	A	A	A
BOPA1_5385-722	T/A	3H	521561360	NA	NA	IPK	NA	NA	Geno_bar	NA	T	T	T	T	T	?	T	T	T	T	T	T	T	T	T	T	T	T	T	T	T	T	T	T	T	T	T	T	T	T	T	T	T	T	T	T	T	T	T
SCRI_RS_157150	G/G	3H	521563965	NA	NA	IPK	NA	NA	Geno_bar	NA	G	G	G	G	G	?	G	G	G	G	G	G	G	G	G	G	G	G	G	G	G	G	G	G	G	G	G	G	G	G	G	G	G	G	G	G	G	G	G
SCRI_RS_195934	NA	3H	523304570	NA	NA	IPK	NA	NA	Geno_bar	NA	?	?	?	?	?	?	?	?	?	?	?	?	?	?	?	?	?	?	?	?	?	?	?	?	?	?	?	?	?	?	?	?	?	?	?	?	?	?	?
BOPA2_12_30788	G/C	3H	524982906	NA	NA	IPK	NA	NA	Geno_bar	NA	G	G	G	G	G	?	G	G	G	G	G	G	G	G	G	G	G	G	G	G	G	G	G	G	G	G	G	G	G	G	G	G	C	G	G	G	G	G	G
BOPA2_12_30616	C/C	3H	525056378	NA	NA	IPK	NA	NA	Geno_bar	NA	?	C	C	?	C	?	C	C	C	C	C	C	C	C	C	C	C	C	C	C	C	C	C	C	C	C	C	C	C	C	C	C	C	C	C	C	C	C	C
SCRI_RS_13376	T/A	3H	525135195	NA	NA	IPK	NA	NA	Geno_bar	NA	T	T	T	T	T	?	T	T	T	T	A	T	T	T	T	T	T	T	T	T	T	T	A	T	T	T	T	T	T	T	A	T	T	T	T	A	A	A	A
SCRI_RS_178907	G/A	3H	525394630	NA	NA	IPK	NA	NA	Geno_bar	NA	G	G	G	G	G	?	A	G	G	A	G	G	G	G	G	G	G	G	G	A	G	G	G	G	G	G	G	G	G	G	G	G	G	A	G	G	G	G	G
SCRI_RS_232895	G/A	3H	525869415	NA	NA	IPK	NA	NA	Geno_bar	NA	G	G	G	G	G	?	G	G	G	G	G	G	G	G	G	G	G	G	G	G	G	G	G	G	G	G	G	G	G	G	G	G	G	G	G	G	G	G	G
SCRI_RS_154396	A/G	3H	526005110	NA	NA	IPK	NA	NA	Geno_bar	NA	A	G	A	A	A	?	A	A	A	A	A	A	A	A	A	A	A	A	A	A	A	A	A	A	A	A	A	A	A	A	A	A	G	A	A	A	A	A	A
SCRI_RS_231031	A/G	3H	526005629	NA	NA	IPK	NA	NA	Geno_bar	NA	A	A	A	A	A	?	A	A	A	A	A	A	A	A	A	A	A	A	A	A	A	A	A	A	A	A	A	A	A	A	A	A	A	A	A	A	A	A	A
SCRI_RS_224335	A/A	3H	526164255	NA	NA	IPK	NA	NA	Geno_bar	NA	A	A	A	A	A	?	A	A	A	A	A	A	A	A	A	A	A	A	A	A	A	A	A	A	A	A	A	A	A	A	A	A	A	A	A	A	A	A	A
SCRI_RS_145300	G/G	3H	528528513	NA	NA	IPK	NA	NA	Geno_bar	NA	G	G	G	G	G	?	G	G	G	G	G	G	G	G	G	G	G	G	G	G	G	G	G	G	G	G	G	G	G	G	G	G	G	G	G	G	G	G	G
BOPA2_12_30008	T/A	3H	528546972	NA	NA	IPK	NA	NA	Geno_bar	NA	T	T	T	A	T	?	T	T	T	T	T	T	T	T	T	T	T	T	T	T	T	T	A	T	T	T	T	T	T	T	A	T	T	T	T	T	T	T	T
SCRI_RS_76971	C/A	3H	529838864	NA	NA	IPK	NA	NA	Geno_bar	NA	C	C	C	C	C	?	C	C	C	C	C	C	C	C	C	C	C	C	C	C	C	C	C	C	C	C	C	C	C	C	C	C	C	C	C	C	C	C	C
BOPA2_12_31242	C/A	3H	530321562	NA	NA	IPK	NA	NA	Geno_bar	NA	C	C	C	C	A	?	C	C	C	C	C	C	C	C	C	C	C	C	C	C	C	C	C	C	A	C	C	C	C	C	C	C	C	C	C	C	C	C	C
SCRI_RS_204491	A/C	3H	530329100	NA	NA	IPK	NA	NA	Geno_bar	NA	A	A	A	A	A	?	A	A	A	A	A	A	A	A	A	A	A	A	A	A	A	A	A	A	A	A	A	A	A	A	A	A	A	A	A	A	A	A	A
SCRI_RS_161744	G/A	3H	530420176	NA	NA	IPK	NA	NA	Geno_bar	NA	G	G	G	G	G	?	A	G	G	G	G	G	G	G	G	G	G	G	G	G	G	G	G	G	G	G	G	G	G	G	G	G	G	G	G	G	G	G	G
SCRI_RS_201987	A/A	3H	531459807	NA	NA	IPK	NA	NA	Geno_bar	NA	A	A	A	A	A	?	A	A	A	A	A	A	A	A	A	A	A	A	A	A	A	A	A	A	A	A	A	A	A	A	A	A	A	A	A	A	A	A	A
SCRI_RS_168538	G/G	3H	531627065	NA	NA	IPK	NA	NA	Geno_bar	NA	G	G	G	G	G	?	G	G	G	G	G	G	G	G	G	G	G	G	G	G	G	G	G	G	G	G	G	G	G	G	G	G	G	G	G	G	G	G	G
SCRI_RS_204130	C/A	3H	531630498	NA	NA	IPK	NA	NA	Geno_bar	NA	C	C	C	C	C	?	C	C	C	C	C	C	C	C	C	C	C	C	C	C	C	C	C	C	C	C	C	C	C	C	C	C	C	C	C	C	C	C	C
SCRI_RS_67	A/G	3H	531632602	NA	NA	IPK	NA	NA	Geno_bar	NA	A	A	A	A	A	?	A	A	A	A	A	A	A	A	A	A	A	A	A	A	A	A	A	A	A	A	A	A	A	A	A	A	A	A	A	A	A	A	A
BOPA1_2372-703	A/A	3H	532381995	NA	NA	IPK	NA	NA	Geno_bar	NA	A	A	A	A	A	?	A	A	A	A	A	A	A	A	A	A	A	A	A	A	A	A	A	A	A	A	A	A	A	A	A	A	A	A	A	A	A	A	A
BOPA1_10317-448	G/G	3H	532386292	NA	NA	IPK	NA	NA	Geno_bar	NA	G	G	G	G	G	?	G	G	G	G	G	G	G	G	G	G	G	G	G	G	G	G	G	G	G	G	G	G	G	G	G	G	G	G	G	G	G	G	G
SCRI_RS_158555	C/C	3H	532393236	NA	NA	IPK	NA	NA	Geno_bar	NA	C	C	C	C	C	?	C	C	C	C	C	C	C	C	C	C	C	C	C	C	C	C	C	C	C	C	C	C	C	C	C	C	C	C	C	C	C	C	C
SCRI_RS_133415	NA	3H	533239986	NA	NA	IPK	NA	NA	Geno_bar	NA	?	?	?	?	?	?	?	?	?	?	?	?	?	?	?	?	?	?	?	?	?	?	?	?	?	?	?	?	?	?	?	?	?	?	?	?	?	?	?
SCRI_RS_234006	A/G	3H	533566561	NA	NA	IPK	NA	NA	Geno_bar	NA	A	A	A	A	A	?	A	A	A	A	A	A	A	A	A	G	A	A	A	A	A	A	A	A	A	A	A	A	A	A	A	A	A	A	A	A	A	A	A
BOPA1_5960-1302	NA	3H	534070384	NA	NA	IPK	NA	NA	Geno_bar	NA	?	?	?	?	?	?	?	?	?	?	?	?	?	?	?	?	?	?	?	?	?	?	?	?	?	?	?	?	?	?	?	?	?	?	?	?	?	?	?
BOPA1_ABC13107-1-3-299	G/A	3H	534247225	NA	NA	IPK	NA	NA	Geno_bar	NA	G	G	G	G	G	?	A	A	A	A	A	A	A	A	A	A	A	A	A	A	A	A	A	A	A	A	A	A	A	A	A	G	A	A	G	A	A	A	A
SCRI_RS_137201	C/A	3H	534247576	NA	NA	IPK	NA	NA	Geno_bar	NA	C	C	C	C	C	?	C	C	C	C	C	C	C	C	C	C	C	C	C	C	C	C	C	C	C	C	C	C	C	C	C	C	C	C	C	C	C	C	C
SCRI_RS_132345	A/G	3H	534422625	NA	NA	IPK	NA	NA	Geno_bar	NA	A	A	A	A	A	?	A	A	A	A	A	A	A	A	A	A	A	A	A	A	A	A	A	A	A	A	A	A	A	A	A	A	A	A	A	A	A	A	A
SCRI_RS_9350	A/G	3H	534547771	NA	NA	IPK	NA	NA	Geno_bar	NA	A	A	A	A	A	?	A	A	A	A	A	A	A	A	A	A	A	A	A	A	A	A	G	A	A	A	A	A	A	A	A	A	A	A	A	G	A	A	G
SCRI_RS_220129	G/C	3H	535082674	NA	NA	IPK	NA	NA	Geno_bar	NA	G	C	C	C	C	?	C	G	C	G	G	G	G	G	G	G	G	G	G	G	G	G	G	G	G	G	G	G	G	G	G	G	G	G	C	G	G	G	G
SCRI_RS_220192	A/G	3H	535469593	NA	NA	IPK	NA	NA	Geno_bar	NA	A	A	G	A	A	?	A	A	A	A	A	A	A	A	A	A	A	A	A	A	A	A	A	A	A	A	A	A	A	A	A	A	A	A	A	A	A	A	A
SCRI_RS_10288	A/G	3H	535660465	NA	NA	IPK	NA	NA	Geno_bar	NA	A	A	A	A	A	?	A	A	A	A	A	A	A	A	A	A	A	A	A	A	A	A	A	A	A	A	A	A	A	A	A	A	A	A	A	A	A	A	A
SCRI_RS_214023	C/C	3H	535778588	NA	NA	IPK	NA	NA	Geno_bar	NA	C	C	C	C	C	?	C	C	C	C	C	C	C	C	C	C	C	C	C	C	C	C	C	C	C	C	C	C	C	C	C	C	C	C	C	C	C	C	C
BOPA1_5128-1831	G/A	3H	535783451	NA	NA	IPK	NA	NA	Geno_bar	NA	G	G	G	G	A	?	G	G	G	G	G	G	G	G	G	G	G	G	G	G	G	G	G	G	G	G	G	G	G	G	G	G	G	G	G	G	G	G	G
BOPA2_12_30754	G/A	3H	535790327	NA	NA	IPK	NA	NA	Geno_bar	NA	G	G	G	G	G	?	G	G	G	G	G	G	G	G	G	G	G	G	G	G	G	G	G	G	G	G	G	G	G	G	G	G	G	G	G	G	G	G	G
SCRI_RS_225540	G/A	3H	536074314	NA	NA	IPK	NA	NA	Geno_bar	NA	G	G	G	G	G	?	G	G	G	G	G	G	G	G	G	G	G	G	G	G	G	G	G	G	G	G	G	G	G	G	G	G	G	G	G	G	G	G	G
SCRI_RS_220894	C/A	3H	536962128	NA	NA	IPK	NA	NA	Geno_bar	NA	C	C	A	A	A	?	A	A	A	A	A	A	A	A	A	A	A	A	A	A	A	A	A	A	A	A	A	A	A	A	A	A	A	A	A	A	A	C	A
SCRI_RS_174419	G/A	3H	536962525	NA	NA	IPK	NA	NA	Geno_bar	NA	G	G	G	G	G	?	G	G	G	G	G	A	G	G	G	G	A	A	A	G	G	G	G	A	G	G	G	G	G	G	G	G	A	G	G	A	G	G	A
SCRI_RS_182061	A/G	3H	538029556	NA	NA	IPK	NA	NA	Geno_bar	NA	A	A	A	A	A	?	G	G	G	G	G	G	G	G	G	G	G	G	G	G	G	G	G	G	G	G	G	A	G	G	G	G	G	G	G	G	G	A	G
SCRI_RS_235065	G/G	3H	538152882	NA	NA	IPK	NA	NA	Geno_bar	NA	G	G	G	G	G	?	G	G	G	G	G	G	G	G	G	G	G	G	G	G	G	G	G	G	G	G	G	G	G	G	G	G	G	G	G	G	G	G	G
SCRI_RS_4575	NA	3H	538154289	NA	NA	IPK	NA	NA	Geno_bar	NA	?	?	?	?	?	?	?	?	?	?	?	?	?	?	?	?	?	?	?	?	?	?	?	?	?	?	?	?	?	?	?	?	?	?	?	?	?	?	?
BOPA2_12_31323	G/C	3H	538157969	NA	NA	IPK	NA	NA	Geno_bar	NA	G	G	G	C	C	?	C	G	G	C	C	G	G	C	C	C	G	G	C	G	G	C	G	G	G	C	G	C	G	G	C	C	?	G	G	C	G	G	G
BOPA1_ABC10084-1-2-363	NA	3H	538660122	NA	NA	IPK	NA	NA	Geno_bar	NA	?	?	?	?	?	?	?	?	?	?	?	?	?	?	?	?	?	?	?	?	?	?	?	?	?	?	?	?	?	?	?	?	?	?	?	?	?	?	?
SCRI_RS_144535	G/A	3H	538805589	NA	NA	IPK	NA	NA	Geno_bar	NA	G	G	G	G	G	?	G	G	G	G	G	G	G	G	G	G	G	G	G	G	G	G	G	G	G	G	G	G	G	G	G	G	G	G	G	G	G	G	G
SCRI_RS_224360	A/T	3H	539228382	NA	NA	IPK	NA	NA	Geno_bar	NA	A	A	A	A	A	?	A	A	A	A	A	A	A	A	A	A	A	A	A	A	A	A	A	A	A	A	A	A	A	A	A	A	A	A	A	A	A	A	A
SCRI_RS_152472	A/G	3H	539924152	NA	NA	IPK	NA	NA	Geno_bar	NA	A	?	G	A	A	?	G	G	G	G	G	G	G	G	G	A	A	G	G	G	G	G	G	G	G	G	G	G	G	G	G	G	A	G	G	G	G	G	G
[truncated: 3,699 more rows]
[truncated: 185 more columns]
