# Supplementary material for: GWAS-based identification of multi-trait genetic loci conferring salinity tolerance in barley under hydro- and nanoparticle-priming conditions
Source: BMC Plant Biol. 2025 Dec 23;26:166. doi: 10.1186/s12870-025-07898-5 (PMC12849565; doi:10.1186/s12870-025-07898-5)
Supplement: Supplementary file 3 — Supplementary material 3. [file 12870_2025_7898_MOESM3_ESM.xlsx]

## Sheet: Unprimed conditions 
Phenotypic data for all traits under unprimed conditions
	Control						Salinity						STI						Reduction
Genotypes	RL_C_UP	SL_C_UP	FW_C_UP	G%_C_UP	GRI_C_UP	GP_C_UP	RL_S_UP	SL_S_UP	FW_S_UP	G%_S_UP	GRI_S_UP	GP_S_UP	RL_STI_UP	SL_STI_UP	FW_STI_UP	G%_STI_UP	GRI_STI_UP	GP_STI_UP	RL_Red_UP	SL_Red_UP	FW_Red_UP	G%_Red_UP	GRI_Red_UP	GP_Red_UP
BCC118	16.4167	13.1667	4.20833	100	99.1667	98.4127	4.75	4.46667	3.42833	95	90	90.5339	28.9341	33.9253	81.5591	95	90.7563	91.9941	11.6667	8.7	0.78	5	9.16667	7.87879
BCC126	16.8667	13.4333	4.66833	93.3333	85.2778	84.1212	5.25	4.8	2.24333	56.6667	44.1667	59.5413	31.1302	35.733	48.0854	60.7143	51.7915	70.7804	11.6167	8.63333	2.425	36.6667	41.1111	24.5799
BCC129	17.05	13.8667	6.00333	100	100	100	5.4	5.73333	4.15833	100	91.6667	85.7488	31.6805	41.3592	69.3284	100	91.6667	85.7488	11.65	8.13333	1.845	0	8.33333	14.2512
BCC131	15.9667	15.65	4.90833	100	100	100	6.28333	7.81667	3.13833	98.3333	97.5	98.4127	39.3619	49.9496	64.0392	98.3333	97.5	98.4127	9.68333	7.83333	1.77	1.66667	2.5	1.5873
BCC1368	17.6889	15.3667	5.96833	100	97.5	95.3824	6.06667	6.61667	3.81833	98.3333	95.8333	95.1587	34.3176	43.0593	63.972	98.3333	98.2906	99.7655	11.6222	8.75	2.15	1.66667	1.66667	0.223665
BCC1370	15.5792	12.8167	5.75333	98.3333	97.5	98.3333	4.6	6.81667	3.90833	96.6667	87.9167	83.6769	29.5369	53.2046	67.9583	98.3051	90.1709	85.0951	10.9792	6	1.845	1.66667	9.58333	14.6565
BCC1371	17.5167	15.8167	4.69333	76.6667	60.2778	59.0609	5.08333	6.68333	2.39333	41.6667	41.6667	100	29.0228	42.2586	51.0629	54.3478	69.1244	169.317	12.4333	9.13333	2.3	35	18.6111	-40.9391
BCC1372	18.5167	15.5333	5.29833	98.3333	97.2222	96.9697	7.13333	8.3	3.29833	66.6667	52.8889	62.4242	38.5252	53.4414	62.3601	67.7966	54.4	64.375	11.3833	7.23333	2	31.6667	44.3333	34.5455
BCC1373	13.0833	13.2	6.38333	100	100	100	4.53333	5.1	3.55333	96.6667	81.6667	76.3077	34.6477	38.6388	55.6555	96.6667	81.6667	76.3077	8.55	8.1	2.83	3.33333	18.3333	23.6923
BCC1374	16.4833	13.0667	5.30333	98.3333	95.9722	92.4776	3.88333	4.35	2.72333	81.6667	58.8889	59.0464	23.564	33.2873	51.3593	83.0508	61.3603	63.8494	12.6	8.71667	2.58	16.6667	37.0833	33.4312
BCC1376	13.8833	17.7	5.80333	100	100	100	6.53333	8.85	3.75833	100	100	100	47.0643	50.0002	64.7592	100	100	100	7.35	8.85	2.045	0	0	0
BCC1377	22.3656	12.7167	5.67333	100	97.5	95.3824	7.26667	4.36667	3.30333	76.6667	65	73.8467	32.4883	34.3382	58.3029	76.6667	66.6667	77.4217	15.0989	8.35	2.37	23.3333	32.5	21.5357
BCC1378	19.4333	12.5833	5.65333	95	91.3889	92.4776	5.13333	5.13333	3.19333	88.3333	71.3889	71.5812	26.4112	40.8111	56.4967	92.9825	78.1155	77.4038	14.3	7.45	2.46	6.66667	20	20.8964
BCC1379	17.8656	11.4333	3.57333	98.3333	93.3333	90.9552	5.91667	5.68333	3.17	95	82.25	66.6667	33.1325	49.7127	88.8911	96.6102	88.125	73.2962	11.9489	5.75	0.403333	3.33333	11.0833	24.2885
BCC1380	18.6333	16.0167	5.80333	100	97.5	95.3824	6.36667	7.3	4.23833	91.6667	80.6667	75.5362	34.1792	45.581	73.0657	91.6667	82.735	79.1931	12.2667	8.71667	1.565	8.33333	16.8333	19.8462
BCC1381	14.3167	14.1333	5.07833	98.3333	98.3333	100	5.06667	4.71667	3.56833	98.3333	91.6667	88.1423	35.4019	33.3737	70.2925	100	93.2203	88.1423	9.25	9.41667	1.51	0	6.66667	11.8577
BCC1382	14.35	10.45	5.89333	100	99.1667	98.4127	6.2	6.98333	3.75833	96.6667	90.9722	87.523	43.2136	66.8563	63.7839	96.6667	91.7367	88.9347	8.15	3.46667	2.135	3.33333	8.19444	10.8897
BCC1383	20.0011	13.8	4.83833	96.6667	96.6667	100	5.95	5.81667	4.13333	88.3333	82.7778	86.9841	29.7484	42.1512	85.706	91.3793	85.6322	86.9841	14.0511	7.98333	0.705	8.33333	13.8889	13.0159
BCC1384	20.1167	16.1167	5.46833	100	100	100	5.23333	5.56667	4.15333	100	96.6667	93.7951	26.0138	34.5399	75.9515	100	96.6667	93.7951	14.8833	10.55	1.315	0	3.33333	6.20491
BCC1385	16.1667	13.2667	5.30333	81.6667	70.8889	72.5	6.43333	6.41667	3.08833	58.3333	55	89.8962	39.7858	48.3718	58.3029	71.4286	77.5862	123.995	9.73333	6.85	2.215	23.3333	15.8889	-17.3962
BCC1386	19.4333	13.4	6.13833	100	100	100	6.03333	5.73333	4.38333	98.3333	97.5	98.3333	31.0402	42.8022	71.5015	98.3333	97.5	98.3333	13.4	7.66667	1.755	1.66667	2.5	1.66667
BCC1387	16.7167	13.7333	5.61333	95	83.8889	80.6013	4.16667	6.35	2.55333	83.3333	58.3889	54.1299	24.9281	46.2347	45.4948	87.7193	69.6026	67.1576	12.55	7.38333	3.06	11.6667	25.5	26.4714
BCC1389	15.1	14.95	5.61333	100	90.5556	81.2932	5.88333	8.81667	3.78333	100	90.6944	65.4321	38.9616	58.9768	67.3936	100	100.153	80.489	9.21667	6.13333	1.83	0	-0.138889	15.8611
BCC1390	15.9011	11.9167	5.09333	100	98.3333	96.8254	3.98333	5.61667	2.39333	91.6667	81.1667	73.3575	25.0505	47.1332	47.0355	91.6667	82.5424	75.7626	11.9178	6.3	2.7	8.33333	17.1667	23.4679
BCC1391	18.6	15.3167	5.66833	96.6667	95	96.746	5.91667	7.38333	4.08833	96.6667	86.6667	82.8283	31.8111	48.213	72.094	100	91.2281	85.6141	12.6833	7.93333	1.58	0	8.33333	13.9177
BCC1392	15.4167	12.4667	6.65333	100	100	100	5.65	6.6	4.75833	100	98.0556	95.3824	36.6512	52.9436	71.523	100	98.0556	95.3824	9.76667	5.86667	1.895	0	1.94444	4.6176
BCC1394	17.0156	14.1833	5.35833	100	98.0556	95.3824	5.53333	6.01667	1.87833	85	74.8333	72.0044	32.5256	42.4187	35.0957	85	76.3173	75.4902	11.4822	8.16667	3.48	15	23.2222	23.378
BCC1395	15.2011	13.9667	5.76833	95	93.3333	96.746	4.43333	5.71667	3.15333	88.3333	72.8333	60.354	29.1621	40.9331	54.7555	92.9825	78.0357	62.384	10.7678	8.25	2.615	6.66667	20.5	36.392
BCC1396	21.2167	14.15	5.09833	100	98.3333	96.8254	5.2	7.23333	3.06333	100	95.8333	92.3521	24.5122	51.1185	60.1006	100	97.4576	95.38	16.0167	6.91667	2.035	0	2.5	4.4733
BCC1397	17.1167	12.45	5.10333	98.3333	98.3333	100	8.88333	7.05	3.62833	96.6667	94.1667	95.0794	51.8967	56.6582	71.1298	98.3051	95.7627	95.0794	8.23333	5.4	1.475	1.66667	4.16667	4.92063
BCC1398	16.4889	15.95	6.95833	100	99.1667	98.4127	5.25	8.58333	4.13833	100	100	100	31.8416	53.8235	59.471	100	100.84	101.613	11.2389	7.36667	2.82	0	-0.833333	-1.5873
BCC1399	16.9156	15.5667	4.93333	100	99.1667	98.4127	4.4	5.36667	2.75333	95	81.6667	78.1111	26.0097	34.5931	55.7936	95	82.3529	79.371	12.5156	10.2	2.18	5	17.5	20.3016
BCC1400	20.25	14.7167	6.73833	98.3333	97.5	98.4127	6.26667	6.08333	3.74833	91.6667	81.3889	80.9343	30.9441	41.3938	55.6398	93.2203	83.4758	82.2397	13.9833	8.63333	2.99	6.66667	16.1111	17.4784
BCC1401	19.7833	14.45	6.25333	100	100	100	6.21667	6.93333	3.84833	100	94.1667	89.5916	31.4238	47.9821	61.5543	100	94.1667	89.5916	13.5667	7.51667	2.405	0	5.83333	10.4084
BCC1402	25.45	12.1	5.62833	100	100	100	4.5	6.58333	3.68833	98.3333	92.6389	87.5458	17.6835	54.4268	65.5341	98.3333	92.6389	87.5458	20.95	5.51667	1.94	1.66667	7.36111	12.4542
BCC1403	18.0011	12.4167	3.68333	100	98.0556	95.3824	6.2	5.13333	2.58333	98.3333	87.5	81.9807	34.4429	41.4205	70.2814	98.3333	89.2351	85.9495	11.8011	7.28333	1.1	1.66667	10.5556	13.4017
BCC1405	18.65	13.2167	4.05833	98.3333	91.7222	84.3599	5.46667	4.53333	2.04833	68.3333	52.4167	60.3535	29.3145	34.3045	50.4775	69.4915	57.1472	71.5429	13.1833	8.68333	2.01	30	39.3056	24.0064
BCC1407	18.6167	13.4667	4.91333	98.3333	96.3889	95.3824	5.75	5.26667	2.75833	96.6667	94.4444	93.6508	30.8925	39.1248	56.1219	98.3051	97.9827	98.1846	12.8667	8.2	2.155	1.66667	1.94444	1.7316
BCC1408	17.4	15.45	5.56333	86.6667	76.6667	81.4044	4.66667	4.68333	2.35833	58.3333	42.2222	61.9778	26.8319	30.3928	42.4162	67.3077	55.0725	76.1357	12.7333	10.7667	3.205	28.3333	34.4444	19.4266
BCC1409	18.85	12.85	4.86333	95	88.8889	87.7345	5.91667	4.18333	3.21333	88.3333	68.8889	68.8205	31.3887	32.5537	66.0885	92.9825	77.5	78.4418	12.9333	8.66667	1.65	6.66667	20	18.914
BCC1410	8.93333	12.0833	2.31833	71.6667	62.5	79.902	6.21667	5.98333	2.01333	50	44.1667	66.7063	69.5887	49.5371	86.9022	69.7674	70.6667	83.4852	2.71667	6.1	0.305	21.6667	18.3333	13.1956
BCC1411	17.65	17.45	5.15333	98.3333	93.3333	90.8903	5.68333	5.8	3.06	88.3333	71.25	67.9524	32.1953	33.2477	59.4512	89.8305	76.3393	74.7631	11.9667	11.65	2.09333	10	22.0833	22.9379
BCC1412	16.5167	12.05	6.00333	100	100	100	5.75	6.2	3.23333	91.6667	82.5	83.3804	34.8189	51.5858	53.9183	91.6667	82.5	83.3804	10.7667	5.85	2.77	8.33333	17.5	16.6196
BCC1413	13.5667	14.45	5.56333	100	98.75	95.6522	6.06667	6.33333	3.56333	93.3333	87.1528	82.0772	44.7191	43.8396	64.0654	93.3333	88.256	85.808	7.5	8.11667	2	6.66667	11.5972	13.575
BCC1414	16.6	12.8833	5.54	100	100	100	6.65	7.08333	3.27333	91.6667	83.8889	77.619	40.0616	55.0844	59.0691	91.6667	83.8889	77.619	9.95	5.8	2.26667	8.33333	16.1111	22.381
BCC1415	15.4011	13.4	4.92	100	97.5	95.2381	4.45	4.55	2.89333	90	84.1667	88.6124	28.8962	33.9739	58.8266	90	86.3248	93.0431	10.9511	8.85	2.02667	10	13.3333	6.62566
BCC1416	16.6	12.4667	5.93	100	100	100	5.38333	6.4	3.40333	98.3333	95	93.7157	32.4174	51.3599	57.39	98.3333	95	93.7157	11.2167	6.06667	2.52667	1.66667	5	6.28427
BCC1417	16.2511	13.5167	5.33833	100	100	100	5.7	9.36667	3.69333	96.6667	93.8889	93.5714	35.0749	69.3223	69.2023	96.6667	93.8889	93.5714	10.5511	4.15	1.645	3.33333	6.11111	6.42857
BCC1418	21.25	12.1	5.38833	100	100	100	6.88333	6.75	3.05333	100	98.3333	96.8254	32.398	55.787	56.7256	100	98.3333	96.8254	14.3667	5.35	2.335	0	1.66667	3.1746
BCC1419	17.0333	15.4833	6.27833	100	100	100	5.71667	6.93333	4.27333	100	96.6667	93.7951	33.5598	44.7843	68.1102	100	96.6667	93.7951	11.3167	8.55	2.005	0	3.33333	6.20491
BCC1420	19.8167	13.1167	6.04833	96.6667	93.0556	92.7778	7.48333	5.98333	3.76333	95	55.8333	53.411	37.771	45.6184	62.2194	98.2759	60	57.5687	12.3333	7.13333	2.285	1.66667	37.2222	39.3668
BCC1421	15.6833	15.35	5.07333	91.6667	87.0833	89.5468	5.81667	5.8	2.80333	91.6667	73.3333	71.5337	37.0859	37.7915	55.285	100	84.2105	79.8842	9.86667	9.55	2.27	0	13.75	18.0131
BCC1422	12.9	14.35	5.52333	100	100	100	5.78333	5.41667	3.21333	98.3333	80.5556	73.0132	44.8303	37.7606	58.1896	98.3333	80.5556	73.0132	7.11667	8.93333	2.31	1.66667	19.4444	26.9868
BCC1423	16.0333	13.25	6.34833	100	99.1667	98.4127	4.38333	5.73333	4.71333	98.3333	97.5	98.4127	27.3367	43.3017	74.2388	98.3333	98.3193	100	11.65	7.51667	1.635	1.66667	1.66667	0
BCC1424	17	11.95	5.77833	98.3333	96.6667	96.746	6.23333	5.73333	3.03833	91.6667	81.6667	82.0817	36.6647	47.9788	52.5846	93.2203	84.4828	84.8424	10.7667	6.21667	2.74	6.66667	15	14.6643
BCC1425	14.4833	14.2833	5.93833	100	100	100	5.68333	6.9	3.47333	95	87.8889	73.8369	39.2414	48.3102	58.5134	95	87.8889	73.8369	8.8	7.38333	2.465	5	12.1111	26.1631
BCC1428	15.6	14.8833	4.96333	100	100	100	7.08333	8.68333	3.54833	100	100	100	45.407	58.3424	71.5023	100	100	100	8.51667	6.2	1.415	0	0	0
BCC1430	15.8833	11.6	4.67833	100	100	100	7.41667	7.26667	3.58833	91.6667	86.6667	90.1587	46.7024	62.6433	76.6973	91.6667	86.6667	90.1587	8.46667	4.33333	1.09	8.33333	13.3333	9.84127
BCC1431	11.5667	14.9833	5.11833	90	88.3333	96.4912	7.08333	6.98333	2.56833	63.3333	45.8056	56.1111	61.2636	46.6108	50.185	70.3704	51.8553	58.1515	4.48333	8	2.55	26.6667	42.5278	40.3801
BCC1432	11.9833	12.8	5.53833	98.3333	98.3333	100	5.63333	6.88333	4.11333	98.3333	96.6667	96.746	47.0135	53.9142	74.2652	100	98.3051	96.746	6.35	5.91667	1.425	0	1.66667	3.25397
BCC1433	12.1667	10.7833	6.79333	100	99.1667	98.4127	5.2	6.08333	4.63333	96.6667	88.3333	85.4727	42.7453	56.4147	68.2011	96.6667	89.0756	86.8513	6.96667	4.7	2.16	3.33333	10.8333	12.94
BCC1439	18.8167	14.7167	5.80333	100	100	100	5.66667	6.8	3.79833	100	100	100	30.1143	46.2598	65.4486	100	100	100	13.15	7.91667	2.005	0	0	0
BCC1440	13.6833	15.5333	5.65833	100	93.0556	87.0663	8.4	8.15	2.94333	90	75.1389	73.1639	61.4108	52.4767	52.008	90	80.7463	84.0324	5.28333	7.38333	2.715	10	17.9167	13.9024
BCC1441	18.8333	11.2667	5.92333	100	100	100	5.76667	6.45	4.30833	100	100	100	30.619	57.2633	72.7617	100	100	100	13.0667	4.81667	1.615	0	0	0
BCC1442	15.7	10.3833	4.70333	98.3333	93.3333	90.9552	5.86667	5	2.25833	95	74.0278	62.1421	37.3702	48.1518	48.0119	96.6102	79.3155	68.3217	9.83333	5.38333	2.445	3.33333	19.3056	28.8131
BCC1443	11.4667	12.4	5.51833	100	100	100	5.45	5.05	3.60333	98.3333	96.6667	96.9697	47.56	40.7311	65.2892	98.3333	96.6667	96.9697	6.01667	7.35	1.915	1.66667	3.33333	3.0303
BCC1444	16.2167	12.9667	6.14	100	100	100	7.48333	5.41667	3.55333	68.3333	48.3333	62.3378	46.148	41.7767	57.9028	68.3333	48.3333	62.3378	8.73333	7.55	2.58667	31.6667	51.6667	37.6622
BCC1445	9.08333	11.1833	4.50333	100	100	100	5.01667	7.36667	2.42833	83.3333	68.3333	71.1282	55.2389	65.9635	53.9143	83.3333	68.3333	71.1282	4.06667	3.81667	2.075	16.6667	31.6667	28.8718
BCC1447	15.2167	15.65	5.11	100	98.75	95.6522	6.9	6.85	4.30333	100	95.8333	92.3521	45.348	43.7704	84.2559	100	97.0464	96.5499	8.31667	8.8	0.806667	0	2.91667	3.30008
BCC1448	12.8833	13.6333	5.27333	98.3333	95	93.7157	6.05	6.46667	2.91333	90	65.9722	63.8869	46.9668	47.5817	55.2671	91.5254	69.4444	68.171	6.83333	7.16667	2.36	8.33333	29.0278	29.8288
BCC1450	12.2333	12.25	4.81333	93.3333	88.3333	85.4921	4.5	4.51667	3.05333	100	84.4444	75.1675	36.8128	36.8744	63.4441	107.143	95.5975	87.9234	7.73333	7.73333	1.76	-6.66667	3.88889	10.3245
BCC1452	14.2833	12	5.01833	100	100	100	5.03333	6.06667	3.49833	100	98.3333	96.9697	35.2411	50.5548	69.8149	100	98.3333	96.9697	9.25	5.93333	1.52	0	1.66667	3.0303
BCC1453	19.8667	11.8833	5.86333	100	100	100	6.18333	5.36667	3.92333	100	96.6667	93.9394	31.1264	45.1821	66.9181	100	96.6667	93.9394	13.6833	6.51667	1.94	0	3.33333	6.06061
BCC1456	12.85	14.3167	5.33333	98.3333	96.6667	96.746	6.43333	6.78333	3.08833	93.3333	90	93.4609	50.0575	47.4289	57.928	94.9153	93.1034	96.6044	6.41667	7.53333	2.245	5	6.66667	3.28511
BCC1457	11.6667	13.75	4.73333	100	100	100	6.28333	7.33333	3.06333	100	99.1667	98.4127	53.8597	53.3341	64.745	100	99.1667	98.4127	5.38333	6.41667	1.67	0	0.833333	1.5873
BCC1458	14.1	11.8	5.47833	100	100	100	5.3	6.3	3.46333	100	99.1667	98.4127	37.5907	53.4301	63.2288	100	99.1667	98.4127	8.8	5.5	2.015	0	0.833333	1.5873
BCC1459	14.0333	15.15	5.10333	100	100	100	5.85	8.33333	3.93333	96.6667	85.5556	80.5918	41.7026	55.0425	77.0885	96.6667	85.5556	80.5918	8.18333	6.81667	1.17	3.33333	14.4444	19.4082
BCC1461	14.05	15.5667	6.24333	100	100	100	4.55	6.23333	4.43833	98.3333	87.5	81.9807	32.387	40.0526	71.0966	98.3333	87.5	81.9807	9.5	9.33333	1.805	1.66667	12.5	18.0193
BCC1463	11.4167	12.6667	5.64833	98.3333	98.3333	100	4.5	6.33333	3.85833	100	92.5	87.0663	39.4062	50.0153	68.3059	101.695	94.0678	87.0663	6.91667	6.33333	1.79	-1.66667	5.83333	12.9337
BCC1465	13.4833	14.4667	6.05333	100	99.1667	98.4127	5.18333	6.2	4.61833	100	93.3333	88.274	38.4424	42.8611	76.2754	100	94.1176	89.6978	8.3	8.26667	1.435	0	5.83333	10.1387
BCC1466	11.3333	11.6	5.71333	100	95.8889	88.5093	3.68333	5.15	3.49333	100	95.8333	92.3521	32.5053	44.5215	61.1601	100	99.9421	104.342	7.65	6.45	2.22	0	0.0555556	-3.84278
BCC1467	10.3667	13.95	5.71333	95	95	100	4.71667	7.88333	3.21333	86.6667	81.3889	88.5788	45.5571	56.5163	56.2336	91.2281	85.6725	88.5788	5.65	6.06667	2.5	8.33333	13.6111	11.4212
BCC1468	11.6667	15.4667	5.29833	96.6667	96.6667	100	4.96667	6.06667	3.84833	100	97.5	90.1587	42.5958	39.223	72.6884	103.448	100.862	90.1587	6.7	9.4	1.45	-3.33333	-0.833333	9.84127
BCC1469	16.2333	13.05	5.45333	100	100	100	6.68333	7.48333	4.04833	100	100	100	41.174	57.3916	74.2343	100	100	100	9.55	5.56667	1.405	0	0	0
BCC1470	14.7	12.9833	5.23333	100	95.1389	88.3838	6.4	5.71667	2.87833	98.3333	68.1944	60.2328	43.5429	44.0296	55.0825	98.3333	71.6788	68.1492	8.3	7.26667	2.355	1.66667	26.9444	28.151
BCC1471	17.3333	12.1778	4.33333	100	99.1667	98.4127	7.03333	6.51667	3.31833	100	84.1667	75.9734	40.5731	53.5156	76.5884	100	84.8739	77.1988	10.3	5.66111	1.015	0	15	22.4393
BCC1472	7.35	8.2	3.34333	100	100	100	8.06667	8.05	4.17833	100	100	100	109.807	98.2553	125.008	100	100	100	-0.716667	0.15	-0.835	0	0	0
BCC1474	15.7833	12.25	4.25333	100	99.1667	98.4127	7.41667	6.81667	3.27333	98.3333	88.3333	83.0918	47.0115	55.6856	76.9553	98.3333	89.0756	84.432	8.36667	5.43333	0.98	1.66667	10.8333	15.3209
BCC1476	13.8167	13.2833	4.28433	100	97.6389	92.6219	5.95167	7.66667	2.44	100	97.5	95.3824	43.0771	57.719	56.9563	100	99.8578	102.98	7.865	5.61667	1.84433	0	0.138889	-2.76052
BCC1479	14.35	10.5333	5.42333	100	100	100	5.23333	5.7	4.57333	100	99.1667	98.4127	36.4844	54.1235	84.3225	100	99.1667	98.4127	9.11667	4.83333	0.85	0	0.833333	1.5873
BCC1480	13.9667	13.05	6.12833	100	99.1667	98.4127	6.1	4.86667	3.03333	96.6667	77.5	70.038	43.675	37.3145	49.5145	96.6667	78.1513	71.1676	7.86667	8.18333	3.095	3.33333	21.6667	28.3747
BCC1481	16.2333	14.3833	6.30833	98.3333	94.5833	91.1905	6.1	6.76667	3.84	95	87.5	86.8254	37.5748	47.0521	60.9093	96.6102	92.511	95.2132	10.1333	7.61667	2.46833	3.33333	7.08333	4.36508
BCC1482	15.1511	13.0667	5.83833	100	98.3333	96.8254	6.7	4.56667	3.81333	98.3333	88.0556	81.9807	44.2188	34.9537	65.3081	98.3333	89.548	84.6686	8.45111	8.5	2.025	1.66667	10.2778	14.8447
BCC1483	12.7833	11.5667	6.17333	96.6667	96.6667	100	5.7	5.85	4.28833	88.3333	63.0556	59.4419	44.5838	50.596	69.4643	91.3793	65.2299	59.4419	7.08333	5.71667	1.885	8.33333	33.6111	40.5581
BCC1484	14.9	13.6833	5.91333	100	98.3333	96.8254	6.83333	6.33333	3.75333	98.3333	95.8333	95.3824	45.8696	46.323	63.4555	98.3333	97.4576	98.5097	8.06667	7.35	2.16	1.66667	2.5	1.443
BCC1485	18.6	14.6667	5.11	98.3333	95.1389	87.3016	6.46667	6.4	2.99333	76.6667	73.8889	92.5926	34.7786	43.7562	58.61	77.9661	77.6642	106.061	12.1333	8.26667	2.11667	21.6667	21.25	-5.29101
BCC1487	15.15	11.05	5.84833	100	100	100	7.33333	7.86667	3.68333	100	100	100	48.4068	71.1952	63.0603	100	100	100	7.81667	3.18333	2.165	0	0	0
BCC1488	16.85	14.4333	6.39333	100	100	100	5.63333	6.4	3.88833	96.6667	96.6667	100	33.4355	44.341	60.8078	96.6667	96.6667	100	11.2167	8.03333	2.505	3.33333	3.33333	0
BCC149	15.55	12.5167	5.75	100	99.1667	98.4127	7.03333	7.56667	3.77833	93.3333	88.3333	90.3175	45.2401	60.5152	65.7501	93.3333	89.0756	91.7742	8.51667	4.95	1.97167	6.66667	10.8333	8.09524
BCC1490	15.4	12.5833	5.82333	95	91.6667	93.4921	4.68333	6.23333	3.09333	73.3333	56.6667	64.7947	30.4282	49.5358	53.0972	77.193	61.8182	69.305	10.7167	6.35	2.73	21.6667	35	28.6974
BCC1493	12.1833	12.8167	5.81333	100	100	100	4.73333	5.55	3.37833	100	98.8889	96.9697	38.86	43.3111	58.146	100	98.8889	96.9697	7.45	7.26667	2.435	0	1.11111	3.0303
BCC1494	15.1011	11.3333	4.81333	100	100	100	4.81667	4.41667	3.19833	98.3333	96.6667	96.746	31.9001	38.9882	66.4489	98.3333	96.6667	96.746	10.2844	6.91667	1.615	1.66667	3.33333	3.25397
BCC1497	13.1333	17.3833	6.73833	100	92.9762	80.8081	6.41667	10.3833	4.44833	80	72.5	84.1813	48.8573	59.7438	66.0102	80	77.977	104.174	6.71667	7	2.29	20	20.4762	-3.37321
BCC1498	13.4333	13.7167	5.45333	96.6667	85.1389	78.6165	4.68333	5.55	2.52333	56.6667	34.1667	54.058	34.8556	40.4604	46.2674	58.6207	40.1305	68.7616	8.75	8.16667	2.93	40	50.9722	24.5585
BCC1500	14.6667	13.1	5.49333	100	100	100	7.05	6.65	3.98833	100	95.5556	91.0346	48.0893	50.8701	72.6188	100	95.5556	91.0346	7.61667	6.45	1.505	0	4.44444	8.96543
BCC1503	13.3011	13.0333	5.90333	100	99.1667	98.4127	6.26667	6.7	3.68	98.3333	81.5833	71.5996	47.111	51.4076	62.3389	98.3333	82.2689	72.7544	7.03444	6.33333	2.22333	1.66667	17.5833	26.8131
BCC1504	8.51667	12.8167	4.76333	95	93.3333	96.746	3.86667	6.01667	2.64333	81.6667	79.1667	94.2266	45.405	46.9698	55.6552	85.9649	84.8214	97.3958	4.65	6.8	2.12	13.3333	14.1667	2.51945
BCC1505	12.5833	10.0167	4.45833	100	93.8889	88.3838	6	3.26667	2.37833	100	55.5556	46.633	47.6849	32.6299	53.4249	100	59.1716	52.7619	6.58333	6.75	2.08	0	38.3333	41.7508
BCC1506	11.1	14.3833	5.66833	100	100	100	5.81667	7.61667	2.98833	100	98.3333	96.8254	52.3962	52.9671	52.716	100	98.3333	96.8254	5.28333	6.76667	2.68	0	1.66667	3.1746
BCC1524	13.15	12.3	5.39833	100	100	100	5.48333	6.21667	2.86833	100	99.1667	98.4127	41.7078	50.5609	53.1313	100	99.1667	98.4127	7.66667	6.08333	2.53	0	0.833333	1.5873
BCC1529	14.55	13.7667	5.35333	100	90.5556	80.0855	6.98333	5.41667	2.37333	63.3333	55.8333	81.145	48.0073	39.3895	44.321	63.3333	61.6564	101.323	7.56667	8.35	2.98	36.6667	34.7222	-1.05949
BCC1541	15.3667	13.5	5.99833	100	100	100	7.85	9.26667	4.31833	96.6667	94.7222	95.1587	51.0989	68.6444	71.9906	96.6667	94.7222	95.1587	7.51667	4.23333	1.68	3.33333	5.27778	4.84127
BCC1561	10.5	12.3333	6.25333	100	97.9167	94.0649	5.5	5.35	3.70833	91.6667	84.1667	86.1077	52.4091	43.3711	59.3303	91.6667	85.9574	91.5407	5	6.98333	2.545	8.33333	13.75	7.95721
BCC1565	16.6167	11.1167	4.62333	95	89.7381	78.8391	5.3	4.83333	2.95833	80	60.4167	56.5785	31.899	43.4752	64.0713	84.2105	67.3256	71.7645	11.3167	6.28333	1.665	15	29.3214	22.2606
BCC1566	17.7167	16.3333	6.71833	98.3333	95	93.7157	9.21667	8.8	3.74833	86.6667	79.1667	85.2381	52.0213	53.9319	55.7769	88.1356	83.3333	90.9539	8.5	7.53333	2.97	11.6667	15.8333	8.47763
BCC1589	14.6333	13.5	5.65833	100	100	100	7.28333	6.26667	5.21333	98.3333	86.25	79.1235	49.7756	46.4158	92.1568	98.3333	86.25	79.1235	7.35	7.23333	0.445	1.66667	13.75	20.8765
BCC161	6	4.3	3.42833	98.3333	98.3333	100	5.13333	5.3	4.17333	98.3333	95	93.7157	85.601	123.563	122.246	100	96.6102	93.7157	0.866667	-1	-0.745	0	3.33333	6.28427
BCC167	18.95	16.35	6.19333	100	98.3333	96.9697	5.41667	6.53333	4.51833	98.3333	90	85.5512	28.5825	39.9565	72.9458	98.3333	91.5254	88.2246	13.5333	9.81667	1.675	1.66667	8.33333	11.4185
BCC173	11.1	15.35	6.48833	98.3333	98.3333	100	4.35	4.21667	3.89333	100	70	60.7211	39.2052	27.4689	60.0328	101.695	71.1864	60.7211	6.75	11.1333	2.595	-1.66667	28.3333	39.2789
BCC182	15.2167	10.65	5.01333	100	100	100	10.3333	6.48333	4.28333	100	100	100	67.9155	60.8711	85.4801	100	100	100	4.88333	4.16667	0.73	0	0	0
BCC190	11.3333	10.1833	6.35333	100	100	100	7.23333	6.38333	4.95	100	100	100	63.8252	62.7721	77.9242	100	100	100	4.1	3.8	1.40333	0	0	0
BCC192	6.61667	11.6333	6.07833	100	100	100	6.35	7.81667	4.93833	96.6667	93.4722	90.8109	95.9687	67.2387	81.2726	96.6667	93.4722	90.8109	0.266667	3.81667	1.14	3.33333	6.52778	9.1891
BCC195	16.3167	13.6	6.74833	100	100	100	2.23333	1.21667	2.38	100	97.5	95.3824	13.6806	8.94228	35.278	100	97.5	95.3824	14.0833	12.3833	4.36833	0	2.5	4.6176
BCC197	13.5833	13.8	6.29333	98.3333	95	93.7157	6.08333	5.86667	3.42833	80	63.1944	65.1656	44.7853	42.5306	54.5393	81.3559	66.5205	69.5354	7.5	7.93333	2.865	18.3333	31.8056	28.5501
BCC218	13.5	13.6833	5.43833	98.3333	98.3333	100	6.43333	6	2.42333	96.6667	61.7083	49.1667	47.6531	43.8555	44.6195	98.3051	62.7542	49.1667	7.06667	7.68333	3.015	1.66667	36.625	50.8333
BCC219	8.51667	11.2	4.81833	100	100	100	5	7	3.54333	100	100	100	58.7084	62.7238	73.5303	100	100	100	3.51667	4.2	1.275	0	0	0
BCC3	8.68333	13.8167	5.82	100	99.1667	98.4127	4.53333	5.01667	2.87833	75	70	88.2081	52.252	36.341	49.5207	75	70.5882	89.6308	4.15	8.8	2.94167	25	29.1667	10.2046
BCC421	10.3167	10.75	5.87333	100	100	100	6.73333	8.86667	5.30833	100	97.5	95.3824	65.2921	82.5287	90.3972	100	97.5	95.3824	3.58333	1.88333	0.565	0	2.5	4.6176
BCC423	17.7667	12.0833	4.78333	98.3333	98.3333	100	6.61667	6.81667	3.59333	98.3333	98.3333	100	37.2432	56.5547	75.2385	100	100	100	11.15	5.26667	1.19	0	0	0
BCC427	12.2333	15.4667	6.00333	100	99.1667	98.4127	6.95	6.15	4.20333	96.6667	81.6667	76.4193	56.8392	39.769	70.025	96.6667	82.3529	77.6519	5.28333	9.31667	1.8	3.33333	17.5	21.9934
BCC432	18.8333	13.3833	6.51333	96.6667	91.6667	90.8109	5.38333	5.53333	3.19833	81.6667	60.8333	64.7602	28.59	41.3937	49.0938	84.4828	66.3636	71.3133	13.45	7.85	3.315	15	30.8333	26.0507
BCC434	19.15	16.4833	6.19833	100	99.1667	98.4127	5.86667	6.98333	3.50333	98.3333	91.6667	88.2395	30.6353	42.3921	56.5291	98.3333	92.437	89.6628	13.2833	9.5	2.695	1.66667	7.5	10.1732
BCC436	8.23333	2.83333	3.23	100	100	100	7	6	3.14333	100	99.1667	98.4127	85.0461	218.418	97.3815	100	99.1667	98.4127	1.23333	-3.16667	0.0866667	0	0.833333	1.5873
BCC438	3.36556	4.83333	5.21833	98.3333	97.5	98.4127	2.93333	1.33333	1.73333	100	87.6389	78.1102	87.2378	27.6181	33.2177	101.695	89.886	79.37	0.432222	3.5	3.485	-1.66667	9.86111	20.3025
BCC439	7.51556	9.43333	4.66333	100	99.1667	98.4127	4.4	5.86667	3.16833	98.3333	80	72.8599	58.5339	62.2218	68.2024	98.3333	80.6723	74.035	3.11556	3.56667	1.495	1.66667	19.1667	25.5528
BCC445	14.1333	12.1833	5.87333	100	99.1667	98.4127	8.96667	6.71667	3.93333	100	99.1667	98.4127	63.4414	55.1599	66.9607	100	100	100	5.16667	5.46667	1.94	0	0	0
BCC446	11.2833	12.6833	5.74333	100	99.1667	98.4127	5.35	5.41667	3.62833	98.3333	75	67.8298	47.4254	42.7184	63.2303	98.3333	75.6303	68.9238	5.93333	7.26667	2.115	1.66667	24.1667	30.5829
BCC447	10.8833	14.7167	5.96333	100	100	100	4.86667	5.26667	3.33833	95	74.4444	68.7527	44.7322	35.7843	55.9917	95	74.4444	68.7527	6.01667	9.45	2.625	5	25.5556	31.2473
BCC502	18.0333	13.15	6.49333	100	100	100	8.4	7.5	4.14	100	100	100	46.5756	57.0292	63.7662	100	100	100	9.63333	5.65	2.35333	0	0	0
BCC524	16.6667	13.1333	3.95	96.6667	91.1111	88.3422	6.21667	6.43333	2.63333	71.6667	45	54.416	37.3028	49.0054	66.6808	74.1379	49.3902	61.5968	10.45	6.7	1.31667	25	46.1111	33.9263
BCC526	14.8156	12.5833	5.65	100	96.6667	93.7951	4.36667	5.38333	2.24833	95	67.7778	62.6993	29.4656	42.8281	39.8773	95	70.1149	66.8471	10.4489	7.2	3.40167	5	28.8889	31.0958
BCC527	7.03333	12.8333	4.08333	93.3333	86.6667	87.9031	4.86667	6.13333	2.60833	83.3333	49.9603	50.1587	69.1887	47.7904	63.8822	89.2857	57.6465	57.0614	2.16667	6.7	1.475	10	36.7063	37.7443
BCC532	3.41667	3.16667	2.08833	75	69.1667	86.6486	2.1	1.68333	1.73333	41.6667	26.3889	57.0106	61.6059	53.2661	82.9903	55.5556	38.1526	65.7952	1.31667	1.48333	0.355	33.3333	42.7778	29.638
BCC533	11.6667	14.2	4.03333	56.6667	50	81.4103	5.51667	6.6	2.05333	46.6667	40.8333	80.0505	47.3109	46.499	50.9609	82.3529	81.6667	98.3298	6.15	7.6	1.98	10	9.16667	1.35975
BCC535	16.5511	14.2	5.92833	98.3333	96.6667	96.9697	4.81667	6.73333	3.25333	100	95.8333	92.3521	29.1194	47.4215	54.8732	101.695	99.1379	95.2381	11.7344	7.46667	2.675	-1.66667	0.833333	4.6176
BCC538	15.4511	13.1833	5.99333	100	100	100	7.65	6.05	4.61333	100	100	100	49.5396	45.96	76.9987	100	100	100	7.80111	7.13333	1.38	0	0	0
BCC551	9.68333	13.55	5.87333	100	98.0556	95.3824	5.31667	5.53333	3.67333	100	95.8333	92.3521	54.9031	40.8736	62.5872	100	97.7337	96.823	4.36667	8.01667	2.2	0	2.22222	3.0303
BCC577	13.2833	12.9333	6.45333	100	93.6111	87.0663	4.98333	4.41667	3.82833	81.6667	73.8889	83.1245	37.5214	34.1458	59.3471	81.6667	78.9318	95.4726	8.3	8.51667	2.625	18.3333	19.7222	3.94184
HOR11370	12.1511	14.1833	6.63833	93.3333	87.5	89.1547	4.41667	6.55111	3.97833	80	63.8889	70.6192	36.3477	46.1981	59.978	85.7143	73.0159	79.2098	7.73444	7.63222	2.66	13.3333	23.6111	18.5355
HOR11371	9.25	3.01667	2.79	100	100	100	6.81667	7.8	4.13333	100	100	100	73.7025	259.172	148.312	100	100	100	2.43333	-4.78333	-1.34333	0	0	0
HOR11372	12.1156	13.8167	6.43833	100	98.3333	96.8254	4.01667	5.2	3.71833	100	96.6667	93.7951	33.1571	37.7239	57.7786	100	98.3051	96.8703	8.09889	8.61667	2.72	0	1.66667	3.0303
HOR11373	15.9333	14.6	5.78833	91.6667	84.7222	85.9307	5.28333	4.26667	2.10833	78.3333	50.8333	57.3192	33.1592	29.3374	36.4418	85.4545	60	66.704	10.65	10.3333	3.68	13.3333	33.8889	28.6115
HOR11374	9.68333	12.9667	5.05333	100	86.6667	70.9559	5.01667	4.93333	3.32833	78.3333	48.0556	56.0289	51.8176	38.0481	65.8798	78.3333	55.4487	78.9629	4.66667	8.03333	1.725	21.6667	38.6111	14.9271
HOR11403	14.4667	11.4	5.66333	100	98.3333	96.8254	5.95	6.71667	4.07333	93.3333	90.8333	95.1587	41.12	58.9771	71.9331	93.3333	92.3729	98.2787	8.51667	4.68333	1.59	6.66667	7.5	1.66667
HOR12830	12.3011	13.3167	5.31333	100	100	100	6.16667	5.13333	4.34	100	100	100	50.1338	38.545	81.6869	100	100	100	6.13444	8.18333	0.973333	0	0	0
HOR1391	13.65	14.0333	5.99833	100	100	100	5.76667	5.95	3.57833	100	99.1667	98.4127	42.2376	42.3993	59.6689	100	99.1667	98.4127	7.88333	8.08333	2.42	0	0.833333	1.5873
HOR1804	2.13333	2.01667	1.75833	100	100	100	7.16667	7.41667	4.18333	100	96.6667	93.7951	336.515	372.709	238.721	100	96.6667	93.7951	-5.03333	-5.4	-2.425	0	3.33333	6.20491
HOR1842	14.0667	11.2667	5.92333	100	98.3333	96.8254	6.71667	5.45	3.64833	100	97.5	95.3824	47.769	48.4586	61.5829	100	99.1525	98.5097	7.35	5.81667	2.275	0	0.833333	1.443
HOR1962	16.0011	13.1167	5.88333	100	100	100	5.4	6.03333	3.48333	100	97.5	95.3824	33.7462	46.0169	59.2005	100	97.5	95.3824	10.6011	7.08333	2.4	0	2.5	4.6176
HOR2800	8.38333	11.8333	4.49833	100	98.8889	96.9697	4.78333	5.75111	3.67333	100	90	81.2932	57.0547	48.6991	81.6406	100	91.0112	83.8336	3.6	6.08222	0.825	0	8.88889	15.6765
HOR2828	14.55	15.8833	4.64	88.3333	87.5	98.2456	5.55	6.36667	2.74833	95	82.7778	78.6185	38.1488	40.2188	59.2296	107.547	94.6032	80.0224	9	9.51667	1.89167	-6.66667	4.72222	19.6271
HOR2829	4.75	5.11667	2.22333	100	98.3333	96.8254	5.13333	7.2	3.51833	93.3333	83.2937	78.4704	108.199	140.802	158.272	93.3333	84.7054	81.0432	-0.383333	-2.08333	-1.295	6.66667	15.0397	18.355
HOR2835	16	16.8667	5.63833	100	100	100	6.81667	7.38333	3.59333	100	96.6667	93.7951	42.5983	43.7776	63.8292	100	96.6667	93.7951	9.18333	9.48333	2.045	0	3.33333	6.20491
HOR4727	15.2656	16.3333	6	100	98.3333	96.8254	7.43333	7.96667	4.47333	95	74.1667	68.2901	48.6951	48.7784	74.5777	95	75.4237	70.5291	7.83222	8.36667	1.52667	5	24.1667	28.5353
HOR7985	12.3	14.0167	4.59833	93.3333	87.3611	85.119	6.41667	6.01667	3.92333	95	76.3889	71.5812	52.1626	42.9643	85.3292	101.786	87.4404	84.0954	5.88333	8	0.675	-1.66667	10.9722	13.5379
HOR8006	13.3011	13.2	3.94333	81.6667	74.1667	84.4737	5.68333	5.15	1.84333	73.3333	52.5	59.3101	42.7277	39.0412	46.7378	89.7959	70.7865	70.2114	7.61778	8.05	2.1	8.33333	21.6667	25.1635
HOR8050	12.4167	11.9667	4.89333	90	89.1667	98.2456	5.71667	7.75	2.94333	93.3333	77.2222	73.7901	46.0475	64.7857	60.1682	103.704	86.6044	75.1078	6.7	4.21667	1.95	-3.33333	11.9444	24.4555
HOR8113	11.0333	14.1833	5.51333	100	100	100	7.41667	7.61667	3.87833	100	99.1667	98.4127	67.2186	53.6925	70.4026	100	99.1667	98.4127	3.61667	6.56667	1.635	0	0.833333	1.5873
HOR8160	4.61667	5.08333	2.82333	100	96.9444	92.6219	3.21667	2.83333	1.84333	96.6667	72.0833	65.2714	69.7394	55.8273	65.2664	96.6667	74.3553	70.4708	1.4	2.25	0.98	3.33333	24.8611	27.3505
HOR930	14.55	12.5833	5.80833	100	97.5	95.3824	2	6.18333	0.930131	98.3333	70.2778	62.8744	42.5039	45.7069	60.1353	98.3333	72.0798	65.9183	8.36667	6.83222	2.315	1.66667	27.2222	32.508

## Sheet: Hydro Priming
Phenotypic data for all traits under hydropriming
	Control						Salinity						STI						Reduction
Genotypes	RL_C_H	SL_C_H	FW_C_H	G%_C_H	GRI_C_H	GP_C_H	RL_S_H	SL_S_H	FW_S_H	G%_S_H	GRI_S_H	GP_S_H	RL_STI_H	SL_STI_H	FW_STI_H	G%_STI_H	GRI_STI_H	GP_STI_H	RL_Red_H	SL_Red_H	FW_Red_H	G%_Red_H	GRI_Red_H	GP_Red_H
BCC118	12.95	14.25	4.69	100	100	100	7.91667	7.45	3.72833	100	95.8333	92.3521	61.1303	52.2745	79.5082	100	95.8333	92.3521	5.03333	6.8	0.961667	0	4.16667	7.64791
BCC126	13.05	10.3833	4.54833	95	94.1667	98.3333	5.76667	7.4	2.59333	66.6667	59.1667	78.4995	44.2383	71.2678	57.0213	70.3021	62.9321	79.864	7.28333	2.98333	1.955	28.3333	35	19.8339
BCC129	3.68333	3.25	2.17833	100	99.1667	98.4127	6.53333	7.65	3.67333	100	95.5556	91.0346	177.408	235.456	168.663	100	96.3604	92.4838	-2.85	-4.4	-1.495	0	3.61111	7.37813
BCC131	11.5167	13.2667	4.11833	98.3333	98.3333	100	3.68333	6.28333	2.85333	96.6667	91.3889	89.6032	31.9982	47.3672	69.4188	98.4211	92.9971	89.6032	7.83333	6.98333	1.265	1.66667	6.94444	10.3968
BCC1368	10.8833	13.8	5.23833	100	100	100	5.7	8.6	3.83333	96.6667	95.8333	98.3333	52.4176	62.3184	73.2042	96.6667	95.8333	98.3333	5.18333	5.2	1.405	3.33333	4.16667	1.66667
BCC1370	6.83333	11.55	3.51333	96.6667	94.5833	94.4444	7.01667	7.85	3.67333	93.3333	92.5	98.3333	106.046	67.9819	104.581	96.5789	97.8012	104.667	-0.183333	3.7	-0.16	3.33333	2.08333	-3.88889
BCC1371	11.55	11.2667	3.51833	78.3333	70.8333	83.9181	5.38333	5.23333	2.33833	53.3333	46.5	71.996	47.0282	46.4621	66.5099	68.1944	65.8408	85.8478	6.16667	6.03333	1.18	25	24.3333	11.9222
BCC1372	9.81667	12.6	5.73833	96.6667	94.1667	95.0794	7.6	6.48333	3.46833	91.6667	83.1111	79.8788	78.2306	51.458	60.5045	94.9123	88.3406	84.0112	2.21667	6.11667	2.27	5	11.0556	15.2006
BCC1373	9.76667	12.8333	5.52833	100	100	100	4.65	7.23333	3.53333	100	100	100	47.6553	56.3477	64.1802	100	100	100	5.11667	5.6	1.995	0	0	0
BCC1374	13.25	12.2	4.78333	98.3333	95.8333	95.303	6.56667	7.65	3.49833	95	75.8889	68.9206	49.5813	62.7094	73.1239	96.7544	79.3698	72.2849	6.68333	4.55	1.285	3.33333	19.9444	26.3824
BCC1376	12.9	16.15	5.02833	100	100	100	7.08333	7.61667	2.94333	100	100	100	54.9262	47.1698	58.5544	100	100	100	5.81667	8.53333	2.085	0	0	0
BCC1377	8.1	13.35	5.27333	96.6667	95	96.9697	9.36667	7.51667	3.11333	78.3333	65.2778	69.3853	120.886	56.3134	59.0371	81.0526	68.7135	71.8095	-1.26667	5.83333	2.16	18.3333	29.7222	27.5844
BCC1378	17.4333	15.0333	6.64833	100	96.8056	91.4141	8.4	7.51667	4.03833	81.6667	64.7778	68.1255	48.1832	50.0637	60.7399	81.6667	66.924	74.7172	9.03333	7.51667	2.61	18.3333	32.0278	23.2887
BCC1379	13.1667	13.9833	5.13833	96.6667	95	96.746	6.93333	7.53333	3.19833	96.6667	83.6111	74.4824	52.8518	53.8776	62.2399	100	88.0108	77.0978	6.23333	6.45	1.94	0	11.3889	22.2636
BCC1380	17.8833	16.5	6.96333	100	98.3333	96.8254	8.26667	8.56667	4.19333	100	92.5	83.6364	46.3498	51.9184	60.2443	100	94.0919	86.4848	9.61667	7.93333	2.77	0	5.83333	13.189
BCC1381	16.5	14.0667	4.69833	93.3333	93.3333	100	6.9	7.21667	2.05833	88.3333	83.4722	88.0604	41.8252	51.3084	43.8803	94.7368	89.4331	88.0604	9.6	6.85	2.64	5	9.86111	11.9396
BCC1382	11.8167	11.8	3.88833	98.3333	98.3333	100	5.58333	7.18333	2.42833	95	85.9722	81.6574	47.3436	60.8773	62.4602	96.6667	87.4927	81.6574	6.23333	4.61667	1.46	3.33333	12.3611	18.3426
BCC1383	17.0167	13.8167	4.40833	96.6667	94.7222	95.303	6.35	5.9	2.47833	90	83.8889	87.2727	37.4013	42.703	56.215	93.1579	88.6161	91.5789	10.6667	7.91667	1.93	6.66667	10.8333	8.0303
BCC1384	16.5167	13.9167	3.70833	98.3333	98.3333	100	5.83333	6.4	2.29833	96.6667	90	87.8788	35.3733	45.9867	61.9716	98.4211	91.6667	87.8788	10.6833	7.51667	1.41	1.66667	8.33333	12.1212
BCC1385	15.4833	13.6667	4.18833	76.6667	64.8611	70.8075	5.3	5.58333	2.15333	46.6667	41.3889	80.0505	34.628	40.86	51.4371	60.9722	63.9301	113.093	10.1833	8.08333	2.035	30	23.4722	-9.24305
BCC1386	12.95	13.7833	3.81833	96.6667	93.4722	91.6667	7.38333	5.8	2.44833	96.6667	94.7222	95.2381	57.0964	42.0979	64.1497	100.088	101.38	105.242	5.56667	7.98333	1.37	0	-1.25	-3.57143
BCC1387	6.9	6.85	3.82333	95	93.0556	95.1587	6.58333	6.38333	2.88333	70	53.3333	67.6984	95.4979	93.2729	75.6242	73.6842	57.3564	71.345	0.316667	0.466667	0.94	25	39.7222	27.4603
BCC1389	16.1167	16.2833	4.35833	86.6667	86.6667	100	5.18333	6.35	2.83333	93.3333	92.5	98.4127	32.6286	39.0087	65.0206	107.843	106.863	98.4127	10.9333	9.93333	1.525	-6.66667	-5.83333	1.5873
BCC1390	5.6	3.48333	4.19333	100	100	100	6.86667	7.43333	2.01833	100	88.6111	80	123.788	215.951	48.1628	100	88.6111	80	-1.26667	-3.95	2.175	0	11.3889	20
BCC1391	14.9833	14.4	4.07833	100	98.75	95.6522	5.86667	8.01667	3.82333	100	90.5556	80.2676	39.2528	55.7051	93.7835	100	91.7082	84.1137	9.11667	6.38333	0.255	0	8.19444	15.3846
BCC1392	13.5667	11.6667	3.45333	100	100	100	5.6	6.16667	3.67333	98.3333	94.1667	92.2799	41.3845	52.8573	106.667	98.3333	94.1667	92.2799	7.96667	5.5	-0.22	1.66667	5.83333	7.72006
BCC1394	15.1667	12.65	4.19333	96.6667	95	96.6667	6.93333	7.18333	2.86833	93.3333	81.5833	75.8952	45.7142	56.7954	68.4216	96.6667	86.1374	78.6265	8.23333	5.46667	1.325	3.33333	13.4167	20.7715
BCC1395	12.8833	11.8833	4.38333	100	94.9167	85.9552	6	6.73333	1.90333	88.3333	76.1111	76.9104	46.5594	56.6642	43.4613	88.3333	80.184	89.7151	6.88333	5.15	2.48	11.6667	18.8056	9.0448
BCC1396	15.45	12.85	4.51833	100	96.9444	92.8571	6.88333	7.08333	1.86833	95	90	90.4762	45.2038	55.1505	41.3718	95	92.9121	98.0159	8.56667	5.76667	2.65	5	6.94444	2.38095
BCC1397	16.35	11.65	4.51333	98.3333	98.3333	100	5.65	6.43333	1.46333	100	95.1389	88.5093	34.6889	55.2407	32.5165	101.754	96.8494	88.5093	10.7	5.21667	3.05	-1.66667	3.19444	11.4907
BCC1398	12.7333	14.35	4.80833	100	100	100	6.93333	9.03333	3.82333	100	99.1667	98.4127	54.5426	62.9494	79.5122	100	99.1667	98.4127	5.8	5.31667	0.985	0	0.833333	1.5873
BCC1399	19.6167	13.6667	4.73833	100	98.3333	96.9697	6.81667	7.6	2.76333	98.3333	96.6667	96.9697	35.2723	55.6051	58.35	98.3333	98.4211	100.303	12.8	6.06667	1.975	1.66667	1.66667	0
BCC1400	18.3167	13.5333	4.47333	96.6667	95.8333	98.3333	6.75	8.18333	2.57833	93.3333	85.2778	79.5645	36.765	60.5493	57.6382	96.6667	89.1113	81.0137	11.5667	5.35	1.895	3.33333	10.5556	18.7689
BCC1401	17.6667	12.3333	4.98833	100	100	100	6.81667	7.05	3.07833	100	95.8333	92.3521	38.5886	57.1732	61.7064	100	95.8333	92.3521	10.85	5.28333	1.91	0	4.16667	7.64791
BCC1402	21.2667	12.2333	4.99333	98.3333	98.3333	100	5.5	6.13333	2.57833	98.3333	86.9444	79.8439	25.8622	50.144	51.6674	100	88.4357	79.8439	15.7667	6.1	2.415	0	11.3889	20.1561
BCC1403	17.8833	13.1833	4.90833	98.3333	97.5	98.4127	6.18333	5.25	3.74833	93.3333	78.3333	75.7793	34.6507	39.8215	76.3675	95	80.3554	77.0836	11.7	7.93333	1.16	5	19.1667	22.6334
BCC1405	14.8667	10.6333	4.01833	95	89.5833	88.1007	7.18333	7.18333	2.14833	81.6667	70.6944	76.1337	48.3459	67.6185	53.454	86.1209	78.9229	86.5271	7.68333	3.45	1.87	13.3333	18.8889	11.967
BCC1407	9.45	10.15	4.16833	98.3333	96.1667	92.8571	5.83333	6.4	2.49833	98.3333	94.7222	92.2078	61.7482	63.2202	59.9399	100	98.4832	99.8557	3.61667	3.75	1.67	0	1.44444	0.649351
BCC1408	4.81667	7.71667	4.38833	86.6667	72.5	71.8254	4.15	3.83333	2.37333	78.3333	54.1667	62.005	90.2946	50.0148	54.1411	90.7407	74.9383	87.077	0.666667	3.88333	2.015	8.33333	18.3333	9.82036
BCC1409	17.8667	12.2833	4.70833	88.3333	79.2222	75.4313	6.7	6.18333	2.86333	81.6667	60.8333	61.6239	37.8463	50.3684	60.8531	92.4837	76.9325	82.3303	11.1667	6.1	1.845	6.66667	18.3889	13.8074
BCC1410	5.15	12.4333	3.30333	73.3333	69.1667	90.7602	5.31667	6.23333	1.65833	85	84.1667	98.2456	113.246	50.3584	50.3099	116.032	121.89	109.515	-0.166667	6.2	1.645	-11.6667	-15	-7.48538
BCC1411	5.23333	4.86667	3.02333	96.6667	88.75	84.1623	6.15	6.23333	2.20833	80	61.6667	68.6984	117.774	128.083	73.0435	82.7193	69.469	81.7058	-0.916667	-1.36667	0.815	16.6667	27.0833	15.4639
BCC1412	6.21667	5.65	3.28333	100	100	100	6.06667	6.43333	3.68833	100	97.5	95.3824	100.436	115.728	112.398	100	97.5	95.3824	0.15	-0.783333	-0.405	0	2.5	4.6176
BCC1413	10.55	4.08333	4.39833	98.3333	98.3333	100	6.65	8.06667	2.35833	88.3333	75.75	71.0663	63.0138	197.952	53.6693	89.8246	77.0439	71.0663	3.9	-3.98333	2.04	10	22.5833	28.9337
BCC1414	14.2667	11.05	2.86833	98.3333	97.5	98.3333	6.73333	7.56667	3.33833	98.3333	81.8056	68.3705	48.6291	68.5872	116.684	100.088	84.0465	69.4338	7.53333	3.48333	-0.47	0	15.6944	29.9628
BCC1415	14.9167	11.25	4.68833	100	100	100	6.73333	6.15	3.16333	95	83.4722	79.0491	45.1905	54.6676	67.6247	95	83.4722	79.0491	8.18333	5.1	1.525	5	16.5278	20.9509
BCC1416	14.5167	11.6167	4.49833	98.3333	98.3333	100	6.41667	7.91667	3.54333	100	99.1667	98.4127	44.1966	68.1774	78.7699	101.754	100.921	98.4127	8.1	3.7	0.955	-1.66667	-0.833333	1.5873
BCC1417	14.6667	13.2667	4.49333	100	98.6667	94.4444	5.25	5.13333	2.74333	91.6667	89.1667	95.071	35.7681	38.6962	61.1088	91.6667	90.3819	101.387	9.41667	8.13333	1.75	8.33333	9.5	-0.626566
BCC1418	14.7167	13.1333	5.09833	98.3333	96.6667	96.9697	7.18333	7.7	2.51333	96.6667	95.6111	92.3521	48.7736	58.6796	49.3084	98.4211	98.9327	95.0794	7.53333	5.43333	2.585	1.66667	1.05556	4.6176
BCC1419	15.4833	13.0167	4.43333	100	100	100	5.43333	7.45	3.12333	98.3333	93.0556	89.3939	35.3712	57.2567	70.4922	98.3333	93.0556	89.3939	10.05	5.56667	1.31	1.66667	6.94444	10.6061
BCC1420	11.9667	11.1	4.22333	96.6667	93.3333	88.966	4.88333	5.23333	1.57833	83.3333	68.3333	71.4372	40.8598	47.2559	37.3477	86.4815	73.4629	80.943	7.08333	5.86667	2.645	13.3333	25	17.5288
BCC1421	11.0833	12.7667	3.36333	90	88.0556	95	7.25	6.68333	2.16833	71.6667	53.3333	60.9	65.4239	52.3383	64.5561	79.7902	60.7917	64.2601	3.83333	6.08333	1.195	18.3333	34.7222	34.1
BCC1422	2.61667	4.3	2.55833	96.6667	96.6667	100	5.35	6.9	3.24333	88.3333	70.9722	67.6111	220.063	169.03	126.809	91.4035	73.3699	67.6111	-2.73333	-2.6	-0.685	8.33333	25.6944	32.3889
BCC1423	5.76667	4.45	4.95333	100	100	100	6.16667	7.03333	3.94833	96.6667	93.8889	93.9394	142.977	158.266	79.7414	96.6667	93.8889	93.9394	-0.4	-2.58333	1.005	3.33333	6.11111	6.06061
BCC1424	15.8833	10.9167	3.97833	100	99.1667	98.4127	5.85	7.53333	2.47833	78.3333	73.1667	83.3678	36.8287	69.1612	62.3385	78.3333	73.8162	84.5997	10.0333	3.38333	1.5	21.6667	26	15.0449
BCC1425	15.45	10.8333	3.17833	95	93.3333	96.746	8.18333	8.71667	2.74333	85	73.75	75.3732	53.1759	80.4696	86.3486	89.5517	79.0926	78.0865	7.26667	2.11667	0.435	10	19.5833	21.3728
BCC1428	15.9667	13.9333	4.46833	100	100	100	5.58333	6.81667	3.00833	98.3333	96.6667	96.746	34.9796	48.9058	67.514	98.3333	96.6667	96.746	10.3833	7.11667	1.46	1.66667	3.33333	3.25397
BCC1430	6.38333	4.9	3.04833	96.6667	95.8333	98.3333	7.28333	7.36667	2.94833	96.6667	84.8333	73.078	116.107	150.357	96.7259	100	88.6193	74.5932	-0.9	-2.46667	0.1	0	11	25.2553
BCC1431	14.0333	14.05	4.14333	95	91.6667	89.8551	7.7	6.61667	1.62833	48.3333	36.6667	67.4603	54.8848	47.071	39.3164	50.9747	40.0084	75.3049	6.33333	7.43333	2.515	46.6667	55	22.3948
BCC1432	4.81667	2.96667	1.84333	100	100	100	5.03333	4.43333	1.74333	95	88.8889	84.6345	105.555	152.59	94.836	95	88.8889	84.6345	-0.216667	-1.46667	0.1	5	11.1111	15.3655
BCC1433	10.9833	11.3833	4.30833	100	100	100	4.43333	4.66667	2.56333	93.3333	83.6111	81.2637	40.5858	41.0042	59.495	93.3333	83.6111	81.2637	6.55	6.71667	1.745	6.66667	16.3889	18.7363
BCC1439	16.1167	12.2222	4.85833	100	98.75	95.6522	7.15	7.78333	3.65833	100	98.3333	96.8254	44.3731	63.6879	75.3658	100	99.5996	101.587	8.96667	4.43889	1.2	0	0.416667	-1.17322
BCC1440	9.06667	13.9	3.99833	95	89.5833	87.9908	4.65	4.76667	2.22333	96.6667	84.4444	75	54.6941	34.4496	55.663	101.754	94.3098	85.2339	4.41667	9.13333	1.775	-1.66667	5.13889	12.9908
BCC1441	15.0833	11.3833	4.91833	100	100	100	3.65	5.56667	1.83333	100	97.9167	94.4444	24.1917	48.9	37.3138	100	97.9167	94.4444	11.4333	5.81667	3.085	0	2.08333	5.55556
BCC1442	12.8167	9.76667	4.09833	98.3333	94.1667	92.3982	5.36667	4.43333	2.83833	96.6667	80.8333	68.3774	41.9064	45.4702	69.2658	98.3333	85.909	74.2328	7.45	5.33333	1.26	1.66667	13.3333	24.0208
BCC1443	13.0833	11.6333	2.07333	98.3333	98.3333	100	5.68333	6.45	3.00333	93.3333	92	94.4444	43.4606	55.4475	144.993	94.9123	93.5789	94.4444	7.4	5.18333	-0.93	5	6.33333	5.55556
BCC1444	14.5167	14.3333	4.42833	98.3333	94.5833	90.8369	6.41667	5.4	2.82333	70	53.0556	67.1296	44.5454	37.8278	63.8013	71.1404	56.1326	74.1252	8.1	8.93333	1.605	28.3333	41.5278	23.7073
BCC1445	10.9167	12.4167	4.25833	96.6667	96.6667	100	5.6	7.25	2.60833	85	74.8611	78.1312	51.296	58.3898	61.3829	87.963	77.608	78.1312	5.31667	5.16667	1.65	11.6667	21.8056	21.8688
BCC1447	11.0833	13.5	4.55333	100	100	100	7.61667	7.93333	3.60333	100	97.2222	88.9855	69.3421	58.8612	79.3017	100	97.2222	88.9855	3.46667	5.56667	0.95	0	2.77778	11.0145
BCC1448	7	5.93333	3.85333	93.3333	91.6667	96.6583	6.93333	7.28333	3.14333	80	61.25	62.3338	99.2361	122.754	81.6644	85.9259	66.9472	64.5169	0.0666667	-1.35	0.71	13.3333	30.4167	34.3245
BCC1450	12.45	13.4	5.19833	93.3333	92.5	93.0556	5.35	5.91667	3.59333	83.3333	78.8889	89.4444	42.9655	44.1642	69.1246	89.3762	85.3604	97.2417	7.1	7.48333	1.605	10	13.6111	3.61111
BCC1452	3.38333	3.6	2.02833	96.6667	94.1667	95.0794	1.65	1.66667	1.75833	98.3333	94.1667	92.3982	48.8121	46.5063	86.8099	101.754	100	97.1777	1.73333	1.93333	0.27	-1.66667	0	2.68116
BCC1453	2.35	2.88333	2.07333	100	100	100	3.43333	3.86667	3.73333	100	100	100	149.606	138.207	180.344	100	100	100	-1.08333	-0.983333	-1.66	0	0	0
BCC1456	7.98333	10.7	4.38333	98.3333	98.3333	100	7.48333	8.66667	2.84833	93.3333	77.7778	73.8095	96.43	81.1671	65.0725	94.9123	79.0936	73.8095	0.5	2.03333	1.535	5	20.5556	26.1905
BCC1457	13.9667	13.65	4.32333	98.3333	98.3333	100	6.81667	8.53333	2.85833	96.6667	95	96.9697	48.7736	62.5198	66.1386	98.4211	96.7544	96.9697	7.15	5.11667	1.465	1.66667	3.33333	3.0303
BCC1458	17.4333	10.3333	4.13833	98.3333	97.5	98.3333	6.5	7.86667	4.33833	100	99.1667	98.4127	37.2808	76.1285	104.843	101.754	101.802	100.084	10.9333	2.46667	-0.2	-1.66667	-1.66667	-0.0793651
BCC1459	1.76667	2.46667	1.82333	98.3333	98.3333	100	7.11667	8.61667	2.56833	90	64.5833	58.6338	408.782	348.966	140.965	91.5789	65.6506	58.6338	-5.35	-6.15	-0.745	8.33333	33.75	41.3662
BCC1461	1.75	2.1	2.04333	100	100	100	6.73333	6.95	4.03333	98.3333	90.5556	85.7143	391.414	331.303	197.441	98.3333	90.5556	85.7143	-4.98333	-4.85	-1.99	1.66667	9.44444	14.2857
BCC1463	10.15	4.41667	3.14333	100	100	100	7.18333	8.03333	3.97833	100	93.3333	84.5411	74.4008	183.466	126.651	100	93.3333	84.5411	2.96667	-3.61667	-0.835	0	6.66667	15.4589
BCC1465	14.4833	13.5833	4.15333	100	99.1667	98.4127	6.81667	7.28333	3.15333	98.3333	98.3333	100	47.2447	53.6164	75.944	98.3333	99.188	101.667	7.66667	6.3	1	1.66667	0.833333	-1.5873
BCC1466	4.86667	4.4	1.89833	95	95	100	5.13333	7.11667	3.59833	95	86.5278	83.0688	106.805	163.056	189.809	100	91.0819	83.0688	-0.266667	-2.71667	-1.7	0	8.47222	16.9312
BCC1467	7.53333	13.5333	3.45833	95	94.1667	98.3333	5.5	6.15	3.78333	90	80.8333	83.1423	76.2576	45.4848	109.383	94.7368	85.8938	84.5916	2.03333	7.38333	-0.325	5	13.3333	15.191
BCC1468	2.5	4.46667	2.36333	96.6667	96.6667	100	7.46667	8.01667	2.62833	96.6667	96.6667	100	312.765	179.617	111.916	100	100	100	-4.96667	-3.55	-0.265	0	0	0
BCC1469	6.65	6.53333	2.13833	100	96.1111	90.9091	7.41667	8.1	4.14333	100	100	100	112.72	124.148	194.095	100	104.053	110	-0.766667	-1.56667	-2.005	0	-3.88889	-9.09091
BCC1470	11.8833	12.3167	4.28333	100	95.8889	88.7157	6.31111	6.18889	3.82833	80	65.6944	67.9856	53.157	50.2498	89.3988	80	68.5359	76.7418	5.57222	6.12778	0.455	20	30.1944	20.7301
BCC1471	8.11667	6.35	3.49333	98.3333	98.3333	100	7.9	7.6	2.74833	95	93.3333	96.746	104.907	120.268	78.6542	96.5789	94.9123	96.746	0.216667	-1.25	0.745	3.33333	5	3.25397
BCC1472	17.1833	10.75	4.52167	100	100	100	5.66667	4.51667	2.39333	98.3333	97.5	98.4127	33.005	42.2076	52.9638	98.3333	97.5	98.4127	11.5167	6.23333	2.12833	1.66667	2.5	1.5873
BCC1474	14.1667	11.3333	4.20333	98.3333	98.3333	100	9.4	7.6	2.46333	100	96.8056	91.3043	66.4401	67.0581	58.6284	101.754	98.5599	91.3043	4.76667	3.73333	1.74	-1.66667	1.52778	8.69565
BCC1476	5.93333	9.1	1.90333	90	90	100	5.91667	5.85	2.47333	98.3333	95.8333	95.303	100.744	64.8667	130.114	109.586	106.857	95.303	0.0166667	3.25	-0.57	-8.33333	-5.83333	4.69697
BCC1479	9.1	4.23333	2.84833	98.3333	96.3889	95.6522	1.9	1.86667	3.11833	100	98.0556	95.6522	21.52	49.6216	109.695	101.754	101.772	100.652	7.2	2.36667	-0.27	-1.66667	-1.66667	0
BCC1480	15	11.8333	4.20333	100	95.8333	92.3521	5.1	5.86667	2.79333	85	72.2222	74.2778	34.7754	49.6098	66.4902	85	75.3411	80.5056	9.9	5.96667	1.41	15	23.6111	18.0743
BCC1481	14.95	12.8333	5.03833	98.3333	95.5556	94.0649	5.26667	5.85	2.21333	73.3333	71.6667	95.6944	36.0775	45.6623	43.904	74.5614	75.0192	102.257	9.68333	6.98333	2.825	25	23.8889	-1.62957
BCC1482	14.4	12.8333	4.50833	100	98.8889	96.9697	7.75	5.61667	3.88833	85	75.6111	74.2885	54.0434	43.7664	86.2501	85	76.4703	76.5551	6.65	7.21667	0.62	15	23.2778	22.6812
BCC1483	5.68333	11.4167	3.44833	80	73.0556	81.6055	5.25	5.46667	2.72833	65	53.8889	70.1992	92.3399	47.8981	79.3181	81.4624	73.9887	85.8625	0.433333	5.95	0.72	15	19.1667	11.4063
BCC1484	18.15	15.3333	4.14333	100	100	100	7.78333	6.66667	2.55333	95	93.3333	96.6667	42.8581	43.5222	61.6272	95	93.3333	96.6667	10.3667	8.66667	1.59	5	6.66667	3.33333
BCC1485	16.6	11.5	3.32833	75	69.3611	79.0936	6.23333	8.68333	2.49333	71.6667	56.5278	64.8513	38.0483	75.9074	75.0089	95.5556	81.5006	82.1256	10.3667	2.81667	0.835	3.33333	12.8333	14.2423
BCC1487	15.3667	11.7	3.41833	100	100	100	7.91667	8.4	3.67333	100	99.1667	98.4127	51.6183	71.8308	107.628	100	99.1667	98.4127	7.45	3.3	-0.255	0	0.833333	1.5873
BCC1488	5.16667	3.48333	2.41333	100	100	100	2.88333	2.48333	1.83333	100	99.1667	98.4127	55.9121	71.7036	75.9173	100	99.1667	98.4127	2.28333	1	0.58	0	0.833333	1.5873
BCC149	20.5833	12.5667	4.15333	100	99.1667	98.4127	9.63333	8.48333	3.07333	81.6667	80	96.4912	46.8041	67.5421	74.079	81.6667	80.6838	98.1579	10.95	4.08333	1.08	18.3333	19.1667	1.92147
BCC1490	9.06667	11.8333	3.46333	83.3333	77.2222	83.3876	5.1	6.03333	2.83333	75	52.2778	59.5238	56.4233	50.9812	81.947	90.0735	67.7605	71.4833	3.96667	5.8	0.63	8.33333	24.9444	23.8638
BCC1493	8.88333	13.3833	2.25333	93.3333	93.3333	100	5.6	6.28333	2.19333	81.6667	78.75	91.4912	65.0093	46.9358	97.3555	87.6218	84.4542	91.4912	3.28333	7.1	0.06	11.6667	14.5833	8.50877
BCC1494	17.5333	12.4167	5.25833	100	100	100	6.71667	5.9	2.78833	100	89.0278	79.3651	38.2952	47.548	53.0444	100	89.0278	79.3651	10.8167	6.51667	2.47	0	10.9722	20.6349
BCC1497	5.06667	6.03333	4.60833	93.3333	90.8333	95.1587	4.86667	6.33333	3.02833	93.3333	85	84.9206	102.519	111.22	65.9061	100.195	93.6186	89.4319	0.2	-0.3	1.58	0	5.83333	10.2381
BCC1498	3.35	3.23333	1.56833	100	95.8333	89.1331	5.63333	5.75	2.45833	53.3333	30.6667	49.9133	172.161	178.919	157.102	53.3333	31.9335	56.3564	-2.28333	-2.51667	-0.89	46.6667	65.1667	39.2198
BCC1500	20.2167	15.7833	4.16833	98.3333	98.3333	100	8.51667	7.1	2.25833	98.3333	94.2222	89.2774	42.2369	44.9637	54.2021	100.088	95.848	89.2774	11.7	8.68333	1.91	0	4.11111	10.7226
BCC1503	2.26667	2.36667	2.21833	98.3333	98.3333	100	6.75	7.93333	3.77833	98.3333	83.6111	75.8394	309.111	363.151	170.352	100	85.0877	75.8394	-4.48333	-5.56667	-1.56	0	14.7222	24.1606
BCC1504	14.4	13.7833	3.93333	78.3333	69.2222	73.5209	5.08333	5.48333	2.38333	68.3333	55.5556	58.193	35.3133	39.8268	60.6135	87.3611	80.3965	79.043	9.31667	8.3	1.55	10	13.6667	15.3279
BCC1505	8.08333	6.53333	2.94333	96.6667	91.3889	85.1459	6.13333	4.68333	1.60333	93.3333	51.9167	40.9333	75.91	72.1715	54.4679	96.6667	56.8244	48.5366	1.95	1.85	1.34	3.33333	39.4722	44.2126
BCC1506	13.2167	14.0333	3.87833	100	100	100	6.28333	6.75	2.40333	91.6667	82.0556	78.418	47.6172	48.124	62.0146	91.6667	82.0556	78.418	6.93333	7.28333	1.475	8.33333	17.9444	21.582
BCC1524	7.38333	5.33333	3.75333	100	100	100	6.45	7.48333	4.17333	100	98.3333	96.9697	89.1257	140.305	111.202	100	98.3333	96.9697	0.933333	-2.15	-0.42	0	1.66667	3.0303
BCC1529	15.9167	15.75	4.26333	90	80.8333	83.1423	4.68333	6.26667	2.59333	66.6667	57.7778	77.1349	29.406	39.9176	60.9066	74.1257	71.5041	92.7497	11.2333	9.48333	1.67	23.3333	23.0556	6.00736
BCC1541	15.5	12.9667	4.71833	98.3333	90.5556	80.955	6.95	8.63333	2.91333	95	91.6667	93.4837	44.9855	66.7228	61.7531	96.5789	101.174	115.529	8.55	4.33333	1.805	3.33333	-1.11111	-12.5287
BCC1561	9.41667	11.1333	4.15333	96.6667	96.6667	100	5.35	5.26667	3.18833	91.6667	84.1667	83.9048	56.8188	47.3944	76.7653	95.1852	87.2531	83.9048	4.06667	5.86667	0.965	5	12.5	16.0952
BCC1565	18.0333	12.95	3.71833	90	84.7222	88.5714	7.08333	7.15	2.67833	46.6667	35.8889	60.1909	39.3942	55.2117	72.0864	51.8519	42.3729	67.8592	10.95	5.8	1.04	43.3333	48.8333	28.3805
BCC1566	7.11667	14.8667	4.00833	93.3333	90.75	89.5916	6.51667	6.88333	2.50833	65	49.6389	63.6696	95.9091	46.8691	62.588	69.8148	54.7731	72.1589	0.6	7.98333	1.5	28.3333	41.1111	25.922
BCC1589	16.4333	12.8	4.90833	98.3333	96.6667	91.4683	5.65	5.48333	3.14333	90	72.7778	71.2567	34.3919	42.8373	64.0552	91.4912	75.3036	78.9403	10.7833	7.31667	1.765	8.33333	23.8889	20.2115
BCC161	4.38333	10.4	3.50833	96.6667	93.75	92.2006	5.05	5.6	3.44833	93.3333	80.8333	78.9394	115.136	53.813	98.3917	96.6667	86.3409	85.8293	-0.666667	4.8	0.06	3.33333	12.9167	13.2612
BCC167	4.71667	12.8333	4.35333	96.6667	96.6667	100	5.76667	6.66667	3.32333	98.3333	93.1944	87.06	122.802	51.9508	76.346	101.852	96.4815	87.06	-1.05	6.16667	1.03	-1.66667	3.47222	12.94
BCC173	13.8833	12.7	4.25833	98.3333	96.6667	96.746	5.35	5.73333	2.97833	75	54.7222	62.8086	38.4912	45.1137	69.9574	76.3158	56.6491	65.0162	8.53333	6.96667	1.28	23.3333	41.9444	33.9374
BCC182	2.16667	2.48333	1.59333	100	100	100	9.45	5.71667	3.79333	100	99.1667	98.4127	438.11	248.043	238.181	100	99.1667	98.4127	-7.28333	-3.23333	-2.2	0	0.833333	1.5873
BCC190	18.95	11.85	3.76333	100	100	100	6.3	5.95	3.34333	98.3333	97.5	98.3333	33.2517	50.2214	88.9054	98.3333	97.5	98.3333	12.65	5.9	0.42	1.66667	2.5	1.66667
BCC192	14.2167	11.8333	3.65833	100	100	100	6.56667	8.05	3.99333	96.6667	94.1667	95.303	46.2565	68.4703	109.213	96.6667	94.1667	95.303	7.65	3.78333	-0.335	3.33333	5.83333	4.69697
BCC195	7.83333	4.76667	4.30833	100	100	100	4.96667	6.41667	3.59333	100	99.1667	98.4127	63.4029	134.855	83.3961	100	99.1667	98.4127	2.86667	-1.65	0.715	0	0.833333	1.5873
BCC197	20.0833	10.6333	4.23333	91.6667	91.6667	100	7.23333	6.33333	3.09833	76.6667	69.7222	79.2982	36.0548	59.6659	73.1841	83.7232	76.129	79.2982	12.85	4.3	1.135	15	21.9444	20.7018
BCC218	12.1333	11.5833	3.42833	100	98.3333	96.8254	6.95	6.35	2.46833	78.3333	70	79.8352	57.348	54.8381	72.0627	78.3333	71.1752	82.2645	5.18333	5.23333	0.96	21.6667	28.3333	16.9902
BCC219	13.6	12.9833	4.16333	100	100	100	4.85	5.91667	2.59333	100	100	100	36.0849	45.5751	62.3568	100	100	100	8.75	7.06667	1.57	0	0	0
BCC3	12.8333	13.4167	2.49333	93.3333	91.6667	96.5789	6.48333	6.18333	3.13833	90	75.5556	75	50.5311	46.0901	126.14	96.4912	82.499	77.7047	6.35	7.23333	-0.645	3.33333	16.1111	21.5789
BCC421	11.6667	11.6	2.79833	100	100	100	2.75	3.25	2.54333	100	97.2222	94.0649	23.9372	27.9502	90.9081	100	97.2222	94.0649	8.91667	8.35	0.255	0	2.77778	5.93513
BCC423	14.0167	11.9833	3.72833	98.3333	98.3333	100	6.13333	6.75	3.26833	98.3333	96.6667	96.9697	43.7205	56.3342	87.8004	100.088	98.4211	96.9697	7.88333	5.23333	0.46	0	1.66667	3.0303
BCC427	14.9667	12.5167	3.43833	98.3333	98.3333	100	5.25	5.31667	2.09833	86.6667	83.6111	91.6667	35.1893	42.45	61.2596	88.2456	85.1316	91.6667	9.71667	7.2	1.34	11.6667	14.7222	8.33333
BCC432	10.0667	12.8	3.14833	86.6667	85	96.3938	4.25	4.91111	2.37333	75	54.6111	58.4702	42.2121	38.4143	75.3558	86.4924	64.2541	60.7991	5.81667	7.88889	0.775	11.6667	30.3889	37.9236
BCC434	4.75	4.5	3.68833	100	92.9167	85.9552	4.45	5.45	2.30833	95	84.5833	78.4802	96.371	123.069	62.7827	95	91.021	91.2487	0.3	-0.95	1.38	5	8.33333	7.47502
BCC436	12.5	11.6167	3.93833	100	100	100	5.85	5.91667	3.28333	100	99.1667	98.4127	48.6889	51.0331	83.3572	100	99.1667	98.4127	6.65	5.7	0.655	0	0.833333	1.5873
BCC438	13.8333	13.3833	3.48333	98.3333	96.6667	96.9697	6.45	5.9	2.91333	75	58.4722	65.2394	46.687	44.1136	83.6315	76.2281	60.4678	67.5121	7.38333	7.48333	0.57	23.3333	38.1944	31.7303
BCC439	14.5833	12.5333	4.12333	96.6667	96.6667	100	4.05	5.01667	2.66333	95	78.3333	71.2251	27.8147	40.0615	64.7519	98.2456	81.0088	71.2251	10.5333	7.51667	1.46	1.66667	18.3333	28.7749
BCC445	15.3167	10.4833	4.17333	100	99.1667	98.4127	6.38333	6.2	2.77833	96.6667	86.7222	79.5556	41.7383	59.1441	66.5705	96.6667	87.4074	80.7556	8.93333	4.28333	1.395	3.33333	12.4444	18.8571
BCC446	14.4333	13.15	4.49833	96.6667	95.8333	98.4127	4.7	5.55	3.23833	95	82.5	78.2828	32.7911	42.3361	72.0031	98.3333	86.2868	79.7222	9.73333	7.6	1.26	1.66667	13.3333	20.1299
BCC447	15.2	10.3167	3.88833	96.6667	95.8333	98.4127	4.83333	5.1	2.83833	85	65.2778	64.2437	31.8022	49.4492	72.9701	88.1481	68.3571	65.2115	10.3667	5.21667	1.05	11.6667	30.5556	34.169
BCC502	4.16667	11.8667	2.59833	100	100	100	2.1	2.06667	1.75333	100	96.6667	93.7951	50.4523	17.416	67.484	100	96.6667	93.7951	2.06667	9.8	0.845	0	3.33333	6.20491
BCC524	7.76667	6.45	2.77333	91.6667	87.0833	89.0104	4.31667	3.85	2.38833	55	37.0833	59.1348	55.8446	59.7081	86.2506	60.039	42.5334	66.5786	3.45	2.6	0.385	36.6667	50	29.8756
BCC526	13.6667	11.1667	3.58333	95	91.3889	92.2311	3.8	4.55	2.19833	63.3333	51.0833	64.8237	27.8094	40.7779	61.3488	66.8811	56.0742	70.3557	9.86667	6.61667	1.385	31.6667	40.3056	27.4074
BCC527	8.88333	12.3833	2.73833	83.3333	75.8333	84.7368	4.23333	7.35	1.97333	58.3333	43.3333	66.1915	48.1657	59.3666	72.3048	70.098	57.2488	78.1175	4.65	5.03333	0.765	25	32.5	18.5453
BCC532	6.75	5.58333	2.20833	65	48.8889	66.1404	4.41667	4.11667	2.23333	15	12.5	73.8889	65.6215	73.7676	101.286	23.0769	25.4609	111.752	2.33333	1.46667	-0.025	50	36.3889	-7.74854
BCC533	14.4833	11.85	2.76333	91.6667	79.1667	76.4203	4.51667	5.55	1.97333	43.3333	39.4444	81.6667	31.2726	46.8943	71.3927	47.3684	49.8897	106.754	9.96667	6.3	0.79	48.3333	39.7222	-5.24638
BCC535	17.4333	13.55	3.51833	96.6667	95	96.746	6	7.16667	3.49333	98.3333	85.9722	77.7778	34.4234	52.89	99.5968	101.754	90.4494	80.3419	11.4333	6.38333	0.025	-1.66667	9.02778	18.9683
BCC538	8.46667	3.03333	3.01333	100	99.1667	98.4127	6.73333	5.23333	3.47333	100	97.2222	94.0649	83.2875	172.567	115.309	100	98.0271	95.5141	1.73333	-2.2	-0.46	0	1.94444	4.34783
BCC551	10.3167	11.7	3.19333	98.3333	95.1389	90.8369	4.68333	5.71667	3.74833	98.3333	91.1111	85.7576	45.3969	48.9607	117.492	100.088	95.9347	94.6483	5.63333	5.98333	-0.555	0	4.02778	5.07937
BCC577	15.6167	10.6167	3.79833	88.3333	85.8333	94.6394	4.25	5.23333	2.84833	66.6667	55.3333	72.2797	27.3751	49.2824	75.0304	75.5991	64.5657	76.3755	11.3667	5.38333	0.95	21.6667	30.5	22.3597
HOR11370	15.0333	13.4833	3.69833	73.3333	64.7222	76.3258	4.28333	4.33333	2.21833	38.3333	21.1111	49.0196	28.682	32.1278	60.1514	52.8739	32.7853	64.3988	10.75	9.15	1.48	35	43.6111	27.3061
HOR11371	15.2167	11.85	2.35833	100	97.5	91.3043	5.33333	5.75	2.04833	95	92.0833	92.2799	35.053	48.5218	86.821	95	94.4859	101.804	9.88333	6.1	0.31	5	5.41667	-0.975594
HOR11372	15.9	11.5833	2.51833	100	99.1667	98.4127	4.11667	5.23333	2.44833	98.3333	83.3333	73.5353	25.9236	45.2139	97.2246	98.3333	84.0385	74.6106	11.7833	6.35	0.07	1.66667	15.8333	24.8774
HOR11373	14.1167	8.43333	2.33333	80	78.3333	96.4912	7.3	5.16667	2.67333	45	30.5556	60.1786	51.8525	61.2559	114.638	56.3971	39.0972	62.5315	6.81667	3.26667	-0.34	35	47.7778	36.3127
HOR11374	13.3333	13.9667	4.96833	81.6667	79.1667	94.2266	4.45	6.61667	3.01333	63.3333	46.6667	66.2915	33.3331	47.378	60.6606	77.8186	59.042	70.3448	8.88333	7.35	1.955	18.3333	32.5	27.9351
HOR11403	7.33333	9.96667	3.13	83.3333	81.6667	96.0784	6.21667	6.03333	2.58333	81.6667	79.1667	94.2015	91.3186	60.506	82.6831	98.2456	97.5172	98.3682	1.11667	3.93333	0.546667	1.66667	2.5	1.87693
HOR12830	4.58333	9.21667	2.05833	98.3333	95.5556	93.6508	6.5	5.1	2.09833	98.3333	93.8889	90.9552	141.824	55.3593	102.493	100.088	98.3631	97.1776	-1.91667	4.11667	-0.04	0	1.66667	2.69559
HOR1391	4.41667	4.85	3.10333	93.3333	93.3333	100	2.91667	3.91667	2.27333	95	93.3333	96.6667	67.6287	80.7089	73.3257	101.852	100.049	96.6667	1.5	0.933333	0.83	-1.66667	0	3.33333
HOR1804	7.55	4.36667	2.88833	100	98.75	95.6522	6.56667	6.41667	2.56333	98.3333	97	94.2029	87.4226	147.505	88.8001	98.3333	98.2987	99.2029	0.983333	-2.05	0.325	1.66667	1.75	1.44928
HOR1842	6.95	5.23333	3.71333	98.3333	96.6667	96.9697	4.16667	7.51667	2.94333	95	83.0556	79.5003	59.7917	143.718	79.3388	96.7544	86.0234	82.2539	2.78333	-2.28333	0.77	3.33333	13.6111	17.4694
HOR1962	4.91667	5.73333	2.66833	100	100	100	5.21667	6.08333	2.40333	98.3333	97.5	98.3333	106.141	106.127	90.8197	98.3333	97.5	98.3333	-0.3	-0.35	0.265	1.66667	2.5	1.66667
HOR2800	6.85	11.7667	3.4	96.6667	95.8333	98.3333	3.38333	4.61667	1.56333	91.6667	74.1667	68.0098	49.7714	39.2409	46.1917	94.9123	77.4879	69.1376	3.46667	7.15	1.83667	5	21.6667	30.3236
HOR2828	13.7833	6.88333	1.84833	96.6667	96.6667	100	6.35	5.4	2.36833	83.3333	65.6667	59.2563	47.0859	78.5916	129.278	86.2963	68.0278	59.2563	7.43333	1.48333	-0.52	13.3333	31	40.7437
HOR2829	10.4333	6.81667	2.14333	83.3333	77.7778	86.9547	5	6.48333	2.47833	81.6667	68.8889	75.6845	48.4817	95.1954	116.326	98.1618	88.5737	87.812	5.43333	0.333333	-0.335	1.66667	8.88889	11.2702
HOR2835	5.15	8.55	2.12333	100	97.9167	94.4444	6.76667	6.21667	2.54333	93.3333	88.3333	90.3175	131.816	72.6328	120.131	93.3333	90.2222	96.3175	-1.61667	2.33333	-0.42	6.66667	9.58333	4.12698
HOR4727	18.8667	14.2667	4.40333	96.6667	94.1667	95.2381	6.46667	5.8	2.35833	88.3333	76.6667	79.2569	34.2791	40.6705	53.6577	91.4035	81.489	83.3473	12.4	8.46667	2.045	8.33333	17.5	15.9812
HOR7985	14.1	11.4333	4.27833	81.6667	71.3056	74.7302	6.6	6.88333	2.77833	81.6667	67.9167	73.3766	46.8085	60.3589	65.011	100.123	95.3778	98.2326	7.5	4.55	1.5	0	3.38889	1.35354
HOR8006	11.65	14.3833	2.59833	91.6667	84.5833	85.9992	5.96667	7.2	2.13833	66.6667	62.9167	88.8471	51.2174	50.0593	82.2744	73.065	74.5623	105.831	5.68333	7.18333	0.46	25	21.6667	-2.84793
HOR8050	13.6167	11.45	2.45833	96.6667	95	91.4683	5.23333	5.75	2.40833	85	80.5556	89.4542	38.5809	50.2226	99.414	88.0702	84.9116	98.8304	8.38333	5.7	0.05	11.6667	14.4444	2.01406
HOR8113	16.85	12.8	3.98833	100	98.3333	96.8254	6.65	7.66667	3.17333	96.6667	96.6667	100	39.5072	59.908	79.6398	96.6667	98.3761	103.333	10.2	5.13333	0.815	3.33333	1.66667	-3.1746
HOR8160	15.0833	11.2333	5.28833	98.3333	97.5	98.4127	5.88333	6.43333	2.73833	98.3333	87.5	82.1212	39.0464	57.2712	51.7763	100	89.783	83.4545	9.2	4.8	2.55	0	10	16.2915
HOR930	16.1	11	2.71833	100	98.3333	96.9697	7.68333	7.26667	2.11833	98.3333	88.3333	83.0918	48.0481	66.053	78.4705	98.3333	89.8246	85.8454	8.41667	3.73333	0.6	1.66667	10	13.8779

## Sheet: Nano Primimig
Phenotypic data for all traits under nano priming
	Control						Salinity						STI						Reduction
Genotypes	RL_C_N	SL_C_N	FW_C_N	G%_C_N	GRI_C_N	GP_C_N	RL_S_N	SL_S_N	FW_S_N	G%_S_N	GRI_S_N	GP_S_N	RL_STI_N	SL_STI_N	FW_STI_N	G%_STI_N	GRI_STI_N	GP_STI_N	RL_Red_N	SL_Red_N	FW_Red_N	G%_Red_N	GRI_Red_N	GP_Red_N
BCC118	16.9	13.6167	5.92833	100	99.1667	98.4127	6.4	6.95	1.97833	98.3333	88.3333	83.2323	37.8693	51.0456	33.395	98.3333	89.0756	84.5748	10.5	6.66667	3.95	1.66667	10.8333	15.1804
BCC126	7.78333	9.96667	2.67833	96.6667	86.25	81.0406	5.58333	6.68333	2.28833	73.3333	48.5278	51.4624	71.7499	67.019	85.8452	75.8621	56.2641	63.502	2.2	3.28333	0.39	23.3333	37.7222	29.5782
BCC129	14.3667	13.3833	4.81833	100	100	100	5.55	6.05	2.03333	98.3333	89.5833	83.1522	38.6253	45.2002	42.2016	98.3333	89.5833	83.1522	8.81667	7.33333	2.785	1.66667	10.4167	16.8478
BCC131	12.31	13.0333	4.20333	98.3333	98.3333	100	4.4	7.08333	2.17333	100	95.8333	92.3521	35.7421	54.3492	52.5283	101.695	97.4576	92.3521	7.91	5.95	2.03	-1.66667	2.5	7.64791
BCC1368	12.4833	13.6333	4.50833	96.6667	96.6667	100	6	6.46667	2.78333	100	84.7222	73.5043	48.0544	47.4367	62.0242	103.448	87.6437	73.5043	6.48333	7.16667	1.725	-3.33333	11.9444	26.4957
BCC1370	15.95	12.4167	2.89333	96.6667	95.8333	98.4127	7.43333	8.46667	3.01333	96.6667	88.3056	77.3632	46.6084	68.2022	110.811	100	92.1449	78.611	8.51667	3.95	-0.12	0	7.52778	21.0495
BCC1371	10.95	11.4833	3.73833	76.6667	66.6667	79.2982	5.93333	7.61667	2.51833	31.6667	27.5556	80.6548	54.1934	66.3454	67.4458	41.3043	41.3333	101.711	5.01667	3.86667	1.22	45	39.1111	-1.35652
BCC1372	5.29167	3.71667	2.73167	96.6667	96.6667	100	4.83333	6.43333	3.11333	73.3333	57.2222	66.8116	91.2787	173.146	114	75.8621	59.1954	66.8116	0.458333	-2.71667	-0.381667	23.3333	39.4444	33.1884
BCC1373	12.3833	11.9667	5.66167	98.3333	96.6667	96.746	4.35556	7.53333	2.81833	93.3333	85	84.8955	35.1883	62.9597	49.7796	94.9153	87.931	87.7509	8.02778	4.43333	2.84333	5	11.6667	11.8505
BCC1374	10.05	11.4333	4.46333	96.6667	92.5	92.1284	5.47778	7.23333	2.64333	78.3333	55.6667	50.8862	54.5109	63.2647	59.2797	81.0345	60.1802	55.234	4.57222	4.2	1.82	18.3333	36.8333	41.2422
BCC1376	14.6167	14.0833	5.25333	100	100	100	4.78889	7.42222	2.34833	100	100	100	32.7569	52.7092	44.722	100	100	100	9.82778	6.66111	2.905	0	0	0
BCC1377	19.6667	10	4.88833	96.6667	94.1667	95.0794	6.81111	5.68889	3.29333	93.3333	70.0833	52.381	34.6303	56.8772	67.561	96.5517	74.4248	55.0918	12.8556	4.31111	1.595	3.33333	24.0833	42.6984
BCC1378	14.25	12.25	4.10333	85	75	79	6.11111	6.48333	3.13333	73.3333	54.7222	65.9058	42.8831	52.9297	77.239	86.2745	72.963	83.4251	8.13889	5.76667	0.97	11.6667	20.2778	13.0942
BCC1379	12.2167	10.7333	3.51333	98.3333	90.8333	86.922	4.71111	4.65	2.14833	80	65	68.7642	38.5448	43.3196	61.401	81.3559	71.5596	79.1102	7.50556	6.08333	1.365	18.3333	25.8333	18.1579
BCC1380	4.9	4.2	4.32833	98.3333	95.8333	95.1587	6.96667	7.61667	3.25833	88.3333	76.4444	75.2933	142.212	181.686	75.9393	89.8305	79.7681	79.1239	-2.06667	-3.41667	1.07	10	19.3889	19.8654
BCC1381	12.7833	11.3	3.77333	95	95	100	6.68333	6.55	3.31833	88.3333	86.25	93.4837	52.2802	57.9784	87.9916	92.9825	90.7895	93.4837	6.1	4.75	0.455	6.66667	8.75	6.51629
BCC1382	10.85	10.95	3.39333	100	96.6667	93.7951	6.41667	7.12222	2.32333	88.3333	87.5	98.2456	59.131	65.0435	70.5413	88.3333	90.5172	104.745	4.43333	3.82778	1.07	11.6667	9.16667	-4.45052
BCC1383	16.2167	12.8833	5.83333	96.6667	95	91.4683	6.41667	7.18333	3.14333	96.6667	89.1667	86.5613	39.5743	55.7663	54.5115	100	93.8596	94.6353	9.8	5.7	2.69	0	5.83333	4.90699
BCC1384	16.8	12.4333	4.50333	100	100	100	6.58889	6.62222	3.04833	95	91.6667	93.5486	39.1997	53.2591	67.7893	95	91.6667	93.5486	10.2111	5.81111	1.455	5	8.33333	6.45136
BCC1385	11.1167	11.3167	2.63833	71.6667	58.3333	64.3939	5.31667	6.46667	1.57333	23.3333	20.8333	82.2222	47.8266	57.1426	59.7879	32.5581	35.7143	127.686	5.8	4.85	1.065	48.3333	37.5	-17.8283
BCC1386	17.85	11.9167	5.45833	98.3333	98.3333	100	7.81667	5.48333	3.27833	100	95.8889	89.1331	43.7923	46.0192	60.2259	101.695	97.5141	89.1331	10.0333	6.43333	2.18	-1.66667	2.44444	10.8669
BCC1387	14.7333	13.4833	4.37333	86.6667	84.7222	94.8148	4.36667	5.33333	2.44833	70	47	58.401	29.635	39.5562	56.2384	80.7692	55.4754	61.5948	10.3667	8.15	1.925	16.6667	37.7222	36.4138
BCC1389	16.2833	14.1333	3.00333	85	84.1667	98.2456	7.43333	9.55	2.65833	88.3333	83.3333	89.8246	45.6523	67.5769	90.4341	103.922	99.0099	91.4286	8.85	4.58333	0.345	-3.33333	0.833333	8.42105
BCC1390	11.0667	11.5167	3.85833	98.3333	92	86.1028	4.38333	5.13333	2.33833	91.6667	81.9444	81.0473	39.6583	44.5738	60.7069	93.2203	89.07	94.1285	6.68333	6.38333	1.52	6.66667	10.0556	5.05551
BCC1391	16.7	13.3167	3.67333	93.3333	91.3889	95	7.15	7.18333	2.89833	96.6667	83.8889	78.6165	42.8318	53.9518	79.0726	103.571	91.7933	82.7542	9.55	6.13333	0.775	-3.33333	7.5	16.3835
BCC1392	11.2333	10.7833	4.85833	98.3333	97.5	98.4127	4.53333	6.53333	2.25333	98.3333	93.3333	90.7648	40.3671	60.5874	46.3846	100	95.7265	92.2287	6.7	4.25	2.605	0	4.16667	7.64791
BCC1394	15.9	11.2833	2.98333	93.3333	90	93.4043	5.01667	6.25	2.61833	91.6667	67.5	65.4899	31.5993	55.3949	87.7991	98.2143	75	70.1144	10.8833	5.03333	0.365	1.66667	22.5	27.9145
BCC1395	14.3167	11.7667	4.21833	98.3333	94.5	90.303	6.56667	5.88333	2.99833	75	59.4444	66.7391	45.8694	50.0024	71.1108	76.2712	62.9042	73.9057	7.75	5.88333	1.22	23.3333	35.0556	23.5639
BCC1396	12.4667	12.2333	4.01833	100	98.75	95.6522	6.5	7.73333	3.26333	100	98.3333	96.8254	52.14	63.2328	81.6265	100	99.5781	101.227	5.96667	4.5	0.755	0	0.416667	-1.17322
BCC1397	13.7333	10	4.85833	100	100	100	7.41667	7.03333	2.73333	98.3333	95	93.9394	53.9734	70.3217	57.7059	98.3333	95	93.9394	6.31667	2.96667	2.125	1.66667	5	6.06061
BCC1398	15.1833	11.2333	6.85833	100	100	100	4.66667	8.93333	3.26333	100	99.1667	98.4127	30.7611	79.5266	47.6109	100	99.1667	98.4127	10.5167	2.3	3.595	0	0.833333	1.5873
BCC1399	14.0667	13.1167	3.72833	98.3333	96.3889	95.2381	6.31667	9.16667	3.00833	93.3333	88.3333	87.5902	44.9082	69.8768	80.7462	94.9153	91.6427	91.9697	7.75	3.95	0.72	5	8.05556	7.64791
BCC1400	14.9833	12.5667	4.31833	88.3333	84.1667	91.4815	5.26667	7.13333	3.15833	85	78.5	77.2414	35.1652	56.7693	74.3054	96.2264	93.2673	84.4339	9.71667	5.43333	1.16	3.33333	5.66667	14.2401
BCC1401	20.4	10.95	4.18333	100	99.1667	98.4127	5.28333	7.28333	3.29833	100	94.6825	84.4156	25.9044	66.515	78.8255	100	95.4782	85.7771	15.1167	3.66667	0.885	0	4.48413	13.9971
BCC1402	13.1667	10.9333	3.77333	100	99.1667	98.4127	5.18333	5.46667	2.61833	98.3333	89.1667	81.9807	39.4538	49.9764	69.5453	98.3333	89.916	83.3029	7.98333	5.46667	1.155	1.66667	10	16.432
BCC1403	14.4333	13.4333	6.04333	98.3333	97.5	98.3333	6.05	5.15	3.68833	100	83.0556	74.6914	41.9473	38.34	61.0311	101.695	85.1852	75.9573	8.38333	8.28333	2.355	-1.66667	14.4444	23.642
BCC1405	13.35	10.8	3.04833	95	94.1667	98.3333	4.48333	4.86667	2.41833	86.6667	78.6111	82.5397	33.7421	45.0654	79.9455	91.2281	83.4808	83.9387	8.86667	5.93333	0.63	8.33333	15.5556	15.7937
BCC1407	7.28333	4.58333	4.20333	100	98.3333	96.9697	6.5	6.91667	3.40833	95	90	91.0234	89.4193	150.919	81.8977	95	91.5254	93.8679	0.783333	-2.33333	0.795	5	8.33333	5.94631
BCC1408	15.1167	12.6	4.94833	90	76.6389	68.4028	6.28333	4.25	2.52333	45	29.0278	55.719	41.5427	33.7313	51.3464	50	37.876	81.4572	8.83333	8.35	2.425	45	47.6111	12.6838
BCC1409	13.1333	10.4333	2.99833	71.6667	69.1667	93.75	5.83333	5.3	2.62333	78.3333	64.7778	71.4198	44.4577	50.807	88.5763	109.302	93.6546	76.1811	7.3	5.13333	0.375	-6.66667	4.38889	22.3302
BCC1410	14.0667	10.8	3.07833	76.6667	72.2222	88.9383	6.68333	6.73333	2.84833	91.6667	87.9167	91.2037	47.5154	62.3441	93.2452	119.565	121.731	102.547	7.38333	4.06667	0.23	-15	-15.6944	-2.26537
BCC1411	16.5833	12.5167	3.59833	95	84.1667	76.2542	5.06667	5.83333	2.48833	73.3333	57.8333	62.2863	30.5522	46.6171	69.3133	77.193	68.7129	81.6825	11.5167	6.68333	1.11	21.6667	26.3333	13.9679
BCC1412	13.1167	10.2333	3.98333	100	98.75	95.6522	4.23333	4.65	2.41833	98.3333	85.8333	79.8439	32.2816	45.4152	61.0823	98.3333	86.9198	83.4732	8.88333	5.58333	1.565	1.66667	12.9167	15.8082
BCC1413	15.4167	12.4833	5.89333	98.3333	98.3333	100	6.51667	7.81667	3.47333	93.3333	79.3056	71.8158	42.2726	62.6204	59.0559	94.9153	80.6497	71.8158	8.9	4.66667	2.42	5	19.0278	28.1842
BCC1414	13.1167	12.45	2.74833	100	100	100	7.75	7.41667	3.28333	93.3333	72.7778	63.7634	59.0929	59.5668	119.747	93.3333	72.7778	63.7634	5.36667	5.03333	-0.535	6.66667	27.2222	36.2366
BCC1415	2.5	2.36667	1.81333	98.3333	91.6667	88.1297	4.88333	5.66667	3.78833	91.6667	77.5	76.4203	195.358	239.55	209.139	93.2203	84.5455	86.7134	-2.38333	-3.3	-1.975	6.66667	14.1667	11.7095
BCC1416	15.2333	12.8333	4.59833	100	100	100	5.73333	6.65	4.02833	100	97.2222	93.9394	37.6247	51.8207	87.9113	100	97.2222	93.9394	9.5	6.18333	0.57	0	2.77778	6.06061
BCC1417	12.5	12.0333	3.63833	100	100	100	7.13333	8.26667	3.19333	98.3333	91.4444	83.1884	57.059	68.7006	88.5664	98.3333	91.4444	83.1884	5.36667	3.76667	0.445	1.66667	8.55556	16.8116
BCC1418	16.85	14.65	4.92333	96.6667	96.6667	100	6.53333	6.78333	2.60333	100	98.3333	96.8254	38.7819	46.3049	52.9101	103.448	101.724	96.8254	10.3167	7.86667	2.32	-3.33333	-1.66667	3.1746
BCC1419	17.7333	13.1	4.72333	98.3333	97.5	98.3333	5.9	6.38333	3.08333	100	95	90.9091	33.2759	48.7183	66.8822	101.695	97.4359	92.4499	11.8333	6.71667	1.64	-1.66667	2.5	7.42424
BCC1420	13.9333	9.56667	4.29833	95	94.1667	98.4127	4.7	6.85	2.31833	86.6667	76.6667	81.4044	33.7373	71.6143	53.9426	91.2281	81.4159	82.7174	9.23333	2.71667	1.98	8.33333	17.5	17.0083
BCC1421	17.2667	10.3167	3.40333	98.3333	97.5	98.4127	7.13333	5.38333	2.28333	75	54.3651	55.7029	41.2894	52.1893	68.2568	76.2712	55.7591	56.6014	10.1333	4.93333	1.12	23.3333	43.1349	42.7098
BCC1422	14.05	11.9833	4.97833	98.3333	98.3333	100	4.51667	5.5	2.85333	96.6667	72.8333	63.338	32.2279	45.9023	57.6237	98.3051	74.0678	63.338	9.53333	6.48333	2.125	1.66667	25.5	36.662
BCC1423	12.4167	12.1833	6.51333	98.3333	98.3333	100	5.51667	6.63333	2.62833	98.3333	92.5	89.4473	44.4492	54.4532	40.4169	100	94.0678	89.4473	6.9	5.55	3.885	0	5.83333	10.5527
BCC1424	15.9	10.65	5.80333	98.3333	97	94.4444	6.56667	5.73333	2.63333	86.6667	73.8056	72.8175	41.3059	53.8325	45.3836	88.1356	76.0882	77.1008	9.33333	4.91667	3.17	11.6667	23.1944	21.627
BCC1425	17.1833	11.1	3.13333	100	98.0556	95.3824	6.53333	5.75	2.32833	81.6667	61.3889	61.6157	38.0092	51.7918	75.2703	81.6667	62.6062	64.5986	10.65	5.35	0.805	18.3333	36.6667	33.7667
BCC1428	14.1167	11.75	4.12833	100	98.8889	96.9697	7.03333	8.38889	2.48333	100	100	100	49.8225	71.4014	61.0416	100	101.124	103.125	7.08333	3.36111	1.645	0	-1.11111	-3.0303
BCC1430	15.85	10.2833	3.65333	100	99.1667	98.4127	4.45	5.78333	2.26833	96.6667	86.3889	74.4669	28.0719	56.2346	62.2442	96.6667	87.1148	75.668	11.4	4.5	1.385	3.33333	12.7778	23.9458
BCC1431	16.5167	12.0667	4.18833	95	83.3333	77.2285	7.01667	8.03333	3.05833	63.3333	50.1111	66.2005	42.5044	66.5785	73.145	66.6667	60.1333	85.7202	9.5	4.03333	1.13	31.6667	33.2222	11.0281
BCC1432	13.8833	11.5833	3.36833	96.6667	94.7222	95.303	8.45	8.28333	3.14333	98.3333	94.7222	92.6219	60.7362	71.501	94.0529	101.724	100	97.1867	5.43333	3.3	0.225	-1.66667	0	2.68116
BCC1433	11.1667	9.93333	5.72333	98.3333	97.5	98.4127	4.58889	4.51667	2.65833	96.6667	76.6667	63.7276	41.2371	45.4767	46.4591	98.3051	78.6325	64.7555	6.57778	5.41667	3.065	1.66667	20.8333	34.6851
BCC1439	19.05	11.7167	4.46333	100	100	100	5.86667	5.66667	1.79333	100	99.1667	98.4127	30.7262	48.3612	40.3421	100	99.1667	98.4127	13.1833	6.05	2.67	0	0.833333	1.5873
BCC1440	10.6833	11.4333	3.75833	98.3333	96.6667	96.8254	6.52222	7.4	2.31333	88.3333	80	79.9817	61.0473	64.7347	61.5726	89.8305	82.7586	82.604	4.16111	4.03333	1.445	10	16.6667	16.8437
BCC1441	13.4833	9.51667	3.40833	100	100	100	7.53333	6.51667	3.19333	98.3333	97	94.4444	55.8463	68.4812	93.7568	98.3333	97	94.4444	5.95	3	0.215	1.66667	3	5.55556
BCC1442	12.4333	8.62222	4.72333	100	99.1667	98.4127	6.73333	4.75	1.69833	96.6667	66.4167	51.169	54.1554	55.1	35.9557	96.6667	66.9748	51.9943	5.7	3.87222	3.025	3.33333	32.75	47.2437
BCC1443	15.4333	11.1667	4.84833	96.6667	96.6667	100	4.5	4.61667	1.59333	100	96.6667	93.7951	29.1438	41.3497	32.8591	103.448	100	93.7951	10.9333	6.55	3.255	-3.33333	0	6.20491
BCC1444	17.4	11.9167	4.45333	95	88.6111	86.4828	6.31667	6.71667	2.82833	81.6667	70.8333	76	36.2928	56.3704	63.5563	85.9649	79.9373	87.8787	11.0833	5.2	1.625	13.3333	17.7778	10.4828
BCC1445	12.2833	11.0167	5.14333	98.3333	96.6667	96.746	5.45	5.43333	2.60333	91.6667	79.4444	77.7187	44.3948	49.3261	50.6252	93.2203	82.1839	80.3327	6.83333	5.58333	2.54	6.66667	17.2222	19.0274
BCC1447	7.85	10.55	3.93833	100	100	100	4.96667	6.55	2.61833	98.3333	95.8333	95.3824	63.3366	62.0791	66.4924	98.3333	95.8333	95.3824	2.88333	4	1.32	1.66667	4.16667	4.6176
BCC1448	14.6167	12.25	3.63333	96.6667	95.8333	98.3333	5.41667	5.61667	1.93833	85	69.7222	70.9155	37.0619	45.8467	53.3969	87.931	72.7536	72.1174	9.2	6.63333	1.695	11.6667	26.1111	27.4179
BCC1450	11.45	11.6444	4.69333	90	89.1667	98.3333	3.9	4.74444	1.98333	88.3333	68.6111	68.0646	34.0541	40.7402	42.2851	98.1481	76.947	69.2182	7.55	6.9	2.71	1.66667	20.5556	30.2688
BCC1452	9.6	9.33333	2.81833	100	97.5	91.3043	5.78333	6.35	2.80333	98.3333	92.3611	86.8126	60.542	68.0445	99.7906	98.3333	94.7293	95.0804	3.81667	2.98333	0.015	1.66667	5.13889	4.49178
BCC1453	16.1667	11.5667	4.66333	100	99.1667	98.4127	1.96667	1.5	2.38333	100	98.3333	96.8254	12.152	12.9527	51.0752	100	99.1597	98.3871	14.2	10.0667	2.28	0	0.833333	1.5873
BCC1456	15.4167	13.1833	5.25333	98.3333	96.3889	95.303	6.6	8.58333	2.79333	81.6667	74.1667	84.4737	42.8156	65.1115	53.2222	83.0508	76.9452	88.6369	8.81667	4.6	2.46	16.6667	22.2222	10.8293
BCC1457	8.41667	11.2333	3.97333	100	100	100	5.53333	7.2	3.18333	96.6667	95.8333	98.4127	65.7541	64.0923	80.5786	96.6667	95.8333	98.4127	2.88333	4.03333	0.79	3.33333	4.16667	1.5873
BCC1458	16.4	9.86667	5.01333	100	100	100	5.75	5.68333	2.62333	100	99.1667	98.4127	35.0743	57.6191	52.3642	100	99.1667	98.4127	10.65	4.18333	2.39	0	0.833333	1.5873
BCC1459	12.1	13.8333	3.53667	100	97.7778	93.9394	6.37778	7.98333	3.05333	91.6667	57.3611	55.6319	52.7055	57.7112	86.7034	91.6667	58.6648	59.221	5.72222	5.85	0.483333	8.33333	40.4167	38.3075
BCC1461	12.2	11.2	6.46833	100	99.1667	98.4127	5.1	6.71667	3.23667	100	88.3333	81.1966	41.847	59.9725	51.0104	100	89.0756	82.5062	7.1	4.48333	3.23167	0	10.8333	17.2161
BCC1463	13.8667	11.0833	6.22	100	99.1667	98.4127	5.65	6.73333	3.90833	98.3333	92.5	89.4473	40.7636	60.752	62.8993	98.3333	93.2773	90.89	8.21667	4.35	2.31167	1.66667	6.66667	8.96543
BCC1465	12.75	12.3333	5.73833	100	100	100	4.06667	6.44444	3.29333	100	91.6667	85.8586	31.9304	52.2557	57.7601	100	91.6667	85.8586	8.68333	5.88889	2.445	0	8.33333	14.1414
BCC1466	9.85	10.1	3.69333	100	98.3333	96.8254	4.12222	6.35	2.73833	100	84.2778	71.1111	41.9099	62.8774	74.3232	100	85.7062	73.4426	5.72778	3.75	0.955	0	14.0556	25.7143
BCC1467	4.5	3.68333	2.46833	98.3333	92.5	89.4473	5.56667	7.53333	3.02833	100	93.3889	84.9296	124.048	204.76	123.258	101.695	100.961	94.9493	-1.06667	-3.85	-0.56	-1.66667	-0.888889	4.5177
BCC1468	5.16667	8.86667	3.44833	98.3333	96.25	94.4444	5.4	6.18333	3.58833	98.3333	97.5	98.4127	104.55	69.7291	104.125	100	101.299	104.202	-0.233333	2.68333	-0.14	0	-1.25	-3.96825
BCC1469	7.25	7.03333	3.69833	98.3333	98.3333	100	7.16667	6.65	2.71833	100	100	100	98.9075	94.5495	73.7507	101.695	101.695	100	0.0833333	0.383333	0.98	-1.66667	-1.66667	0
BCC1470	10.2833	8.95	4.27333	100	97.2222	94.0649	4.3	6.46667	2.40833	88.3333	64.7222	62.367	41.8168	72.2721	56.3883	88.3333	66.5714	66.3021	5.98333	2.48333	1.865	11.6667	32.5	31.6979
BCC1471	10.75	10.5667	3.10833	100	100	100	6.58333	6.43333	3.10833	98.3333	87.0833	79.7222	61.2886	60.8849	100.363	98.3333	87.0833	79.7222	4.16667	4.13333	0	1.66667	12.9167	20.2778
BCC1472	14.65	10.4333	4.93167	96.6667	96.6667	100	6.58333	6.51667	3.01667	96.6667	93.8889	93.6364	45.0257	62.4588	61.6322	100	97.1264	93.6364	8.06667	3.91667	1.915	0	2.77778	6.36364
BCC1474	3.23333	4.36667	2.22333	98.3333	97.5	98.4127	5.51667	6.43333	3.05333	98.3333	91.9444	86.922	170.681	147.422	142.841	100	94.302	88.324	-2.28333	-2.06667	-0.83	0	5.55556	11.4907
BCC1476	14.7	9.93333	4.48833	100	99.1667	93.3333	4.85	6.23333	1.72833	98.3333	89.7222	84.4401	33.0065	62.7542	38.5031	98.3333	90.4762	90.4715	9.85	3.7	2.76	1.66667	9.44444	8.89328
BCC1479	14.7167	10.4333	6.98333	100	98.3333	96.9697	4.18333	5.71667	2.41333	98.3333	86.3889	80.0699	28.4239	54.7836	34.5551	98.3333	87.8531	82.5721	10.5333	4.71667	4.57	1.66667	11.9444	16.8998
BCC1480	16.75	10.1167	5.66833	96.6667	95	96.746	4.85	5.05	2.72833	83.3333	59.0278	59.8095	28.9552	49.9172	48.1765	86.2069	62.1345	61.8212	11.9	5.06667	2.94	13.3333	35.9722	36.9365
BCC1481	13.85	13.1	5.33333	93.3333	88.3333	90.5256	6.03333	6.03333	3.32833	86.6667	76.6667	81.4044	43.6892	46.0564	62.8357	92.8571	86.7925	89.9242	7.81667	7.06667	2.005	6.66667	11.6667	9.12114
BCC1482	15.7	11.6167	5.25833	96.6667	96.6667	100	6.05	5.26667	2.59333	90	85	90.2116	38.5622	45.3382	49.6295	93.1034	87.931	90.2116	9.65	6.35	2.665	6.66667	11.6667	9.78836
BCC1483	13.6333	11.6833	5.32833	86.6667	77.0833	80.2437	5.98333	5.58333	3.00833	61.6667	47.2222	67.4183	43.9963	47.7879	56.6193	71.1538	61.2613	84.0169	7.65	6.1	2.32	25	29.8611	12.8254
BCC1484	12.95	12.8667	4.12333	100	98.3333	96.8254	6.76667	6.66667	3.04833	96.6667	95	96.6667	52.4486	51.819	73.976	96.6667	96.6102	99.8361	6.18333	6.2	1.075	3.33333	3.33333	0.15873
BCC1485	12.8	11.35	3.98333	91.6667	89.1667	95.071	5.4	7.23333	2.15333	81.6667	59.3056	61.0146	42.2268	63.7213	54.1243	89.0909	66.5109	64.1779	7.4	4.11667	1.83	10	29.8611	34.0564
BCC1487	14.4333	11.4333	5.51333	100	100	100	5.68333	7.55	2.72833	100	97.5	95.2381	39.3954	66.0592	49.4967	100	97.5	95.2381	8.75	3.88333	2.785	0	2.5	4.7619
BCC1488	15.85	10.7444	3.74333	100	100	100	5.88333	5.8	2.84333	100	97.5	95.3824	37.1405	53.9831	76.029	100	97.5	95.3824	9.96667	4.94444	0.9	0	2.5	4.6176
BCC149	14.1167	11.6167	6.60333	98.3333	98.3333	100	5.7	6.41667	2.47333	83.3333	73.6111	79.4877	40.4053	55.2318	37.4919	84.7458	74.8588	79.4877	8.41667	5.2	4.13	15	24.7222	20.5123
BCC1490	13.5833	9.45	4.98983	85	76.8056	81.3043	4.46667	5.91667	2.44333	61.6667	47.7778	64.9415	32.8767	62.6166	49.0217	72.549	62.2061	79.8746	9.11667	3.53333	2.5465	23.3333	29.0278	16.3628
BCC1493	9.06667	11.3	3.51833	90	85.8333	91.937	3.84444	4.36667	2.31333	95	80.5556	66.8746	42.4029	38.6476	65.7946	105.556	93.8511	72.7395	5.22222	6.93333	1.205	-5	5.27778	25.0625
BCC1494	16.9333	8.91667	4.99833	100	99.1667	98.4127	4.4	4.14444	2.67333	93.3333	80.8333	78.8647	26.0099	46.4819	54.3848	93.3333	81.5126	80.1367	12.5333	4.77222	2.325	6.66667	18.3333	19.548
BCC1497	9.53333	13.3333	4.81833	88.3333	84.5833	91.4815	4.86667	5.58333	2.73333	76.6667	67.6389	78.336	51.0023	41.8653	57.3396	86.7925	79.9672	85.6304	4.66667	7.75	2.085	11.6667	16.9444	13.1455
BCC1498	13.1167	10.95	2.65333	93.3333	79.4444	75.7783	4.56667	4.57778	2.02833	86.6667	44.4722	44.4422	34.8059	41.8095	78.4125	92.8571	55.979	58.6476	8.55	6.37222	0.625	6.66667	34.9722	31.3361
BCC1500	4.86667	5.13333	2.65333	98.3333	98.3333	100	5.57778	6.26667	2.83333	95	88.3333	85.1371	114.838	122.084	110.69	96.6102	89.8305	85.1371	-0.711111	-1.13333	-0.18	3.33333	10	14.8629
BCC1503	14.75	12.6333	5.25833	100	100	100	4.56667	5.53333	3.15833	98.3333	77.0833	65.7955	31.1211	43.8005	60.9623	98.3333	77.0833	65.7955	10.1833	7.1	2.1	1.66667	22.9167	34.2045
BCC1504	8.98333	10.2167	3.54833	88.3333	84.1667	91.5313	4.66667	4.46667	1.84333	71.6667	63.6667	68.9685	51.9817	43.7316	51.9544	81.1321	75.6436	75.3496	4.31667	5.75	1.705	16.6667	20.5	22.5628
BCC1505	11.1333	8.31667	3.13833	100	90.5556	83.43	5.35	3.11667	1.88383	96.6667	44.6111	37.7873	48.0721	37.4958	61.5879	96.6667	49.2638	45.2922	5.78333	5.2	1.2545	3.33333	45.9444	45.6427
BCC1506	7.58333	10.8833	3.35833	98.3333	98.3333	100	5.55	7.05	2.42833	100	83.25	68.3034	73.1966	64.7836	72.5654	101.695	84.661	68.3034	2.03333	3.83333	0.93	-1.66667	15.0833	31.6966
BCC1524	10.8667	11.0167	4.36833	100	100	100	2.23333	1.45	1.71333	100	100	100	20.5865	13.1705	39.7028	100	100	100	8.63333	9.56667	2.655	0	0	0
BCC1529	6.06667	5.7	2.57833	95	92.0833	92.1212	5.28333	5.75	2.72333	76.6667	59.1667	68.643	87.1933	100.895	106.317	80.7018	64.2534	74.5137	0.783333	-0.05	-0.145	18.3333	32.9167	23.4783
BCC1541	11.35	11.55	2.21833	93.3333	87.0833	83.7482	6.98333	5.83333	1.95833	95	90.5556	85.7879	61.5429	50.5058	88.4753	101.786	103.987	102.435	4.36667	5.71667	0.26	-1.66667	-3.47222	-2.03968
BCC1561	12.2667	11.15	5.02333	100	97.5	95.2381	5.36667	4.76667	2.61333	91.6667	73.8889	69.4301	43.7949	42.7459	52.0191	91.6667	75.7835	72.9016	6.9	6.38333	2.41	8.33333	23.6111	25.808
BCC1565	12.05	8.88333	5.18833	98.3333	95	93.7157	4.12222	3.78333	2.17333	88.3333	64.1667	61.6174	34.2694	42.5999	42.2558	89.8305	67.5439	65.7493	7.92778	5.1	3.015	10	30.8333	32.0983
BCC1566	18.4	15.8333	3.59333	91.6667	87.5	91.7377	4.41667	5.91667	2.66833	85	75.8333	82.3016	24.0401	37.3719	75.2436	92.7273	86.6667	89.7141	13.9833	9.91667	0.925	6.66667	11.6667	9.43609
BCC1589	14.3833	12.5333	6.90333	100	98.3333	96.9697	5.25	5.1	2.97833	93.3333	82.7778	80.2937	36.5112	40.6899	43.2116	93.3333	84.1808	82.8028	9.13333	7.43333	3.925	6.66667	15.5556	16.676
BCC161	12.4167	12.6	7.24333	98.3333	93.3333	90.7648	3.58889	3.73333	3.05833	90	75.5556	73	28.8941	29.6479	42.3058	91.5254	80.9524	80.4277	8.82778	8.86667	4.185	8.33333	17.7778	17.7648
BCC167	12.7667	15.2333	5.99333	93.3333	93.3333	100	3.95	3.05	2.34333	98.3333	88.8889	83.0918	30.9444	20.0211	39.1665	105.357	95.2381	83.0918	8.81667	12.1833	3.65	-5	4.44444	16.9082
BCC173	13.0333	11.5667	6.06833	100	98.3333	96.9697	3.21667	4.96667	3.09833	78.3333	54.7222	62.005	24.731	42.9278	51.0455	78.3333	55.6497	63.9427	9.81667	6.6	2.97	21.6667	43.6111	34.9647
BCC182	16.4667	10.7833	3.97333	100	100	100	8.41667	4.75	2.74333	100	99.1667	98.4127	51.1136	44.0673	69.0555	100	99.1667	98.4127	8.05	6.03333	1.23	0	0.833333	1.5873
BCC190	17.35	12.2	8.53333	100	100	100	4.9	6.31667	2.63333	100	98.3333	96.8254	28.2406	51.7757	30.9303	100	98.3333	96.8254	12.45	5.88333	5.9	0	1.66667	3.1746
BCC192	13.55	12.3667	7.46333	100	99.1667	98.4127	4.6	6.78333	3.26333	98.3333	92.5	89.4473	33.9512	54.8536	44.0234	98.3333	93.2773	90.89	8.95	5.58333	4.2	1.66667	6.66667	8.96543
BCC195	18.8167	13.9667	9.12833	100	100	100	5.7	6.66667	3.34833	100	97.9167	94.0649	30.3002	47.736	36.6894	100	97.9167	94.0649	13.1167	7.3	5.78	0	2.08333	5.93513
BCC197	14.4333	13.4333	5.14833	100	96.3889	92.6219	5.61111	6.16667	3.21833	95	77.6389	71.6945	39.1083	45.9057	62.517	95	80.5476	77.4056	8.82222	7.26667	1.93	5	18.75	20.9274
BCC218	16.1167	15.5167	4.38333	100	97.5	95.3824	5.43333	6.88333	2.96833	85	63.3333	60.3214	33.7132	44.3594	67.8681	85	64.9573	63.2417	10.6833	8.63333	1.415	15	34.1667	35.061
BCC219	12.85	14.25	4.01833	100	100	100	5.06667	6.18333	3.32333	100	99.1667	98.4127	39.4266	43.3934	82.8745	100	99.1667	98.4127	7.78333	8.06667	0.695	0	0.833333	1.5873
BCC3	11.5667	13.4333	3.63333	96.6667	94.5	92.6156	4.61667	6.63333	2.91333	78.3333	74.7222	91.0331	39.9205	49.3796	80.7932	81.0345	79.0711	98.2914	6.95	6.8	0.72	18.3333	19.7778	1.58246
BCC421	13.3444	12.4333	5.37333	100	100	100	6.18333	6.95	3.16333	100	88.3333	81.1111	46.3499	55.8995	58.8954	100	88.3333	81.1111	7.16111	5.48333	2.21	0	11.6667	18.8889
BCC423	15.3667	12.7833	6.02833	100	100	100	6.34444	7.4	2.69333	100	95.5556	91.0346	41.3005	57.8931	44.7003	100	95.5556	91.0346	9.02222	5.38333	3.335	0	4.44444	8.96543
BCC427	19.1833	13	5.53833	100	98.0556	95.6522	4.76667	5.6	2.54333	98.3333	83.6667	73.1966	24.8941	43.0786	46.009	98.3333	85.3258	76.5237	14.4167	7.4	2.995	1.66667	14.3889	22.4556
BCC432	13.7167	12.3167	5.46833	93.3333	90	93.4043	5.01667	6.10833	2.27667	61.6667	49.1667	67.154	36.5388	49.5949	42.0697	66.0714	54.6296	71.896	8.7	6.20833	3.19167	31.6667	40.8333	26.2503
BCC434	14.7	15.55	4.50833	100	100	100	6.68333	7.4	3.27667	95	90.5556	90.6133	45.4662	47.5862	72.6893	95	90.5556	90.6133	8.01667	8.15	1.23167	5	9.44444	9.38672
BCC436	12.5333	13.5667	4.03333	100	100	100	6.45	6.55	2.71833	100	99.1667	98.4127	51.5162	48.2774	67.4053	100	99.1667	98.4127	6.08333	7.01667	1.315	0	0.833333	1.5873
BCC438	15.1333	12.5333	4.86333	100	98.8889	96.9697	6.05	6.53333	3.27833	93.3333	85.4167	81.7222	39.9828	52.127	67.4055	93.3333	86.3764	84.276	9.08333	6	1.585	6.66667	13.4722	15.2475
BCC439	13.0333	15.0167	4.22833	100	100	100	3.78333	5.91667	2.95333	98.3333	87.5	79.8439	29.0329	39.4008	69.9442	98.3333	87.5	79.8439	9.25	9.1	1.275	1.66667	12.5	20.1561
BCC445	19.65	11.9833	6.49833	100	100	100	7.66667	6.15	3.07333	96.6667	93.3333	93.9855	39.0414	51.3238	47.3587	96.6667	93.3333	93.9855	11.9833	5.83333	3.425	3.33333	6.66667	6.01449
BCC446	12.7667	12.15	6.13333	98.3333	98.3333	100	5.55556	6.17778	3.02333	98.3333	82.3611	73.0132	43.5083	50.8611	49.3042	100	83.7571	73.0132	7.21111	5.97222	3.11	0	15.9722	26.9868
BCC447	15.7667	12.9	3.71333	100	97.5	95.3824	5.51111	6.15	2.80333	93.3333	75	71.7949	35.086	47.6844	75.5383	93.3333	76.9231	75.2706	10.2556	6.75	0.91	6.66667	22.5	23.5875
BCC502	17.9667	13.0333	3.97333	100	100	100	5.15	6.48333	3.54833	100	100	100	28.7424	49.7499	89.6208	100	100	100	12.8167	6.55	0.425	0	0	0
BCC524	19.2667	14.5167	4.70833	91.6667	86.25	87.9678	6.37778	6.18333	3.16333	76.6667	55	63.9058	33.1004	42.5977	67.2214	83.6364	63.7681	72.6468	12.8889	8.33333	1.545	15	31.25	24.062
BCC526	17.8667	11.2667	5.96333	95	95	100	3.93333	6.23333	2.05833	75	51.8056	56.4444	22.0208	55.3205	34.6339	78.9474	54.5322	56.4444	13.9333	5.03333	3.905	20	43.1944	43.5556
BCC527	6.08333	13.6667	3.68833	88.3333	87.5	98.2456	4.81667	5.73333	2.44833	91.6667	63.0556	59.8208	79.1375	41.9523	66.4596	103.774	72.0635	60.889	1.26667	7.93333	1.24	-3.33333	24.4444	38.4248
BCC532	12.65	13.6667	3.71333	75	65	78.9474	3.16667	3.71667	2.11167	36.6667	24.4444	58.2085	25.2479	27.1898	57.1038	48.8889	37.6068	73.7307	9.48333	9.95	1.60167	38.3333	40.5556	20.7389
BCC533	12.8667	12.5667	4.82833	91.6667	91.6667	100	3.93333	6.93333	2.06333	56.6667	45.8333	68.8889	30.5705	55.175	42.7381	61.8182	50	68.8889	8.93333	5.63333	2.765	35	45.8333	31.1111
BCC535	15.1833	13.8833	4.32333	100	100	100	6.96667	7.68889	3.01	96.6667	84.4444	78.5106	45.8704	55.382	69.8218	96.6667	84.4444	78.5106	8.21667	6.19444	1.31333	3.33333	15.5556	21.4894
BCC538	17.4167	11.45	5.12833	100	100	100	7.21111	5.91667	2.70333	100	98.3333	96.8254	41.3596	51.6686	53.5849	100	98.3333	96.8254	10.2056	5.53333	2.425	0	1.66667	3.1746
BCC551	11.1833	13.4333	6.13833	100	100	100	4.96667	5.65	2.61333	96.6667	91.3889	89.6032	44.4919	42.0575	42.6028	96.6667	91.3889	89.6032	6.21667	7.78333	3.525	3.33333	8.61111	10.3968
BCC577	17.5833	14.0333	5.98833	91.6667	90	96.8254	4.68333	5.98333	3.02833	73.3333	59.7222	72.4599	26.6448	42.6355	51.0383	80	66.358	74.8356	12.9	8.05	2.96	18.3333	30.2778	24.3655
HOR11370	12.2833	12.5333	5.64333	90	86.3889	92.4485	6.64444	6.23333	3.02833	56.6667	42.8333	62.1849	54.1195	49.7333	54.0825	62.963	49.582	67.2643	5.63889	6.3	2.615	33.3333	43.5556	30.2636
HOR11371	12.9833	13.5667	5.32333	96.6667	96.6667	100	5.86667	6.66667	2.28833	93.3333	90.8333	94.9123	45.1949	49.1413	43.8275	96.5517	93.9655	94.9123	7.11667	6.9	3.035	3.33333	5.83333	5.08772
HOR11372	12.4	11.1667	5.39833	100	100	100	5.15	6.45	3.06333	96.6667	86.3889	81.7029	41.5617	57.7676	56.9453	96.6667	86.3889	81.7029	7.25	4.71667	2.335	3.33333	13.6111	18.2971
HOR11373	16	13.2333	3.97333	91.6667	75.5556	68.2677	7.98333	6.78333	2.50333	51.6667	32.5	55.3704	50.3547	51.2571	63.0768	56.3636	43.0147	81.1078	8.01667	6.45	1.47	40	43.0556	12.8973
HOR11374	13.3167	13.4333	6.01333	90	89.1667	98.3333	5.86667	7.4	2.93833	76.6667	54.7222	61.4827	44.065	55.0935	48.8695	85.1852	61.3707	62.5248	7.45	6.03333	3.075	13.3333	34.4444	36.8506
HOR11403	12.575	12.4083	4.54167	80	73.6111	81.4286	5.125	6.16667	3.00667	78.3333	72.2222	85.5521	40.8001	49.6939	68.5451	97.9167	98.1132	105.064	7.45	6.24167	1.535	1.66667	1.38889	-4.12354
HOR12830	16.2167	11.6333	3.89333	100	100	100	5.88333	5.88333	2.77833	100	100	100	36.3141	50.5694	71.3686	100	100	100	10.3333	5.75	1.115	0	0	0
HOR1391	13.4167	11.95	4.60833	100	100	100	4.66667	5.9	2.49833	98.3333	98.3333	100	34.7933	49.3745	54.448	98.3333	98.3333	100	8.75	6.05	2.11	1.66667	1.66667	0
HOR1804	17.0167	9.98333	5.14	100	99.1667	98.4127	5.28333	5.33333	2.94833	100	90	83.3333	31.0741	53.4226	57.4675	100	90.7563	84.6774	11.7333	4.65	2.19167	0	9.16667	15.0794
HOR1842	14.25	11.9833	5.67833	100	99.1667	98.4127	4.52222	5.23333	2.63333	98.3333	68.0556	61.4655	31.7386	43.6702	46.4073	98.3333	68.6275	62.4568	9.72778	6.75	3.045	1.66667	31.1111	36.9472
HOR1962	15.4833	13.4833	4.28833	100	100	100	4.48889	5.76667	2.56833	100	95.8333	92.3521	28.977	42.7726	59.9176	100	95.8333	92.3521	10.9944	7.71667	1.72	0	4.16667	7.64791
HOR2800	12.7889	12.6	4.27333	100	98.3333	96.8254	3.18333	6.28333	2.26333	93.3333	77.5	74.8049	24.9098	49.8737	53.1018	93.3333	78.8136	77.2575	9.60556	6.31667	2.01	6.66667	20.8333	22.0205
HOR2828	17.5667	12.4	4.24333	96.6667	95.5556	96.8254	7.9	5.23333	2.14333	100	80.1111	67.0301	45.0001	42.2111	50.6478	103.448	83.8372	69.2278	9.66667	7.16667	2.1	-3.33333	15.4444	29.7953
HOR2829	14.55	13.9833	4.67333	96.6667	96.6667	100	6.06667	7.4	2.95833	73.3333	48.6111	58.7308	41.6993	52.9208	63.3271	75.8621	50.2874	58.7308	8.48333	6.58333	1.715	23.3333	48.0556	41.2692
HOR2835	14.2167	13.2444	4.68833	95	95	100	5.65556	6.28333	2.64333	91.6667	81.6667	82.0817	39.7817	47.4402	56.3776	96.4912	85.9649	82.0817	8.56111	6.96111	2.045	3.33333	13.3333	17.9183
HOR4727	15.05	13.4833	5.80833	93.3333	90.8333	94.9123	5.28333	6.43333	3.00833	86.6667	69.1667	71.3257	35.1428	47.7085	51.8509	92.8571	76.1468	75.1491	9.76667	7.05	2.8	6.66667	21.6667	23.5866
HOR7985	17.4	13.3167	4.25833	83.3333	79.7222	90.9357	4.66667	6.08333	3.34333	75	70.4167	81.8954	26.8163	45.6776	78.5223	90	88.3275	90.0586	12.7333	7.23333	0.915	8.33333	9.30556	9.04025
HOR8006	16.65	14.2	3.55833	80	74.5833	87.1611	4.05	6.95	2.80833	65	53.6111	72.963	24.3254	48.9302	79.1792	81.25	71.8808	83.7105	12.6	7.25	0.75	15	20.9722	14.1981
HOR8050	14.6833	11.95	4.11833	98.3333	98.3333	100	6.56667	6.95	2.54333	98.3333	88.3333	83.0918	44.8298	58.1612	61.8503	100	89.8305	83.0918	8.11667	5	1.575	0	10	16.9082
HOR8113	15.0333	12.7833	3.33333	98.3333	95.8333	95.3824	6.43333	6.53333	2.37333	100	93.3333	88.274	42.7989	51.1085	71.2113	101.695	97.3913	92.5475	8.6	6.25	0.96	-1.66667	2.5	7.10835
HOR8160	16.1667	12.6167	4.82333	100	100	100	4.81667	6.05	2.71833	98.3333	89.1667	84.4401	29.8179	47.9531	56.3818	98.3333	89.1667	84.4401	11.35	6.56667	2.105	1.66667	10.8333	15.5599
HOR930	15.1	13.65	3.75333	98.3333	96.6667	96.746	6.06667	6.06667	3.02333	95	80.5556	76.2854	40.3188	44.4486	80.7661	96.6102	83.3333	78.8512	9.03333	7.58333	0.73	3.33333	16.1111	20.4607
