# Supplementary material for: GWAS-based identification of multi-trait genetic loci conferring salinity tolerance in barley under hydro- and nanoparticle-priming conditions
Source: BMC Plant Biol. 2025 Dec 23;26:166. doi: 10.1186/s12870-025-07898-5 (PMC12849565; doi:10.1186/s12870-025-07898-5)
Supplement: Supplementary file 4 — Supplementary material 4. [file 12870_2025_7898_MOESM4_ESM.xlsx]

## Sheet: Table S1
Table S1: Details about the collection: accession number, region of origin, and country of origin
BCC Number	Accession name	name	Biological status#	Region of origin$	Country of origin&	Row number
BCC003	IG 128089	H. distichon var. nutans	traditional cultivar/landrace	WANA	AFG	2
BCC118	IG 128216	Hordeum vulgare L. convar. vulgare var. subviolaceum Körn.	traditional cultivar/landrace	WANA	LBY	6
BCC126	IG 31903	Hordeum vulgare L. convar. vulgare var. hybernum Vib	traditional cultivar/landrace	WANA	MAR	6
BCC129	IG 31925	Hordeum vulgare L. convar. vulgare var. hybernum Vib.	traditional cultivar/landrace	WANA	MAR	6
BCC131	IG 31933	Hordeum vulgare L. convar. vulgare var. hybernum Vib	traditional cultivar/landrace	WANA	MAR	6
BCC149	IG 32019	Hordeum vulgare L. convar. vulgare var. hybernum Vib.	traditional cultivar/landrace	WANA	MAR	6
BCC161	IG 32086	Hordeum vulgare L. convar. vulgare var. hybernum Vib	traditional cultivar/landrace	WANA	MAR	6
BCC167	Shayir IG 32973	Hordeum vulgare L. convar. vulgare var. rikotense Regel	traditional cultivar/landrace	WANA	OMN	6
BCC173	IG 128104	Hordeum vulgare L.	traditional cultivar/landrace	WANA	PAK	6
BCC182	IG 128162	Hordeum vulgare L. convar. vulgare var. coeleste L.	traditional cultivar/landrace	WANA	PAK	6
BCC190	IG 31424	Hordeum vulgare L. convar. distichon (L.) Alef. var. nigrescens Körn.	traditional cultivar/landrace	WANA	SYR	2
BCC192	IG 31444	Hordeum vulgare L. convar. distichon (L.) Alef. var. nigrescens Körn.	traditional cultivar/landrace	WANA	SYR	2
BCC195	IG 31513	Hordeum vulgare L. convar. distichon (L.) Alef. var. nutans (Rode) Alef.	traditional cultivar/landrace	WANA	SYR	2
BCC197	IG 31522	Hordeum vulgare L. convar. distichon (L.) Alef. var. nutans (Rode) Alef.	traditional cultivar/landrace	WANA	SYR	2
BCC218	K-14943	Hordeum vulgare L. convar. vulgare var. coeleste L.	traditional cultivar/landrace	WANA	TJK	6
BCC219	K-10628	Hordeum vulgare L. convar. vulgare var. coeleste L.	traditional cultivar/landrace	WANA	TJK	6
BCC421	Xin Mai 1 Hao	Hordeum vulgare L. convar. vulgare var. hybernum Vib.	advanced/improved cultivar	EA	CHN	6
BCC423	Gang Tuo Qing Ke 1 hao	Hordeum vulgare L. convar. vulgare var. subpyramidatum (Orl.) Mansf.	advanced/improved cultivar	EA	CHN	6
BCC427	E Dong 85-1	Hordeum vulgare L. convar. distichon (L.) Alef. var. breve Alef.	breeding/research material	EA	CHN	2
BCC432	Fu 8	Hordeum vulgare L. convar. distichon (L.) Alef. var. nutans (Rode) Alef.	breeding/research material	EA	CHN	2
BCC434	E nong 82-6003	Hordeum vulgare L. convar. distichon (L.) Alef. var. breve Alef.	breeding/research material	EA	CHN	2
BCC436	Vladivostok	Hordeum vulgare L. convar. vulgare var. hybernum Vib.	advanced/improved cultivar	EA	CHN	6
BCC438	Manchuria Native 1	Hordeum vulgare L. convar. vulgare var. hybernum Vib.	advanced/improved cultivar	EA	CHN	6
BCC439	Fengtien Black	Hordeum vulgare L. convar. vulgare var. nigrum (Willd.) Link	advanced/improved cultivar	EA	CHN	6
BCC445	Fuchin	Hordeum vulgare L. convar. vulgare var. hybernum Vib.	advanced/improved cultivar	EA	CHN	6
BCC446	Harbin Native	Hordeum vulgare L. convar. vulgare var. hybernum Vib.	advanced/improved cultivar	EA	CHN	6
BCC447	Mulan	Hordeum vulgare L. convar. vulgare var. hybernum Vib.	advanced/improved cultivar	EA	CHN	6
BCC502	Itu Native	Hordeum vulgare L. convar. vulgare var. hybernum Vib.	advanced/improved cultivar	EA	CHN	6
BCC524	Rajkiran	Hordeum vulgare L. convar. vulgare var. breviaristatum (Vav.) Mansf.	advanced/improved cultivar	EA	IND	6
BCC526	C-138	Hordeum vulgare L. convar. vulgare var. rikotense Regel	breeding/research material	EA	IND	6
BCC527	BHS169	Hordeum vulgare L. convar. vulgare var. breviaristatum (Vav.) Mansf.	breeding/research material	EA	IND	6
BCC532	Ratna	Hordeum vulgare L. convar. vulgare var. hybernum Vib.	advanced/improved cultivar	EA	IND	6
BCC533	Lakhan	Hordeum vulgare L. convar. vulgare var. hybernum Vib.	advanced/improved cultivar	EA	IND	6
BCC535	PL 172	Hordeum vulgare L. convar. vulgare var. hybernum Vib.	advanced/improved cultivar	EA	IND	6
BCC538	Rewari	Hordeum vulgare L. convar. vulgare var. hybernum Vib.	advanced/improved cultivar	EA	IND	6
BCC551	Churtanchan 1	Hordeum vulgare L. convar. vulgare var. hybernum Vib.	advanced/improved cultivar	EA	IND	6
BCC577	Pandukeshwar 2	Hordeum vulgare L. convar. vulgare var. hybernum Vib.	advanced/improved cultivar	EA	IND	6
HOR930	HOR 930	Hordeum vulgare L. convar. vulgare var. hybernum Vib.	traditional cultivar/landrace	WANA	TUR	2
BCC1368	Aramier	Hordeum vulgare L. convar. distichon (L.) Alef. var. nutans (Rode) Alef.	advanced/improved cultivar	EU	NLD	2
BCC1370	Beatrice	Hordeum vulgare L. convar. distichon (L.) Alef. var. nutans (Rode) Alef.	advanced/improved cultivar	EU	FRA	2
BCC1371	Beka	Hordeum vulgare L. convar. distichon (L.) Alef. var. nutans (Rode) Alef.	advanced/improved cultivar	EU	FRA	2
BCC1372	Bielik	Hordeum vulgare L. convar. distichon (L.) Alef. var. nutans (Rode) Alef.	advanced/improved cultivar	EU	POL	2
BCC1373	Blenheim	Hordeum vulgare L. convar. distichon (L.) Alef. var. nutans (Rode) Alef.	advanced/improved cultivar	EU	GBR	2
BCC1374	Gambrinus	Hordeum vulgare L. convar. distichon (L.) Alef. var. nutans (Rode) Alef.	advanced/improved cultivar	EU	NLD	2
BCC1376	Carlsberg II	Hordeum vulgare L. convar. distichon (L.) Alef. var. nutans (Rode) Alef.	advanced/improved cultivar	EU	DNK	2
BCC1377	Ceres	Hordeum vulgare L. convar. distichon (L.) Alef. var. nutans (Rode) Alef.	advanced/improved cultivar	EU	FRA	2
BCC1378	Claret	Hordeum vulgare L. convar. distichon (L.) Alef. var. nutans (Rode) Alef.	advanced/improved cultivar	EU	GBR	2
BCC1379	Diamant	Hordeum vulgare L. convar. distichon (L.) Alef. var. nutans (Rode) Alef.	advanced/improved cultivar	EU	CZE	2
BCC1380	Gavotte	Hordeum vulgare L. convar. distichon (L.) Alef. var. nutans (Rode) Alef.	advanced/improved cultivar	EU	FRA	2
BCC1381	Georgie	Hordeum vulgare L. convar. distichon (L.) Alef. var. nutans (Rode) Alef.	advanced/improved cultivar	EU	GBR	2
BCC1382	Golden Promise	Hordeum vulgare L. convar. distichon (L.) Alef. var. nutans (Rode) Alef.	advanced/improved cultivar	EU	GBR	2
BCC1383	Golf	Hordeum vulgare L. convar. distichon (L.) Alef. var. nutans (Rode) Alef.	advanced/improved cultivar	EU	GBR	2
BCC1384	Grit	Hordeum vulgare L. convar. distichon (L.) Alef. var. nutans (Rode) Alef.	advanced/improved cultivar	EU	DEU	2
BCC1385	Gryf	Hordeum vulgare L. convar. distichon (L.) Alef. var. nutans (Rode) Alef.	advanced/improved cultivar	EU	POL	2
BCC1386	Haisa II	Hordeum vulgare L. convar. distichon (L.) Alef. var. nutans (Rode) Alef.	advanced/improved cultivar	EU	DEU	2
BCC1387	Hebe	Hordeum vulgare L. convar. distichon (L.) Alef. var. nutans (Rode) Alef.	advanced/improved cultivar	EU	NLD	2
BCC1389	Hunter	Hordeum vulgare L. convar. distichon (L.) Alef. var. nutans (Rode) Alef.	advanced/improved cultivar	EU	IRL	2
BCC1390	Ingrid	Hordeum vulgare L. convar. distichon (L.) Alef. var. nutans (Rode) Alef.	advanced/improved cultivar	EU	SWE	2
BCC1391	Isaria	Hordeum vulgare L. convar. distichon (L.) Alef. var. nutans (Rode) Alef.	advanced/improved cultivar	EU	DEU	2
BCC1392	Kenia	Hordeum vulgare L. convar. distichon (L.) Alef. var. nutans (Rode) Alef.	advanced/improved cultivar	EU	DNK	2
BCC1394	Mansholt, zweizeilig	Hordeum vulgare L. convar. distichon (L.) Alef. var. nutans (Rode) Alef.	advanced/improved cultivar	EU	NLD	2
BCC1395	Menuet	Hordeum vulgare L. convar. distichon (L.) Alef. var. nutans (Rode) Alef.	advanced/improved cultivar	EU	NLD	2
BCC1396	Mette	Hordeum vulgare L. convar. distichon (L.) Alef. var. nutans (Rode) Alef.	advanced/improved cultivar	EU	SWE	2
BCC1397	MFB 104	Hordeum vulgare L. convar. distichon (L.) Alef. var. nutans (Rode) Alef.	traditional cultivar/landrace	EU	HUN	2
BCC1398	MK 42	Hordeum vulgare L. convar. distichon (L.) Alef. var. nutans (Rode) Alef.	breeding/research material	EU	HUN	2
BCC1399	Nancy	Hordeum vulgare L. convar. distichon (L.) Alef. var. nutans (Rode) Alef.	advanced/improved cultivar	EU	SWE	2
BCC1400	Natasha	Hordeum vulgare L. convar. distichon (L.) Alef. var. nutans (Rode) Alef.	advanced/improved cultivar	EU	FRA	2
BCC1401	Ortolan	Hordeum vulgare L. convar. distichon (L.) Alef. var. nutans (Rode) Alef.	advanced/improved cultivar	EU	DEU	2
BCC1402	Pallas	Hordeum vulgare L. convar. distichon (L.) Alef. var. nutans (Rode) Alef.	advanced/improved cultivar	EU	SWE	2
BCC1403	Perun	Hordeum vulgare L. convar. distichon (L.) Alef. var. nutans (Rode) Alef.	advanced/improved cultivar	EU	DEU	2
BCC1405	Plumage Archer	Hordeum vulgare L. convar. distichon (L.) Alef. var. nutans (Rode) Alef.	advanced/improved cultivar	EU	GBR	2
BCC1407	Probstdorfer Adorra	Hordeum vulgare L. convar. distichon (L.) Alef. var. nutans (Rode) Alef.	advanced/improved cultivar	EU	AUT	2
BCC1408	Proctor	Hordeum vulgare L. convar. distichon (L.) Alef. var. nutans (Rode) Alef.	advanced/improved cultivar	EU	GBR	2
BCC1409	Quantum	Hordeum vulgare L. convar. distichon (L.) Alef. var. nutans (Rode) Alef.	advanced/improved cultivar	EU	AUT	2
BCC1410	Rika	Hordeum vulgare L. convar. distichon (L.) Alef. var. nutans (Rode) Alef.	advanced/improved cultivar	EU	SWE	2
BCC1411	Salome	Hordeum vulgare L. convar. distichon (L.) Alef. var. nutans (Rode) Alef.	advanced/improved cultivar	EU	DEU	2
BCC1412	Sõrla	Hordeum vulgare L. convar. distichon (L.) Alef. var. nutans (Rode) Alef.	advanced/improved cultivar	EU	SWE	2
BCC1413	Sissy	Hordeum vulgare L. convar. distichon (L.) Alef. var. nutans (Rode) Alef.	advanced/improved cultivar	EU	DEU	2
BCC1414	Spartan	Hordeum vulgare L. convar. distichon (L.) Alef. var. nutans (Rode) Alef.	advanced/improved cultivar	EU	CZE	2
BCC1415	Spratt Archer	Hordeum vulgare L. convar. distichon (L.) Alef. var. nutans (Rode) Alef.	advanced/improved cultivar	EU	GBR	2
BCC1416	Tellus	Hordeum vulgare L. convar. distichon (L.) Alef. var. nutans (Rode) Alef.	advanced/improved cultivar	EU	SWE	2
BCC1417	Trumpf (Triumph)	Hordeum vulgare L. convar. distichon (L.) Alef. var. nutans (Rode) Alef.	advanced/improved cultivar	EU	DEU	2
BCC1418	Tyra	Hordeum vulgare L. convar. distichon (L.) Alef. var. nutans (Rode) Alef.	advanced/improved cultivar	EU	DNK	2
BCC1419	Union	Hordeum vulgare L. convar. distichon (L.) Alef. var. nutans (Rode) Alef.	advanced/improved cultivar	EU	DEU	2
BCC1420	Vada	Hordeum vulgare L. convar. distichon (L.) Alef. var. nutans (Rode) Alef.	advanced/improved cultivar	EU	NLD	2
BCC1421	Valticky	Hordeum vulgare L. convar. distichon (L.) Alef. var. nutans (Rode) Alef.	advanced/improved cultivar	EU	CZE	2
BCC1422	Varunda	Hordeum vulgare L. convar. distichon (L.) Alef. var. nutans (Rode) Alef.	advanced/improved cultivar	EU	NLD	2
BCC1423	Volga	Hordeum vulgare L. convar. distichon (L.) Alef. var. nutans (Rode) Alef.	advanced/improved cultivar	EU	FRA	2
BCC1424	Volla	Hordeum vulgare L. convar. distichon (L.) Alef. var. nutans (Rode) Alef.	advanced/improved cultivar	EU	DEU	2
BCC1425	Wisa	Hordeum vulgare L. convar. distichon (L.) Alef. var. nutans (Rode) Alef.	advanced/improved cultivar	EU	DEU	2
BCC1428	Archer	Hordeum vulgare L. convar. distichon (L.) Alef. var. nutans (Rode) Alef.	advanced/improved cultivar	EU	GBR	2
BCC1430	Chevallier	Hordeum vulgare L. convar. distichon (L.) Alef. var. nutans (Rode) Alef.	advanced/improved cultivar	EU	FRA	2
BCC1431	Goldfoil	Hordeum vulgare L. convar. distichon (L.) Alef. var. nutans (Rode) Alef.	advanced/improved cultivar	EU	AUT	2
BCC1432	Hana	Hordeum vulgare L. convar. distichon (L.) Alef. var. nutans (Rode) Alef.	advanced/improved cultivar	EU	CZE	2
BCC1433	Heils Franken	Hordeum vulgare L. convar. distichon (L.) Alef. var. nutans (Rode) Alef.	advanced/improved cultivar	EU	DEU	2
BCC1439	Kwassitzer Hanna	Hordeum vulgare L. convar. distichon (L.) Alef. var. nutans (Rode) Alef.	advanced/improved cultivar	EU	CZE	2
BCC1440	Pammers Hohenauer Vollkorn	Hordeum vulgare L. convar. distichon (L.) Alef. var. nutans (Rode) Alef.	advanced/improved cultivar	EU	AUT	2
BCC1441	Pflugs Intensiv	Hordeum vulgare L. convar. distichon (L.) Alef. var. nutans (Rode) Alef.	advanced/improved cultivar	EU	DEU	2
BCC1442	Plumage	Hordeum vulgare L. convar. distichon (L.) Alef. var. nutans (Rode) Alef.	advanced/improved cultivar	EU	GBR	2
BCC1443	Probsteiner Landgerste	Hordeum vulgare L. convar. distichon (L.) Alef. var. nutans (Rode) Alef.	advanced/improved cultivar	EU	DEU	2
BCC1444	Slovensky 802	Hordeum vulgare L. convar. distichon (L.) Alef. var. nutans (Rode) Alef.	advanced/improved cultivar	EU	CZE	2
BCC1445	Souche 142 Strotzheim	Hordeum vulgare L. convar. distichon (L.) Alef. var. nutans (Rode) Alef.	breeding/research material	EU	FRA	2
BCC1447	Turquoise	Hordeum vulgare L. convar. distichon (L.) Alef. var. nutans (Rode) Alef.	advanced/improved cultivar	EU	FRA	2
BCC1448	Agneta	Hordeum vulgare L. convar. vulgare var. hybernum Vib.	advanced/improved cultivar	EU	FIN	6
BCC1450	Pomo	Hordeum vulgare L. convar. vulgare var. parallelum Körn.	advanced/improved cultivar	EU	FIN	6
BCC1452	Bigo	Hordeum vulgare L. convar. vulgare var. hybernum Vib.	advanced/improved cultivar	EU	NLD	6
BCC1453	Olli	Hordeum vulgare L. convar. vulgare var. hybernum Vib.	advanced/improved cultivar	EU	FIN	6
BCC1456	Viking	Hordeum vulgare L. convar. distichon (L.) Alef. var. nutans (Rode) Alef.	advanced/improved cultivar	EU	RUS	2
BCC1457	Risk	Hordeum vulgare L. convar. distichon (L.) Alef. var. nutans (Rode) Alef.	advanced/improved cultivar	EU	RUS	2
BCC1458	Ilmen	Hordeum vulgare L. convar. distichon (L.) Alef. var. nutans (Rode) Alef.	advanced/improved cultivar	EU	RUS	2
BCC1459	Temp	Hordeum vulgare L. convar. distichon (L.) Alef. var. nutans (Rode) Alef.	advanced/improved cultivar	EU	RUS	2
BCC1461	Omskij 80	Hordeum vulgare L. convar. distichon (L.) Alef. var. medicum Körn.	advanced/improved cultivar	EU	RUS	2
BCC1463	Primorskij 89	Hordeum vulgare L. convar. distichon (L.) Alef. var. nutans (Rode) Alef.	advanced/improved cultivar	EU	RUS	2
BCC1465	Doneckij 650	Hordeum vulgare L. convar. distichon (L.) Alef. var. nutans (Rode) Alef.	advanced/improved cultivar	EU	UKR	2
BCC1466	Odesskij 100	Hordeum vulgare L. convar. distichon (L.) Alef. var. nutans (Rode) Alef.	advanced/improved cultivar	EU	UKR	2
BCC1467	Zhodinskij 5	Hordeum vulgare L. convar. distichon (L.) Alef. var. nutans (Rode) Alef.	advanced/improved cultivar	EU	BLR	2
BCC1468	Tselinij 213	Hordeum vulgare L. convar. distichon (L.) Alef. var. medicum Körn.	advanced/improved cultivar	WANA	KAZ	2
BCC1469	Granal	Hordeum vulgare L. convar. distichon (L.) Alef. var. inerme Körn.	advanced/improved cultivar	WANA	KAZ	2
BCC1470	Unumli-Arpa	Hordeum vulgare L. convar. distichon (L.) Alef. var. nutans (Rode) Alef.	advanced/improved cultivar	WANA	UZB	2
BCC1471	Nutans 115	Hordeum vulgare L. convar. distichon (L.) Alef. var. nutans (Rode) Alef.	advanced/improved cultivar	EU	ARM	2
BCC1472	Auksinjai	Hordeum vulgare L. convar. distichon (L.) Alef. var. nutans (Rode) Alef.	advanced/improved cultivar	EU	LTU	2
BCC1474	Klepeninskij	Hordeum vulgare L. convar. vulgare var. hybernum Vib.	advanced/improved cultivar	EU	UKR	6
BCC1476	Afrasiab	Hordeum vulgare L. convar. vulgare var. hybernum Vib.	advanced/improved cultivar	WANA	UZB	6
BCC1479	K 9338	Hordeum vulgare L. convar. vulgare var. hybernum Vib.	traditional cultivar/landrace	EU	RUS	6
BCC1480	K 16411	Hordeum vulgare L. convar. distichon (L.) Alef. var. nutans (Rode) Alef.	traditional cultivar/landrace	EU	RUS	2
BCC1481	K 3222	Hordeum vulgare L. convar. distichon (L.) Alef. var. nutans (Rode) Alef.	traditional cultivar/landrace	EU	RUS	2
BCC1482	Vjatich	Hordeum vulgare L. convar. distichon (L.) Alef. var. nutans (Rode) Alef.	advanced/improved cultivar	EU	RUS	2
BCC1483	K 4511	Hordeum vulgare L. convar. distichon (L.) Alef. var. nutans (Rode) Alef.	traditional cultivar/landrace	EU	RUS	2
BCC1484	K 9511	Hordeum vulgare L. convar. vulgare var. hybernum Vib.	traditional cultivar/landrace	EU	RUS	6
BCC1485	Pallidum 45	Hordeum vulgare L. convar. vulgare var. hybernum Vib.	advanced/improved cultivar	EU	RUS	6
BCC1487	K 21820	Hordeum vulgare L. convar. distichon (L.) Alef. var. nutans (Rode) Alef.	traditional cultivar/landrace	EU	RUS	2
BCC1488	K 4972	Hordeum vulgare L. convar. vulgare var. hybernum Vib.	traditional cultivar/landrace	EU	RUS	6
BCC1491	K 10693	Hordeum vulgare L. convar. vulgare var. hybernum Vib.	traditional cultivar/landrace	EU	RUS	6
BCC1493	Gelios	Hordeum vulgare L. convar. vulgare var. hybernum Vib.	advanced/improved cultivar	EU	UKR	6
BCC1494	K 4847	Hordeum vulgare L. convar. vulgare var. hybernum Vib.	traditional cultivar/landrace	WANA	KAZ	6
BCC1497	K 11749	Hordeum vulgare L. convar. distichon (L.) Alef. var. persicum Körn.	traditional cultivar/landrace	WANA	KGZ	2
BCC1498	K 17227	Hordeum vulgare L. convar. vulgare var. hybernum Vib.	traditional cultivar/landrace	WANA	UZB	6
BCC1500	K 10628	Hordeum vulgare L. convar. vulgare var. hybernum Vib.	traditional cultivar/landrace	WANA	TJK	6
BCC1503	K 10877	Hordeum vulgare L. convar. vulgare var. densum Sér.	traditional cultivar/landrace	WANA	TKM	6
BCC1504	Agul 2	Hordeum vulgare L. convar. vulgare var. hybernum Vib.	advanced/improved cultivar	EU	RUS	6
BCC1505	Pallidum 4	Hordeum vulgare L. convar. vulgare var. hybernum Vib.	advanced/improved cultivar	EU	UKR	6
BCC1506	Odesskij 36	Hordeum vulgare L. convar. distichon (L.) Alef. var. medicum Körn.	advanced/improved cultivar	EU	UKR	2
BCC1524	Bavaria (Ackermanns Bavaria)	Hordeum vulgare L. convar. distichon (L.) Alef. var. nutans (Rode) Alef.	advanced/improved cultivar	EU	DEU	2
BCC1529	Pumper	Hordeum vulgare L. convar. vulgare var. densum Sér.	advanced/improved cultivar	EU	AUT	6
BCC1541	Novosadski 294 (NS 294)	Hordeum vulgare L. convar. distichon (L.) Alef. var. nutans (Rode) Alef.	advanced/improved cultivar	EU	YUG	2
BCC1561	HOR 383	Hordeum vulgare L. convar. vulgare var. hybernum Vib.	traditional cultivar/landrace	EU	BGR	6
BCC1565	HOR 750	Hordeum vulgare L. convar. vulgare var. hybernum Vib.	traditional cultivar/landrace	EU	ALB	6
BCC1566	HOR 753	Hordeum vulgare L. convar. distichon (L.) Alef. var. nutans (Rode) Alef.	traditional cultivar/landrace	EU	GRC	2
BCC1589	HOR 10555	Hordeum vulgare L. convar. distichon (L.) Alef. var. nutans (Rode) Alef.	traditional cultivar/landrace	EU	ITA	2
HOR1804	HOR1804	Hordeum vulgare L. convar. vulgare var. hybernum Vib.	traditional cultivar/landrace	WANA	AFG	6
HOR1842	HOR 1842	Hordeum vulgare L. convar. vulgare var. hybernum Vib.	traditional cultivar/landrace	WANA	AFG	6
HOR2800	FAO 3413	Hordeum vulgare L. convar. vulgare var. hybernum Vib.	traditional cultivar/landrace	WANA	IRN	6
HOR2828	FAO 3443	Hordeum vulgare L. convar. distichon (L.) Alef. var. nutans (Rode) Alef.	traditional cultivar/landrace	WANA	IRN	2
HOR2829	FAO 3444	Hordeum vulgare L. convar. distichon (L.) Alef. var. nutans (Rode) Alef.	traditional cultivar/landrace	WANA	IRN	2
HOR2835	FAO 3450	Hordeum vulgare L. convar. vulgare var. hybernum Vib.	traditional cultivar/landrace	WANA	IRN	6
HOR4727	HOR 4727	Hordeum vulgare L. convar. vulgare var. densum Sér.	traditional cultivar/landrace	WANA	TUR	6
HOR7985	HOR 7985	Hordeum vulgare L. convar. distichon (L.) Alef. var. medicum Körn.	traditional cultivar/landrace	WANA	TUR	2
HOR8006	HOR 8006	Hordeum vulgare L. convar. distichon (L.) Alef. var. medicum Körn.	traditional cultivar/landrace	WANA	TUR	2
HOR8050	HOR 8050	Hordeum vulgare L. convar. distichon (L.) Alef. var. nutans (Rode) Alef.	traditional cultivar/landrace	WANA	TUR	2
HOR8113	HOR 8113	Hordeum vulgare L. convar. distichon (L.) Alef. var. nutans (Rode) Alef.	traditional cultivar/landrace	WANA	TUR	2
HOR8160	HOR 8160	Hordeum vulgare L. convar. distichon (L.) Alef. var. nutans (Rode) Alef.	traditional cultivar/landrace	WANA	TUR	2
HOR11370	MR 1/13	Hordeum vulgare L. convar. distichon (L.) Alef. var. nutans (Rode) Alef.	breeding/research material	WANA	ISR	2
HOR11371	MR 3/51	Hordeum vulgare L. convar. distichon (L.) Alef. var. nutans (Rode) Alef.	breeding/research material	WANA	ISR	2
HOR11372	W 23833/8108	Hordeum vulgare L. convar. distichon (L.) Alef. var. nutans (Rode) Alef.	breeding/research material	WANA	ISR	2
HOR11373	W 23833/2196 11	Hordeum vulgare L. convar. distichon (L.) Alef. var. nutans (Rode) Alef.	breeding/research material	WANA	ISR	2
HOR11374	W 23829/8039 11	Hordeum vulgare L. convar. distichon (L.) Alef. var. nutans (Rode) Alef.	breeding/research material	WANA	ISR	2
HOR11403	Kharsila	Hordeum vulgare L. convar. vulgare var. coeleste L.	traditional cultivar/landrace	EA	IND	6
HOR12830	HOR 12830	Hordeum vulgare L.	traditional cultivar/landrace	WANA	SYR	6
HOR1391	HOR 1391	Hordeum vulgare L. convar. distichon (L.) Alef. var. nigricans Sér.	traditional cultivar/landrace	EU	ROM	2
HOR1962	Schwarze Gemeine Dreizack	Hordeum vulgare L. convar. vulgare var. atrum Körn.	traditional cultivar/landrace	na	na	6

## Sheet: Table S2
Table S2: Minimum, maximum, and mean for all traits scored on 170 barley genotypes under control and salt stress (200 mM NaCl) for Unprimed conditions (UP), Hydro priming (H), and Nano priming (N) .
	Minimum								Maximum								Mean
	Control				Salinity				Control				Salinity				Control				Salinity
Traits	UP	H	N		UP	H		N	UP	H		N	UP		H	N	UP	H	N		UP	H		N
Root Length (RL)	2	1.47	2.47		1.9	1.6		1.77	25.52	22.33		20.67	10.4		10.2	9.4	14.41	11.72	13.57		5.82	5.97		5.56
Shoot Length (SL)	1.73	1.53	2.33		1.1	1.33		1.23	17.83	16.87		15.9	10.47		9.4	10	12.95	10.63	11.6		6.2	6.37		6.2
Fresh Weight (FW)	1.63	1.51	1.67		1.66	1.42		1.46	7.03	7.03		9.2	5.38		4.41	4.07	5.36	3.77	4.53		3.45	2.83		2.74
Germination %(G%)	0.55	0.65	0.7		0.35	0.1		0.2	1	1		1	1		1	1	0.9787	0.9584	0.9636		0.9192	0.8806		0.8959
Germination Rate Index (GRI)	50	47.5	55.83		22.5	7.5		17.5	100	100		100	100		100	100	95.78	93.76	94.16		82.33	79.62		78.55
Germination Pace (GP)	57.69	64.29	58.33		33.33	37.04		34.55	100	100		100	100		100	100	95.43	95.03	95.24		82.45	82.28		79.12
Salt tolerance indices (STI)
	Minimum								Maximum								Mean
	UP			H			N		UP		H			N			UP			H			N
Root Length (RL-STI)	12.4			13.42			11.23		355		490			200.68			44.74			68.71			45.34
Shoot Length (SL-STI)	8.17			17.12			11.13		436.54		502.17			250			52.42			74.72			57.57
Fresh Weight (FW-STI)	32.36			30.28			29.05		260.74		247.44			221.26			66.21			81.08			65.01
Germination %(G%-STI)	46.67			15.38			26.67		117.65		121.43			126.67			93.68			91.53			92.7
Germination Rate Index (GRI-STI)	32.14			15.79			27.81		105.26		125.93			131.03			85.43			84.25			82.83
Germination Pace (GP-STI)	35			42.88			43.18		173.33		136.84			142.86			86.51			86.74			82.83
Reduction
	Minimum								Maximum								Mean
	UP			H			N		UP		H			N			UP			H			N
Reduction of RL (RL-Red)	-5.1			-7.8			-2.83		21.25		16.2			15.47			8.59			5.75			8
Reduction of SL(SL-Red)	-5.83			-6.8			-4.1		12.4		10.57			12.37			6.75			4.26			5.39
Reduction of FW (FW-Red)	-2.62			-2.3			-2.11		4.48		3.29			6.4			1.92			0.94			1.79
Reduction of G%(G%-Red)	-15			-15			-20		45		55			55			5.95			7.78			6.77
Reduction of GRI(GRI-Red)	-5			-17.5			-22.5		52.5		66.5			55.83			13.45			14.14			15.61
Reduction of GP(GP-Red)	-42.31			-26.92			-25		61.9		51.1			50			12.99			12.75			16.12

## Sheet: Table S3 Significant SNPs  
Table S3: A list of all SNPs associated with all traits in spring barley under C and S for all treatments (Unprimed conditions "UP", Hydro Priming "H", and Nano Priming (100ppm ZnO) "N" during seed germination and seedling development. R2 is the ratio of variation explained by the corresponding SNP marker
Trait	Treatment	SNP	Chr	Position	P value	R2 SNP	effect
RL_C_UP	Un Primed	BOPA2_12_11399	5H	120885908	7.96038e-05	11.4555	1.91961
SL_C_UP	Un Primed	SCRI_RS_239399	3H	594139491	5.23426e-05	5.63645	-2.36939
FW_C_UP	Un Primed	SCRI_RS_204282	4H	533487968	2.93868e-06	15.0086	0.548834
G%_C_UP	Un Primed	SCRI_RS_235243	1H	17566590	5.41908e-05	5.24518	-11.5003
G%_C_UP	Un Primed	BOPA1_CONSENSUSGBS0471-1	3H	267704766	5.41908e-05	5.24518	-11.5003
G%_C_UP	Un Primed	SCRI_RS_213411	3H	373102491	5.41908e-05	5.24518	-11.5003
G%_C_UP	Un Primed	BOPA1_3470-134	3H	545314204	5.41908e-05	5.24518	-11.5003
G%_C_UP	Un Primed	BOPA2_12_31018	3H	583536652	5.41908e-05	5.24518	-11.5003
G%_C_UP	Un Primed	SCRI_RS_161728	5H	585263649	2.16973e-05	6.50876	4.16421
G%_S_UP	Un Primed	SCRI_RS_235243	1H	17566590	6.07651e-05	5.23478	-26.1617
G%_S_UP	Un Primed	BOPA1_CONSENSUSGBS0471-1	3H	267704766	6.07651e-05	5.23478	-26.1617
G%_S_UP	Un Primed	SCRI_RS_213411	3H	373102491	6.07651e-05	5.23478	-26.1617
G%_S_UP	Un Primed	BOPA1_3470-134	3H	545314204	6.07651e-05	5.23478	-26.1617
G%_S_UP	Un Primed	BOPA2_12_31018	3H	583536652	6.07651e-05	5.23478	-26.1617
RL_STI_UP	Un Primed	BOPA2_12_30968	1H	978018	1.6401e-08	10.772	47.5644
RL_STI_UP	Un Primed	BOPA1_5499-1430	2H	622777604	1.12978e-08	11.0735	48.2254
RL_STI_UP	Un Primed	SCRI_RS_160958	2H	681765847	4.31032e-05	5.32448	19.6655
RL_STI_UP	Un Primed	SCRI_RS_179560	2H	698146204	5.2963e-08	9.85877	39.5265
RL_STI_UP	Un Primed	SCRI_RS_197216	3H	17887593	6.15516e-05	5.25432	20.6561
RL_STI_UP	Un Primed	SCRI_RS_153732	3H	28693402	6.11092e-08	10.9993	41.7503
RL_STI_UP	Un Primed	BOPA1_6460-355	3H	64674446	4.07072e-11	14.2641	66.8339
RL_STI_UP	Un Primed	SCRI_RS_223894	3H	209056543	6.61754e-08	9.55148	38.9056
RL_STI_UP	Un Primed	BOPA1_2588-229	3H	294750664	2.22945e-07	8.56766	42.4194
RL_STI_UP	Un Primed	SCRI_RS_214796	3H	345391718	1.88514e-06	8.7379	37.2118
RL_STI_UP	Un Primed	SCRI_RS_220070	3H	357949130	4.57095e-08	10.8494	47.7349
RL_STI_UP	Un Primed	SCRI_RS_2523	3H	387318876	4.44619e-05	7.0522	27.4626
RL_STI_UP	Un Primed	SCRI_RS_207066	3H	420068125	1.66693e-05	6.58053	28.9716
RL_STI_UP	Un Primed	BOPA2_12_31016	3H	470547209	7.42576e-11	14.1938	66.669
RL_STI_UP	Un Primed	SCRI_RS_150883	3H	481661044	1.5224e-06	7.48473	34.4401
RL_STI_UP	Un Primed	SCRI_RS_12836	3H	498958304	6.01709e-05	10.0133	-21.9688
RL_STI_UP	Un Primed	SCRI_RS_214807	3H	505435655	3.7984e-05	5.65227	24.5862
RL_STI_UP	Un Primed	SCRI_RS_236448	3H	507869240	1.6297e-09	11.6609	60.4285
RL_STI_UP	Un Primed	BOPA2_12_20608	3H	511669866	5.30044e-07	8.05266	35.7229
RL_STI_UP	Un Primed	SCRI_RS_171837	3H	521211955	8.67729e-06	6.24983	21.306
RL_STI_UP	Un Primed	SCRI_RS_132345	3H	534422625	5.95682e-05	6.7332	26.8343
RL_STI_UP	Un Primed	SCRI_RS_224360	3H	539228382	2.37333e-08	11.7019	43.063
RL_STI_UP	Un Primed	BOPA2_12_10609	3H	549471407	9.55944e-06	6.68061	23.2916
RL_STI_UP	Un Primed	SCRI_RS_156056	3H	550418669	4.37078e-05	5.80597	24.9182
RL_STI_UP	Un Primed	BOPA1_1176-1547	3H	552742686	6.48083e-06	7.50094	34.4774
RL_STI_UP	Un Primed	SCRI_RS_227898	3H	564870387	1.07149e-05	6.16011	28.0308
RL_STI_UP	Un Primed	SCRI_RS_239399	3H	594139491	3.12597e-07	8.91537	30.878
RL_STI_UP	Un Primed	SCRI_RS_206881	3H	660703050	4.44619e-05	7.0522	27.4626
RL_STI_UP	Un Primed	SCRI_RS_157113	3H	672925896	3.12167e-05	11.3933	-26.1847
RL_STI_UP	Un Primed	SCRI_RS_228232	4H	21780266	4.44619e-05	7.0522	27.4626
RL_STI_UP	Un Primed	SCRI_RS_157832	4H	21785541	4.44619e-05	7.0522	27.4626
RL_STI_UP	Un Primed	SCRI_RS_168580	4H	63471490	3.20029e-06	7.90011	25.3284
RL_STI_UP	Un Primed	SCRI_RS_239818	4H	78082073	1.6401e-08	10.772	47.5644
RL_STI_UP	Un Primed	SCRI_RS_160373	4H	78083106	1.6401e-08	10.772	47.5644
RL_STI_UP	Un Primed	SCRI_RS_189363	4H	554094243	4.96157e-05	6.35741	26.0747
RL_STI_UP	Un Primed	SCRI_RS_180342	5H	385108828	4.37078e-05	5.80597	24.9182
RL_STI_UP	Un Primed	BOPA1_2947-1245	5H	547243067	3.09652e-08	11.1921	48.483
RL_STI_UP	Un Primed	BOPA2_12_30003	5H	642923239	3.85737e-05	6.13447	19.2138
SL_STI_UP	Un Primed	BOPA2_12_30968	1H	978018	6.76727e-06	7.1954	50.5788
SL_STI_UP	Un Primed	BOPA1_5499-1430	2H	622777604	1.32109e-06	8.41485	54.697
SL_STI_UP	Un Primed	SCRI_RS_197216	3H	17887593	9.39342e-05	5.43083	27.3231
SL_STI_UP	Un Primed	BOPA1_6460-355	3H	64674446	1.63343e-08	10.9644	76.2384
SL_STI_UP	Un Primed	SCRI_RS_223894	3H	209056543	1.00638e-06	8.39792	47.4645
SL_STI_UP	Un Primed	BOPA1_2588-229	3H	294750664	8.14049e-06	6.7836	49.1101
SL_STI_UP	Un Primed	SCRI_RS_214796	3H	345391718	4.28948e-05	6.89322	43.0026
SL_STI_UP	Un Primed	SCRI_RS_220070	3H	357949130	3.72087e-06	8.24778	54.1513
SL_STI_UP	Un Primed	BOPA2_12_31016	3H	470547209	8.96272e-09	11.7104	78.7893
SL_STI_UP	Un Primed	SCRI_RS_236448	3H	507869240	3.33501e-07	8.81193	68.3467
SL_STI_UP	Un Primed	BOPA2_12_20608	3H	511669866	6.00445e-05	5.46404	38.286
SL_STI_UP	Un Primed	BOPA2_12_10609	3H	549471407	4.39373e-05	6.14926	29.0743
SL_STI_UP	Un Primed	SCRI_RS_227898	3H	564870387	9.24619e-05	5.23062	33.6066
SL_STI_UP	Un Primed	SCRI_RS_239399	3H	594139491	1.01544e-06	8.81474	39.9476
SL_STI_UP	Un Primed	SCRI_RS_168580	4H	63471490	1.93635e-05	7.17023	31.3952
SL_STI_UP	Un Primed	SCRI_RS_239818	4H	78082073	6.76727e-06	7.1954	50.5788
SL_STI_UP	Un Primed	SCRI_RS_160373	4H	78083106	6.76727e-06	7.1954	50.5788
SL_STI_UP	Un Primed	BOPA1_2947-1245	5H	547243067	6.50955e-07	9.67669	58.6549
FW_STI_UP	Un Primed	BOPA2_12_30968	1H	978018	3.75816e-05	5.88733	27.4351
FW_STI_UP	Un Primed	BOPA1_5499-1430	2H	622777604	1.69197e-05	6.46231	28.7436
FW_STI_UP	Un Primed	SCRI_RS_197216	3H	17887593	3.521e-05	6.04004	17.2792
FW_STI_UP	Un Primed	BOPA1_6460-355	3H	64674446	1.35094e-06	7.7024	38.3178
FW_STI_UP	Un Primed	SCRI_RS_223894	3H	209056543	6.34862e-08	10.297	31.517
FW_STI_UP	Un Primed	SCRI_RS_220070	3H	357949130	3.2184e-05	6.48054	28.7841
FW_STI_UP	Un Primed	BOPA2_12_31016	3H	470547209	2.32245e-06	7.52946	37.8852
FW_STI_UP	Un Primed	SCRI_RS_236448	3H	507869240	2.11377e-05	5.88139	33.4833
FW_STI_UP	Un Primed	SCRI_RS_227898	3H	564870387	2.34649e-05	6.08188	21.7307
FW_STI_UP	Un Primed	SCRI_RS_239818	4H	78082073	3.75816e-05	5.88733	27.4351
FW_STI_UP	Un Primed	SCRI_RS_160373	4H	78083106	3.75816e-05	5.88733	27.4351
FW_STI_UP	Un Primed	BOPA1_2947-1245	5H	547243067	1.38504e-05	7.14488	30.2235
FW_C_H	Hydro	SCRI_RS_150786	1H	550268408	8.3611e-06	8.62915	-0.446301
G%_C_H	Hydro	SCRI_RS_235243	1H	17566590	3.09264e-06	7.33707	-15.941
G%_C_H	Hydro	SCRI_RS_167694	2H	708864408	9.16111e-05	5.89385	-3.74285
G%_C_H	Hydro	BOPA1_CONSENSUSGBS0471-1	3H	267704766	3.09264e-06	7.33707	-15.941
G%_C_H	Hydro	SCRI_RS_213411	3H	373102491	3.09264e-06	7.33707	-15.941
G%_C_H	Hydro	BOPA1_3470-134	3H	545314204	3.09264e-06	7.33707	-15.941
G%_C_H	Hydro	BOPA2_12_31018	3H	583536652	3.09264e-06	7.33707	-15.941
G%_C_H	Hydro	BOPA1_1518-624	7H	111292841	7.89736e-07	8.20696	-11.9571
GRI_C_H	Hydro	SCRI_RS_235243	1H	17566590	5.47144e-07	8.53951	-23.1938
GRI_C_H	Hydro	BOPA1_CONSENSUSGBS0471-1	3H	267704766	5.47144e-07	8.53951	-23.1938
GRI_C_H	Hydro	SCRI_RS_213411	3H	373102491	5.47144e-07	8.53951	-23.1938
GRI_C_H	Hydro	BOPA1_3470-134	3H	545314204	5.47144e-07	8.53951	-23.1938
GRI_C_H	Hydro	BOPA2_12_31018	3H	583536652	5.47144e-07	8.53951	-23.1938
GRI_C_H	Hydro	BOPA1_1518-624	7H	111292841	1.89297e-06	7.59131	-15.5094
GP_C_H	Hydro	SCRI_RS_235243	1H	17566590	3.51555e-05	5.60154	-15.0573
GP_C_H	Hydro	BOPA1_CONSENSUSGBS0471-1	3H	267704766	3.51555e-05	5.60154	-15.0573
GP_C_H	Hydro	SCRI_RS_213411	3H	373102491	3.51555e-05	5.60154	-15.0573
GP_C_H	Hydro	BOPA1_3470-134	3H	545314204	3.51555e-05	5.60154	-15.0573
GP_C_H	Hydro	BOPA2_12_31018	3H	583536652	3.51555e-05	5.60154	-15.0573
RL_S_H	Hydro	SCRI_RS_8667	3H	614562616	9.48254e-05	7.39869	-0.796518
G%_S_H	Hydro	SCRI_RS_235243	1H	17566590	4.92691e-06	6.89519	-36.5041
G%_S_H	Hydro	BOPA1_CONSENSUSGBS0471-1	3H	267704766	4.92691e-06	6.89519	-36.5041
G%_S_H	Hydro	SCRI_RS_213411	3H	373102491	4.92691e-06	6.89519	-36.5041
G%_S_H	Hydro	BOPA1_3470-134	3H	545314204	4.92691e-06	6.89519	-36.5041
G%_S_H	Hydro	BOPA2_12_31018	3H	583536652	4.92691e-06	6.89519	-36.5041
G%_S_H	Hydro	BOPA1_1518-624	7H	111292841	2.45993e-07	8.87271	-29.3682
GRI_S_H	Hydro	BOPA1_1518-624	7H	111292841	1.78326e-05	5.99845	-29.8258
RL_STI_H	Hydro	BOPA2_12_21411	3H	232458778	4.12224e-05	5.6714	98.1405
RL_STI_H	Hydro	BOPA1_1746-1527	3H	493556239	4.31373e-06	7.21391	156.066
RL_STI_H	Hydro	BOPA2_12_30973	3H	644138185	4.31373e-06	7.21391	156.066
SL_STI_H	Hydro	BOPA2_12_21411	3H	232458778	5.83063e-06	6.8149	94.3696
SL_STI_H	Hydro	BOPA1_1746-1527	3H	493556239	1.20122e-05	6.35568	128.5
SL_STI_H	Hydro	BOPA2_12_30973	3H	644138185	1.20122e-05	6.35568	128.5
G%_STI_H	Hydro	SCRI_RS_235243	1H	17566590	1.4163e-06	7.62064	-33.7051
G%_STI_H	Hydro	BOPA1_CONSENSUSGBS0471-1	3H	267704766	1.4163e-06	7.62064	-33.7051
G%_STI_H	Hydro	SCRI_RS_213411	3H	373102491	1.4163e-06	7.62064	-33.7051
G%_STI_H	Hydro	BOPA1_3470-134	3H	545314204	1.4163e-06	7.62064	-33.7051
G%_STI_H	Hydro	BOPA2_12_31018	3H	583536652	1.4163e-06	7.62064	-33.7051
G%_STI_H	Hydro	BOPA1_1518-624	7H	111292841	1.77045e-07	8.95009	-25.9057
GRI_STI_H	Hydro	BOPA1_1518-624	7H	111292841	1.64752e-05	5.99003	-26.43
FW_Red_H	Hydro	SCRI_RS_150786	1H	550268408	3.29844e-05	7.81761	-0.457704
G%_Red_H	Hydro	BOPA1_1518-624	7H	111292841	4.03182e-05	5.35001	17.2882
FW_C_N	Nano	BOPA1_ABC09016-2-2-348	2H	393522056	9.28444e-05	5.83525	-0.610124
FW_C_N	Nano	SCRI_RS_130285	2H	713100909	7.94484e-05	5.43076	0.993991
G%_C_N	Nano	SCRI_RS_173004	3H	645871231	3.76411e-05	5.42067	-12.2975
GRI_C_N	Nano	SCRI_RS_167694	2H	708864408	5.56899e-05	5.94343	-4.65514
GRI_C_N	Nano	BOPA1_1518-624	7H	111292841	3.10948e-05	5.56825	-12.1985
GP_C_N	Nano	BOPA1_1518-624	7H	111292841	9.56055e-06	6.29284	-11.1227
G%_S_N	Nano	BOPA1_1518-624	7H	111292841	7.37058e-06	6.47362	-23.0403
RL_STI_N	Nano	BOPA2_12_30328	4H	36217747	2.88716e-07	8.71951	63.952
FW_STI_N	Nano	SCRI_RS_114549	5H	396417650	8.88769e-05	5.2634	-7.54802
FW_STI_N	Nano	SCRI_RS_192686	7H	31486953	6.86911e-05	8.64378	12.8288
G%_STI_N	Nano	BOPA1_1518-624	7H	111292841	8.12583e-06	6.43441	-20.2929
FW_Red_N	Nano	SCRI_RS_114549	5H	396417650	8.11408e-05	5.34746	0.416676
G%_Red_N	Nano	BOPA1_1518-624	7H	111292841	2.40306e-05	5.71676	16.4243

## Sheet: Table S4
Table S4: SNPs with pleiotropic effect under each treatment (unprimed (UP), hydro priming (H), and nano priming (N)).
Trait(s)	SNP	Chr	Position	effect	P value	R2 SNP
G%_C_H	BOPA1_1518-624	7H	111292841	-11.9571	7.9e-07	8.20696
G%_S_H				-29.3682	2.46e-07	8.87271
G%_STI_H				-25.9057	1.77e-07	8.95009
G%_Red_H				17.2882	4.03e-05	5.35001
GRI_C_H				-15.5094	1.89e-06	7.59131
GRI_S_H				-29.8258	1.78e-05	5.99845
GRI_STI_H				-26.43	1.65e-05	5.99003
G%_S_N				-23.0403	7.37e-06	6.47362
G%_STI_N				-20.2929	8.13e-06	6.43441
G%_Red_N				16.4243	2.4e-05	5.71676
GRI_C_N				-12.1985	3.11e-05	5.56825
GP_C_N				-11.1227	9.56e-06	6.29284
G%_C_UP	BOPA2_12_31018	3H	583536652	-11.5003	5.42e-05	5.24518
G%_S_UP				-26.1617	6.08e-05	5.23478
G%_C_H				-15.941	3.09e-06	7.33707
G%_S_H				-36.5041	4.93e-06	6.89519
G%_STI_H				-33.7051	1.42e-06	7.62064
GRI_C_H				-23.1938	5.47e-07	8.53951
GP_C_H				-15.0573	3.52e-05	5.60154
G%_C_UP	SCRI_RS_235243	1H	17566590	-11.5003	5.42e-05	5.24518
G%_S_UP				-26.1617	6.08e-05	5.23478
G%_C_H				-15.941	3.09e-06	7.33707
G%_S_H				-36.5041	4.93e-06	6.89519
G%_STI_H				-33.7051	1.42e-06	7.62064
GRI_C_H				-23.1938	5.47e-07	8.53951
GP_C_H				-15.0573	3.52e-05	5.60154
G%_C_UP	BOPA1_CONSENSUSGBS0471-1	3H	267704766	-11.5003	5.42e-05	5.24518
G%_S_UP				-26.1617	6.08e-05	5.23478
G%_C_H				-15.941	3.09e-06	7.33707
G%_S_H				-36.5041	4.93e-06	6.89519
G%_STI_H				-33.7051	1.42e-06	7.62064
GRI_C_H				-23.1938	5.47e-07	8.53951
GP_C_H				-15.0573	3.52e-05	5.60154
G%_C_UP	SCRI_RS_213411	3H	373102491	-11.5003	5.42e-05	5.24518
G%_S_UP				-26.1617	6.08e-05	5.23478
G%_C_H				-15.941	3.09e-06	7.33707
G%_S_H				-36.5041	4.93e-06	6.89519
G%_STI_H				-33.7051	1.42e-06	7.62064
GRI_C_H				-23.1938	5.47e-07	8.53951
GP_C_H				-15.0573	3.52e-05	5.60154
G%_C_UP	BOPA1_3470-134	3H	545314204	-11.5003	5.42e-05	5.24518
G%_S_UP				-26.1617	6.08e-05	5.23478
G%_C_H				-15.941	3.09e-06	7.33707
G%_S_H				-36.5041	4.93e-06	6.89519
G%_STI_H				-33.7051	1.42e-06	7.62064
GRI_C_H				-23.1938	5.47e-07	8.53951
GP_C_H				-15.0573	3.52e-05	5.60154
RL_STI_UP	SCRI_RS_227898	3H	564870387	28.0308	1.07e-05	6.16011
SL_STI_UP				33.6066	9.25e-05	5.23062
FW_STI_UP				21.7307	2.35e-05	6.08188
RL_STI_UP	BOPA2_12_30968	1H	978018	47.5644	1.64e-08	10.772
SL_STI_UP				50.5788	6.77e-06	7.1954
FW_STI_UP				27.4351	3.76e-05	5.88733
RL_STI_UP	BOPA1_5499-1430	2H	622777604	48.2254	1.13e-08	11.0735
SL_STI_UP				54.697	1.32e-06	8.41485
FW_STI_UP				28.7436	1.69e-05	6.46231
RL_STI_UP	SCRI_RS_197216	3H	17887593	20.6561	6.16e-05	5.25432
SL_STI_UP				27.3231	9.39e-05	5.43083
FW_STI_UP				17.2792	3.52e-05	6.04004
RL_STI_UP	BOPA1_6460-355	3H	64674446	66.8339	4.07e-11	14.2641
SL_STI_UP				76.2384	1.63e-08	10.9644
FW_STI_UP				38.3178	1.35e-06	7.7024
RL_STI_UP	SCRI_RS_223894	3H	209056543	38.9056	6.62e-08	9.55148
SL_STI_UP				47.4645	1.01e-06	8.39792
FW_STI_UP				31.517	6.35e-08	10.297
RL_STI_UP	SCRI_RS_220070	3H	357949130	47.7349	4.57e-08	10.8494
SL_STI_UP				54.1513	3.72e-06	8.24778
FW_STI_UP				28.7841	3.22e-05	6.48054
RL_STI_UP	BOPA2_12_31016	3H	470547209	66.669	7.43e-11	14.1938
SL_STI_UP				78.7893	8.96e-09	11.7104
FW_STI_UP				37.8852	2.32e-06	7.52946
RL_STI_UP	SCRI_RS_236448	3H	507869240	60.4285	1.63e-09	11.6609
SL_STI_UP				68.3467	3.34e-07	8.81193
FW_STI_UP				33.4833	2.11e-05	5.88139
RL_STI_UP	SCRI_RS_160373	4H	78083106	47.5644	1.64e-08	10.772
SL_STI_UP				50.5788	6.77e-06	7.1954
FW_STI_UP				27.4351	3.76e-05	5.88733
RL_STI_UP	SCRI_RS_239818	4H	78082073	47.5644	1.64e-08	10.772
SL_STI_UP				50.5788	6.77e-06	7.1954
FW_STI_UP				27.4351	3.76e-05	5.88733
RL_STI_UP	BOPA1_2947-1245	5H	547243067	48.483	3.1e-08	11.1921
SL_STI_UP				58.6549	6.51e-07	9.67669
FW_STI_UP				30.2235	1.39e-05	7.14488
SL_C_UP	SCRI_RS_239399	3H	594139491	-2.36939	5.23e-05	5.63645
RL_STI_UP				30.878	3.13e-07	8.91537
SL_STI_UP				39.9476	1.02e-06	8.81474
RL_STI_UP	BOPA1_2588-229	3H	294750664	42.4194	2.23e-07	8.56766
SL_STI_UP				49.1101	8.14e-06	6.7836
RL_STI_UP	SCRI_RS_214796	3H	345391718	37.2118	1.89e-06	8.7379
SL_STI_UP				43.0026	4.29e-05	6.89322
RL_STI_UP	BOPA2_12_20608	3H	511669866	35.7229	5.3e-07	8.05266
SL_STI_UP				38.286	6e-05	5.46404
RL_STI_UP	BOPA2_12_10609	3H	549471407	23.2916	9.56e-06	6.68061
SL_STI_UP				29.0743	4.39e-05	6.14926
RL_STI_UP	SCRI_RS_168580	4H	63471490	25.3284	3.2e-06	7.90011
SL_STI_UP				31.3952	1.94e-05	7.17023
RL_STI_H	BOPA2_12_21411	3H	232458778	98.1405	4.12e-05	5.6714
SL_STI_H				94.3696	5.83e-06	6.8149
RL_STI_H	BOPA1_1746-1527	3H	493556239	156.066	4.31e-06	7.21391
SL_STI_H				128.5	1.2e-05	6.35568
RL_STI_H	BOPA2_12_30973	3H	644138185	156.066	4.31e-06	7.21391
SL_STI_H				128.5	1.2e-05	6.35568
FW_STI_N	SCRI_RS_114549	5H	396417650	-7.54802	8.89e-05	5.2634
FW_Red_N				0.416676	8.11e-05	5.34746
FW_C_H	SCRI_RS_150786	1H	550268408	-0.446301	8.36e-06	8.62915
FW_Red_H				-0.457704	3.3e-05	7.81761
G%_C_H	SCRI_RS_167694	2H	708864408	-3.74285	9.16e-05	5.89385
GRI_C_N				-4.65514	5.57e-05	5.94343

## Sheet: Table S5 Annotation
Table S5 : Annotation of SNPs with pleiotropic effect
Traits	SNPS	Position	Gene Name	AGP ChromosomeAscending	AGP Start	AGP End	Confidence	Annotation
G%_C_H;G%_S_H;G%_STI_H;G%_Red_H;G%_S_N;G%_STI_N;G%_Red_N;GRI_C_H;GRI_S_H;GRI_STI_H;GRI_C_N;GP_C_N	BOPA1_1518-624	111292841	HORVU.MOREX.r3.7HG0670060.1	chr7H	111622090	111624042	high	F-box family protein
G%_C_UP, G%_S_UP, G%_C_H;G%_S_H;G%_STI_H;GRI_C_H;GP_C_H	BOPA2_12_31018	583536652	HORVU.MOREX.r3.3HG0313600.1	chr3H	583497564	583498437	high	Glutathione S-transferase
G%_C_UP, G%_S_UP, G%_C_H;G%_S_H;G%_STI_H;GRI_C_H;GP_C_H	SCRI_RS_235243	17566590	HORVU.MOREX.r3.1HG0008140.1	chr1H	17320177	17322038	high	Glycosyltransferase
G%_C_UP, G%_S_UP, G%_C_H;G%_S_H;G%_STI_H;GRI_C_H;GP_C_H	BOPA1_CONSENSUSGBS0471-1	267704766	HORVU.MOREX.r3.3HG0262750.1	chr3H	267091042	267102826	high	Cyclin family protein
G%_C_UP, G%_S_UP, G%_C_H;G%_S_H;G%_STI_H;GRI_C_H;GP_C_H	SCRI_RS_213411	373102491	HORVU.MOREX.r3.3HG0272360.1	chr3H	372939157	372945928	high	ATP-dependent zinc metalloprotease FTSH protein
G%_C_UP, G%_S_UP, G%_C_H;G%_S_H;G%_STI_H;GRI_C_H;GP_C_H	BOPA1_3470-134	545314204	HORVU.MOREX.r3.3HG0301390.1	chr3H	545405977	545407403	high	Calcium-dependent lipid-binding domain protein
RL_STI_UP;SL_STI_UP;FW_STI_UP	SCRI_RS_227898	564870387	HORVU.MOREX.r3.3HG0307520.1	chr3H	564870326	564872030	low	bZIP transcription factor (DUF630 and DUF632)
RL_STI_UP;SL_STI_UP;FW_STI_UP	BOPA2_12_30968	978018	HORVU.MOREX.r3.1HG0000340.1	chr1H	1141088	1148147	high	Esterase/lipase/thioesterase-like protein
RL_STI_UP;SL_STI_UP;FW_STI_UP	BOPA1_5499-1430	622777604	HORVU.MOREX.r3.2HG0199690.1	chr2H	622695537	622697816	high	Serine/threonine-protein kinase
RL_STI_UP;SL_STI_UP;FW_STI_UP	SCRI_RS_197216	17887593	HORVU.MOREX.r3.3HG0227780.1	chr3H	17971718	17973202	high	AP2/B3 transcription factor family protein
RL_STI_UP;SL_STI_UP;FW_STI_UP	BOPA1_6460-355	64674446	HORVU.MOREX.r3.3HG0239390.1	chr3H	64942893	64943566	high	protein kinase family protein
RL_STI_UP;SL_STI_UP;FW_STI_UP	SCRI_RS_223894	209056543	HORVU.MOREX.r3.3HG0257610.1	chr3H	209237400	209238173	high	NAC (No Apical Meristem) domain transcriptional regulator superfamily protein
RL_STI_UP;SL_STI_UP;FW_STI_UP	SCRI_RS_220070	357949130	HORVU.MOREX.r3.3HG0270750.1	chr3H	357804722	357810473	high	Receptor-like kinase
RL_STI_UP;SL_STI_UP;FW_STI_UP	BOPA2_12_31016	470547209	HORVU.MOREX.r3.3HG0286230.1	chr3H	470253317	470254408	low	Zinc finger CCCH domain-containing protein 22
RL_STI_UP;SL_STI_UP;FW_STI_UP	SCRI_RS_236448	507869240	HORVU.MOREX.r3.3HG0293000.1	chr3H	508074474	508083765	high	Receptor-like protein kinase, putative,expressed
RL_STI_UP;SL_STI_UP;FW_STI_UP	SCRI_RS_160373	78083106	HORVU.MOREX.r3.4HG0347580.1	chr4H	78154347	78154847	low	Polyadenylate-binding protein 1
RL_STI_UP;SL_STI_UP;FW_STI_UP	SCRI_RS_239818	78082073	HORVU.MOREX.r3.4HG0347570.1	chr4H	78150072	78153434	high	Methylsterol monooxygenase 1-2
RL_STI_UP;SL_STI_UP;FW_STI_UP	BOPA1_2947-1245	547243067	HORVU.MOREX.r3.5HG0518960.1	chr5H	547252187	547255438	high	PITH domain-containing protein 1
RL_STI_UP;SL_STI_UP;SL_C_UP	SCRI_RS_239399	594139491	HORVU.MOREX.r3.3HG0318850.1	chr3H	593676282	593677226	low	calcium-dependent protein kinase 13
RL_STI_UP;SL_STI_UP	BOPA1_2588-229	294750664	HORVU.MOREX.r3.3HG0264760.1	chr3H	294093243	294133700	high	Kinase family protein
RL_STI_UP;SL_STI_UP	SCRI_RS_214796	345391718	HORVU.MOREX.r3.3HG0269430.1	chr3H	345370489	345398592	high	Chaperone protein dnaJ
RL_STI_UP;SL_STI_UP	BOPA2_12_20608	511669866	HORVU.MOREX.r3.3HG0293910.1	chr3H	511556611	511556931	high	Calcium-binding family protein
RL_STI_UP;SL_STI_UP	BOPA2_12_10609	549471407	HORVU.MOREX.r3.3HG0302610.1	chr3H	549750333	549751574	high	Calcium-dependent lipid-binding domain-containing protein
RL_STI_UP;SL_STI_UP	SCRI_RS_168580	63471490	HORVU.MOREX.r3.4HG0345880.1	chr4H	63619385	63621237	high	Peroxidase
RL_STI_H,SL_STI_H	BOPA2_12_21411	232458778	HORVU.MOREX.r3.3HG0259560.2	chr3H	231910131	231924135	high	Receptor-like protein kinase
RL_STI_H;SL_STI_H	BOPA1_1746-1527	493556239	HORVU.MOREX.r3.3HG0289900.1	chr3H	493196043	493196732	high	NAC (No Apical Meristem) domain transcriptional regulator superfamily protein
RL_STI_H;SL_STI_H	BOPA2_12_30973	644138185	HORVU.MOREX.r3.3HG0331150.1	chr3H	621491177	621492097	high	Nodulin-like / Major Facilitator Superfamily protein
FW_STI_N;FW_Red_N	SCRI_RS_114549	396417650	HORVU.MOREX.r3.5HG0474420.1	chr5H	396312757	396313062	high	Reverse transcriptase
FW_C_H;FW_Red_H	SCRI_RS_150786	550268408	HORVU.MOREX.r3.1HG0095450.1	chr1H	516237447	516238936	low	Retrotransposon protein, putative, unclassified
G%_C_H, GRI_C_N	SCRI_RS_167694	708864408	HORVU.MOREX.r3.2HG0218080.1	chr2H	665558688	665559360	high	protein kinase family protein
